# Supplementary material for: Computer-aided simulation and exergy analysis of TiO2 nanoparticles production via green chemistry
Source: PeerJ. 2019 Nov 25;7:e8113. doi: 10.7717/peerj.8113 (PMC6882416; doi:10.7717/peerj.8113)
Supplement: Data S2 [file peerj-07-8113-s002.apt]

MM "36.0" FLAVOR "NO" VERSION "36.0" DATETIME "Wed Nov 28 13:12:16 2018" 
MACHINE "WIN-NT/VC"  ; 
startlibrary
version1
NumLibs = 2
Built-In
ACM Built-In
NumCats = 12
Mixers/Splitters
active
Separators
active
Exchangers
active
Columns
active
Reactors
active
Pressure Changers
active
Manipulators
active
Solids
active
Solids Separators
active
User Models
active
Controllers
active
Batch Models
active
endlibrary
; 
21
>VERSION 0
LIMP1
Sep
Built-In
SEP
>VERSION 0
DRYER1
Flash2
Built-In
FLASH2
>VERSION 0
AIRHOT
Heater
Built-In
HEATER
>VERSION 0
LAV1
Sep
Built-In
SEP
>VERSION 0
EXC1
Heater
Built-In
HEATER
>VERSION 0
CRUSH
Crusher
Built-In
CRUSHER
>VERSION 0
INFUS
Mixer
Built-In
MIXER
>VERSION 0
INFSE
Sep
Built-In
SEP
>VERSION 0
EVP
Flash2
Built-In
FLASH2
>VERSION 0
EXC2
Heater
Built-In
HEATER
>VERSION 0
ALMA
Mixer
Built-In
MIXER
>VERSION 0
MEZC1
Mixer
Built-In
MIXER
>VERSION 0
HIDROLI
RStoic
Built-In
RSTOIC
>VERSION 0
BOMB1
Pump
Built-In
PUMP
>VERSION 0
MEZC2
Mixer
Built-In
MIXER
>VERSION 0
MEZC3
Mixer
Built-In
MIXER
>VERSION 0
CENTR1
SSplit
Built-In
SSPLIT
>VERSION 0
CENTRI2
SSplit
Built-In
SSPLIT
>VERSION 0
CENTRI3
SSplit
Built-In
SSPLIT
>VERSION 0
CALC
Dryer
Built-In
DRYER
>VERSION 0
EXC3
Heater
Built-In
HEATER
? SETUP MAIN ? \ "RUN-CLASS" RUN-CLASS = FLOWSHEET \ \ SIMULATE INTERACTIVE
 = NO MOLEFLOW = MOLEFLOW MASSFLOW = MASSFLOW MASSFRAC = MASSFRAC PROPERTIES
 = ( "PS-1" ) VISITED = 1 \ ? SETUP GLOBAL ? \ "IN-UNITS" INSET = METCBAR \ \ 
"STREAM-CLASS" SCLASS = MIXCIPSD BASIS = MASS \ ? SETUP DIAGNOSTICS ? ? SETUP 
"SIM-OPTIONS" ? ; "METCBAR_MOLE" ; ? SETUP "MODEL-OPTION" ? ; "METCBAR_MASS" 
; ? SETUP "CUSTOM-UOM" ? ? SETUP "UNITS-SET" METCBAR ? \ DESCRIPTION 
DESCRIPTION = "User-defined units set" \ \ MMLOCAL \ \ UNITSET BASESET = MET 
( 3 3 3 3 3 3 3 3 3 3 3 3 17 3 3 3 3 3 3 5 3 4 3 3 3 3 3 3 3 3 4 3 3 3 3 3 3 
3 3 3 3 3 3 3 3 3 3 3 3 3 3 3 12 3 3 3 3 3 3 3 3 3 3 3 3 3 3 3 3 3 3 3 3 3 5 
3 3 3 3 3 3 5 3 3 3 3 3 3 3 3 3 3 3 3 3 3 3 3 3 3 3 3 3 3 3 3 3 3 3 3 3 3 3 3 
3 3 3 3 3 3 3 3 3 3 3 3 3 3 3 3 3 3 3 3 3 3 3 7 3 3 3 3 3 3 3 3 ) \ ? SETUP 
"SYS-OPTIONS" ? ? SETUP "RUN-CONTROL" ? ? SETUP DESCRIPTION ? ? ODATABANKS ? 
\ ODATABANKS AUTO-PARAM = YES \ ? DATABANKS ? \ DATABANKS FILE-SYM-NAM = ( 
"APV100 PURE36" "APV100 AQUEOUS" "APV100 SOLIDS" "APV100 INORGANIC" 
"APV100 ASPENPCD" "APV100 BIODIESEL" "APV100 COMBUST" "APV100 ELECPURE" 
"APV100 EOS-LIT" "APV100 ETHYLENE" "APV100 HYSYS" "APV100 INITIATO" 
"APV100 NRTL-SAC" "APV100 PC-SAFT" "APV100 POLYMER" "APV100 POLYPCSF" 
"APV100 PURE20" "APV100 PURE22" "APV100 PURE24" "APV100 PURE25" "APV100 PURE26" 
"APV100 PURE27" "APV100 SEGMENT" "FACTV100 FACTPCD" "NISTV100 NIST-TRC" ) \ ? 
COMPONENTS MAIN ? \ COMPONENTS CID = MYRCENE ANAME = C10H16-N1 OUTNAME = 
MYRCENE DBNAME1 = ".BETA.-MYRCENE" ANAME1 = "C10H16-N1" /  CID = UNDECYNE 
ANAME = C11H20-N3 OUTNAME = UNDECYNE DBNAME1 = "1-UNDECYNE" ANAME1 = 
"C11H20-N3" /  CID = GERENIAL ANAME = C10H16O-N12 OUTNAME = GERENIAL DBNAME1
 = "3,7-DIMETHYL-2,6-OCTADIENAL(C+T)" ANAME1 = "C10H16O-N12" /  CID = NEROL 
ANAME = C10H18O-N4 OUTNAME = NEROL DBNAME1 = "CIS-GERANIOL" ANAME1 = 
"C10H18O-N4" /  CID = CELLULOS ANAME = CELLULOSE OUTNAME = CELLULOS TYPE = 
SOLID DBNAME1 = "CELLULOSE" ANAME1 = "CELLULOSE" /  CID = WATER ANAME = H2O 
OUTNAME = WATER DBNAME1 = "WATER" ANAME1 = "H2O" /  CID = OXYGEN ANAME = O2 
OUTNAME = OXYGEN DBNAME1 = "OXYGEN" ANAME1 = "O2" /  CID = NITROGEN ANAME = 
N2 OUTNAME = NITROGEN DBNAME1 = "NITROGEN" ANAME1 = "N2" /  CID = TITANISO 
ANAME = C12H28O4TI OUTNAME = TITANISO DBNAME1 = "TETRAISOPROPYL-TITANATE" 
ANAME1 = "C12H28O4TI" /  CID = TIO2 ANAME = TIO2 OUTNAME = TIO2 TYPE = SOLID 
DBNAME1 = "TITANIUM-DIOXIDE-RUTILE" ANAME1 = "TIO2" /  CID = PROPANOL ANAME
 = C3H8O-1 OUTNAME = PROPANOL DBNAME1 = "1-PROPANOL" ANAME1 = "C3H8O-1" /  
CID = ETANOL ANAME = C2H6O-2 OUTNAME = ETANOL DBNAME1 = "ETHANOL" ANAME1 = 
"C2H6O-2" /  CID = "ACETI-01" ANAME = C2H4O2-1 OUTNAME = "ACETI-01" DBNAME1
 = "ACETIC-ACID" ANAME1 = "C2H4O2-1" /  CID = "CHITO-01" ANAME = CHITOSAN 
OUTNAME = "CHITO-01" TYPE = SOLID DBNAME1 = "CHITOSAN" ANAME1 = "CHITOSAN" /  
CID = "SODIU-01" ANAME = NAOH OUTNAME = "SODIU-01" DBNAME1 = "SODIUM-HYDROXIDE" 
ANAME1 = "NAOH" /  CID = ACETSOD ANAME = C2H3NAO2 OUTNAME = ACETSOD DBNAME1
 = "SODIUM-ACETATE" ANAME1 = "C2H3NAO2" \ ? COMPONENTS FORMULA ? \ FORMULA 
COMP = TITANISO NAME1 = C12H28O4TI \ ? COMPONENTS "ADA/PCS" "LE-PROP-DATA" ? 
; "METCBAR_MOLE" ; ? COMPONENTS "COMP-LIST" GLOBAL ? ? COMPONENTS 
"UNIFAC-GROUP" ? ? SOLVE ? \ "RUN-MODE" MODE = SIM \ ? "DYN-OPTIONS" ? ? 
FLOWSHEET GLOBAL ? \ BLOCK BLKID = LIMP1 BLKTYPE = SEP MDLTYPE = "Sep" IN = ( 
1 M0-1 ) OUT = ( 3 M0-1 2 M0-1 ) \ \ BLOCK BLKID = DRYER1 BLKTYPE = FLASH2 
MDLTYPE = "Flash2" IN = ( 10 M0-1 5 M0-1 ) OUT = ( 7 M0-1 8 M1-2 Q1 Q3-4 ) \ 
\ BLOCK BLKID = AIRHOT BLKTYPE = HEATER MDLTYPE = "Heater" IN = ( 9 M0-1 ) 
OUT = ( 10 M0-1 Q2 Q2-3 ) \ \ BLOCK BLKID = LAV1 BLKTYPE = SEP MDLTYPE = "Sep" 
IN = ( 3 M0-1 4 M0-1 ) OUT = ( 6 M0-1 5 M0-1 ) \ \ BLOCK BLKID = EXC1 BLKTYPE
 = HEATER MDLTYPE = "Heater" IN = ( 8 M0-1 ) OUT = ( 11 M0-1 Q3 Q2-3 ) \ \ 
BLOCK BLKID = CRUSH BLKTYPE = CRUSHER MDLTYPE = "Crusher" IN = ( 11 M0-1 ) 
OUT = ( 12 M0-1 ) \ \ BLOCK BLKID = INFUS BLKTYPE = MIXER MDLTYPE = "Mixer" 
IN = ( 12 M0-1 14 M0-1 ) OUT = ( 13 M0-1 ) \ \ BLOCK BLKID = INFSE BLKTYPE = 
SEP MDLTYPE = "Sep" IN = ( 13 M0-1 ) OUT = ( 16 M0-1 17 M0-1 Q4 Q1-4 ) \ \ 
BLOCK BLKID = EVP BLKTYPE = FLASH2 MDLTYPE = "Flash2" IN = ( 16 M0-1 ) 
OUT = ( 18 M0-1 19 M1-2 Q5 Q3-4 ) \ \ BLOCK BLKID = EXC2 BLKTYPE = HEATER 
MDLTYPE = "Heater" IN = ( 19 M0-1 ) OUT = ( 20 M0-1 Q6 Q2-3 ) \ \ BLOCK BLKID
 = ALMA BLKTYPE = MIXER MDLTYPE = "Mixer" IN = ( 20 M0-1 ) OUT = ( 21 M0-1 ) 
\ \ BLOCK BLKID = MEZC1 BLKTYPE = MIXER MDLTYPE = "Mixer" IN = ( 22 M0-1 23 
M0-1 ) OUT = ( 24 M0-1 ) \ \ BLOCK BLKID = HIDROLI BLKTYPE = RSTOIC MDLTYPE
 = "RStoic" IN = ( 24 M0-1 25 M0-1 ) OUT = ( 26 M0-1 Q7 Q2-3 ) \ \ BLOCK 
BLKID = BOMB1 BLKTYPE = PUMP MDLTYPE = "Pump" IN = ( 21 M0-1 ) OUT = ( 25 
M0-1 ) \ \ BLOCK BLKID = MEZC2 BLKTYPE = MIXER MDLTYPE = "Mixer" IN = ( 28 
M0-1 30 M0-1 ) OUT = ( 29 M0-1 ) \ \ BLOCK BLKID = MEZC3 BLKTYPE = MIXER 
MDLTYPE = "Mixer" IN = ( 32 M0-1 33 M0-1 ) OUT = ( 34 M0-1 ) \ \ BLOCK BLKID
 = CENTR1 BLKTYPE = SSPLIT MDLTYPE = "SSplit" IN = ( 26 M0-1 ) OUT = ( 27 
M0-1 28 M0-1 ) \ \ BLOCK BLKID = CENTRI2 BLKTYPE = SSPLIT MDLTYPE = "SSplit" 
IN = ( 29 M0-1 ) OUT = ( 31 M0-1 32 M0-1 ) \ \ BLOCK BLKID = CENTRI3 BLKTYPE
 = SSPLIT MDLTYPE = "SSplit" IN = ( 34 M0-1 ) OUT = ( 35 M0-1 36 M0-1 ) \ \ 
BLOCK BLKID = CALC BLKTYPE = DRYER MDLTYPE = "Dryer" IN = ( 36 M0-1 ) OUT = ( 
37 M0-1 38 M1-2 Q9 Q2-3 ) \ \ BLOCK BLKID = EXC3 BLKTYPE = HEATER MDLTYPE = 
"Heater" IN = ( 37 M0-1 ) OUT = ( 39 M0-1 Q8 Q2-3 ) \ \ "DEF-STREAM" SCLASS
 = MIXCIPSD \ ? PROPERTIES MAIN ? \ GPROPERTIES GBASEOPSET = NRTL GOPSETNAME
 = NRTL PARCON = -2 \ ? PROPERTIES COMPARE ? ? PROPERTIES "OPTION-SETS" NRTL 
? \ PARAM BASE = NRTL \ ? PROPERTIES "MOLEC-STRUCT" "ACETI-01" ? ? PROPERTIES 
"MOLEC-STRUCT" ACETSOD ? ? PROPERTIES "MOLEC-STRUCT" CELLULOS ? ? PROPERTIES 
"MOLEC-STRUCT" "CHITO-01" ? ? PROPERTIES "MOLEC-STRUCT" ETANOL ? ? PROPERTIES 
"MOLEC-STRUCT" GERENIAL ? ? PROPERTIES "MOLEC-STRUCT" MYRCENE ? ? PROPERTIES 
"MOLEC-STRUCT" NEROL ? ? PROPERTIES "MOLEC-STRUCT" NITROGEN ? ? PROPERTIES 
"MOLEC-STRUCT" OXYGEN ? ? PROPERTIES "MOLEC-STRUCT" PROPANOL ? ? PROPERTIES 
"MOLEC-STRUCT" "SODIU-01" ? ? PROPERTIES "MOLEC-STRUCT" TIO2 ? ? PROPERTIES 
"MOLEC-STRUCT" TITANISO ? \ MOLSTRUCT MOLSTRUCT = ( 
"@UYX<C51FBICFMH_e6H00<gOP62@@0=oh2i3P@020DP0<02hPe<VXm2I0bJ=6@X000008TTde4cC80S9" 
"\1M2A2e;OC;[UB2lMXJV9;RBYeOF^icFW58=Tf]cgI`[8XliPYaPB0J\V:MjQ6@2A3EPCH:0;QJ^MTQL" 
"7lad7@VCL`BDeBQ]IIGm5BTF:<iR9UVJ1XR=0JN>P24R>[`=[@ZQYmjP_O6?aMbACQ@T=H_e6H00" 
) \ ? PROPERTIES "MOLEC-STRUCT" UNDECYNE ? ? PROPERTIES "MOLEC-STRUCT" WATER 
? ? PROPERTIES REGPAR ? \ FRED REGCASE = "R-PCES" PARNAME = "TC" COMPI = 
TITANISO VALUE = ( "7.16987100E+02" ) /  REGCASE = "R-PCES" PARNAME = "DHVLB" 
COMPI = TITANISO VALUE = ( "4.63883623E+07" ) /  REGCASE = "R-PCES" PARNAME
 = "RKTZRA" COMPI = MYRCENE VALUE = ( "2.55026610E-01" ) /  REGCASE = "R-PCES" 
PARNAME = "SIGDIP" COMPI = MYRCENE VALUE = ( "4.74665244E-02" "1.22222222E+00" 
"8.05914081E-10" "-9.05151344E-10" "3.59398897E-10" "4.43979000E+02" 
"6.13578000E+02" ) /  REGCASE = "R-PCES" PARNAME = "VLSTD" COMPI = MYRCENE 
VALUE = ( "1.70341000E-01" ) /  REGCASE = "R-PCES" PARNAME = "RKTZRA" COMPI
 = UNDECYNE VALUE = ( "2.47700993E-01" ) /  REGCASE = "R-PCES" PARNAME = 
"SIGDIP" COMPI = UNDECYNE VALUE = ( "5.34442647E-02" "1.22222222E+00" 
"8.89533041E-10" "-9.99704654E-10" "3.96092051E-10" "4.78905000E+02" 
"6.54738000E+02" ) /  REGCASE = "R-PCES" PARNAME = "VLSTD" COMPI = UNDECYNE 
VALUE = ( "1.86511000E-01" ) /  REGCASE = "R-PCES" PARNAME = "RKTZRA" COMPI
 = GERENIAL VALUE = ( "2.19737155E-01" ) /  REGCASE = "R-PCES" PARNAME = 
"SIGDIP" COMPI = GERENIAL VALUE = ( "7.13769627E-02" "1.22222222E+00" 
"1.69157175E-09" "-1.90275352E-09" "7.47647053E-10" "4.97528000E+02" 
"6.55620000E+02" ) /  REGCASE = "R-PCES" PARNAME = "VLSTD" COMPI = GERENIAL 
VALUE = ( "1.70473000E-01" ) /  REGCASE = "R-PCES" PARNAME = "RKTZRA" COMPI
 = NEROL VALUE = ( "2.17335663E-01" ) /  REGCASE = "R-PCES" PARNAME = "MULAND" 
COMPI = NEROL VALUE = ( "1.88559640E+02" "-1.25011593E+04" "-2.76642845E+01" 
"4.93415000E+02" "6.55380000E+02" ) /  REGCASE = "R-PCES" PARNAME = "SIGDIP" 
COMPI = NEROL VALUE = ( "7.32050214E-02" "1.22222222E+00" "4.36942413E-09" 
"-4.91496928E-09" "1.93013461E-09" "4.93415000E+02" "6.48760000E+02" ) /  
REGCASE = "R-PCES" PARNAME = "VLSTD" COMPI = NEROL VALUE = ( "1.75152000E-01" 
) /  REGCASE = "R-PCES" PARNAME = "RKTZRA" COMPI = CELLULOS VALUE = ( 
"2.91859620E-01" ) /  REGCASE = "R-PCES" PARNAME = "MULAND" COMPI = CELLULOS 
VALUE = ( "7.43496185E+01" "-1.21273221E+04" "-1.02525577E+01" "1.40000000E+03" 
"1.98000000E+03" ) /  REGCASE = "R-PCES" PARNAME = "VLSTD" COMPI = CELLULOS 
VALUE = ( "2.98906345E-01" ) /  REGCASE = "R-PCES" PARNAME = "DHVLWT" COMPI
 = TITANISO VALUE = ( "4.63883623E+07" "5.05150000E+02" "3.80000000E-01" "0.E0" 
"5.05150000E+02" ) /  REGCASE = "R-PCES" PARNAME = "KLDIP" COMPI = TITANISO 
VALUE = ( "-1.86884739E+00" "1.38113618E-02" "-3.63438234E-05" "4.20897401E-08" 
"-1.83340426E-11" "5.05150000E+02" "7.09817229E+02" ) /  REGCASE = "R-PCES" 
PARNAME = "VLSTD" COMPI = TITANISO VALUE = ( "8.55200000E-02" ) /  REGCASE = 
"R-PCES" PARNAME = "CPIG" COMPI = TITANISO VALUE = ( "-1.24271429E+05" 
"2.15932857E+03" "-1.73988571E+00" "5.13428571E-04" "0.E0" "0.E0" 
"3.00000000E+02" "1.50000000E+03" "3.60292000E+04" "6.63511714E+01" 
"1.50000000E+00" ) /  REGCASE = "R-PCES" PARNAME = "PLXANT" COMPI = TITANISO 
VALUE = ( "-1.28628475E+01" "-2.40055136E+03" "0.E0" "-7.33137376E-03" 
"4.75343715E+00" "6.11877933E-18" "6.00000000E+00" "2.32000000E+02" 
"4.82000000E+02" ) /  REGCASE = "R-PCES" PARNAME = "SRKKIJ" COMPI = MYRCENE 
COMPJ = UNDECYNE VALUE = ( "0.E0" "0.E0" "0.E0" "2.98150000E+02" 
"2.98150000E+02" ) /  REGCASE = "R-PCES" PARNAME = "SRKKIJ" COMPI = MYRCENE 
COMPJ = GERENIAL VALUE = ( "0.E0" "0.E0" "0.E0" "2.98150000E+02" 
"2.98150000E+02" ) /  REGCASE = "R-PCES" PARNAME = "SRKKIJ" COMPI = MYRCENE 
COMPJ = NEROL VALUE = ( "0.E0" "0.E0" "0.E0" "2.98150000E+02" "2.98150000E+02" 
) /  REGCASE = "R-PCES" PARNAME = "SRKKIJ" COMPI = MYRCENE COMPJ = CELLULOS 
VALUE = ( "0.E0" "0.E0" "0.E0" "2.98150000E+02" "2.98150000E+02" ) /  REGCASE
 = "R-PCES" PARNAME = "SRKKIJ" COMPI = WATER COMPJ = MYRCENE VALUE = ( "0.E0" 
"0.E0" "0.E0" "2.98150000E+02" "2.98150000E+02" ) /  REGCASE = "R-PCES" 
PARNAME = "SRKKIJ" COMPI = MYRCENE COMPJ = OXYGEN VALUE = ( "0.E0" "0.E0" 
"0.E0" "2.98150000E+02" "2.98150000E+02" ) /  REGCASE = "R-PCES" PARNAME = 
"SRKKIJ" COMPI = MYRCENE COMPJ = NITROGEN VALUE = ( "0.E0" "0.E0" "0.E0" 
"2.98150000E+02" "2.98150000E+02" ) /  REGCASE = "R-PCES" PARNAME = "SRKKIJ" 
COMPI = MYRCENE COMPJ = TITANISO VALUE = ( "0.E0" "0.E0" "0.E0" 
"2.98150000E+02" "2.98150000E+02" ) /  REGCASE = "R-PCES" PARNAME = "SRKKIJ" 
COMPI = UNDECYNE COMPJ = GERENIAL VALUE = ( "0.E0" "0.E0" "0.E0" 
"2.98150000E+02" "2.98150000E+02" ) /  REGCASE = "R-PCES" PARNAME = "SRKKIJ" 
COMPI = UNDECYNE COMPJ = NEROL VALUE = ( "0.E0" "0.E0" "0.E0" "2.98150000E+02" 
"2.98150000E+02" ) /  REGCASE = "R-PCES" PARNAME = "SRKKIJ" COMPI = UNDECYNE 
COMPJ = CELLULOS VALUE = ( "0.E0" "0.E0" "0.E0" "2.98150000E+02" 
"2.98150000E+02" ) /  REGCASE = "R-PCES" PARNAME = "SRKKIJ" COMPI = WATER 
COMPJ = UNDECYNE VALUE = ( "0.E0" "0.E0" "0.E0" "2.98150000E+02" 
"2.98150000E+02" ) /  REGCASE = "R-PCES" PARNAME = "SRKKIJ" COMPI = UNDECYNE 
COMPJ = OXYGEN VALUE = ( "0.E0" "0.E0" "0.E0" "2.98150000E+02" "2.98150000E+02" 
) /  REGCASE = "R-PCES" PARNAME = "SRKKIJ" COMPI = UNDECYNE COMPJ = NITROGEN 
VALUE = ( "0.E0" "0.E0" "0.E0" "2.98150000E+02" "2.98150000E+02" ) /  REGCASE
 = "R-PCES" PARNAME = "SRKKIJ" COMPI = UNDECYNE COMPJ = TITANISO VALUE = ( 
"0.E0" "0.E0" "0.E0" "2.98150000E+02" "2.98150000E+02" ) /  REGCASE = "R-PCES" 
PARNAME = "SRKKIJ" COMPI = GERENIAL COMPJ = NEROL VALUE = ( "0.E0" "0.E0" 
"0.E0" "2.98150000E+02" "2.98150000E+02" ) /  REGCASE = "R-PCES" PARNAME = 
"SRKKIJ" COMPI = GERENIAL COMPJ = CELLULOS VALUE = ( "0.E0" "0.E0" "0.E0" 
"2.98150000E+02" "2.98150000E+02" ) /  REGCASE = "R-PCES" PARNAME = "SRKKIJ" 
COMPI = WATER COMPJ = GERENIAL VALUE = ( "0.E0" "0.E0" "0.E0" "2.98150000E+02" 
"2.98150000E+02" ) /  REGCASE = "R-PCES" PARNAME = "SRKKIJ" COMPI = GERENIAL 
COMPJ = OXYGEN VALUE = ( "0.E0" "0.E0" "0.E0" "2.98150000E+02" "2.98150000E+02" 
) /  REGCASE = "R-PCES" PARNAME = "SRKKIJ" COMPI = GERENIAL COMPJ = NITROGEN 
VALUE = ( "0.E0" "0.E0" "0.E0" "2.98150000E+02" "2.98150000E+02" ) /  REGCASE
 = "R-PCES" PARNAME = "SRKKIJ" COMPI = GERENIAL COMPJ = TITANISO VALUE = ( 
"0.E0" "0.E0" "0.E0" "2.98150000E+02" "2.98150000E+02" ) /  REGCASE = "R-PCES" 
PARNAME = "SRKKIJ" COMPI = NEROL COMPJ = CELLULOS VALUE = ( "0.E0" "0.E0" 
"0.E0" "2.98150000E+02" "2.98150000E+02" ) /  REGCASE = "R-PCES" PARNAME = 
"SRKKIJ" COMPI = WATER COMPJ = NEROL VALUE = ( "0.E0" "0.E0" "0.E0" 
"2.98150000E+02" "2.98150000E+02" ) /  REGCASE = "R-PCES" PARNAME = "SRKKIJ" 
COMPI = NEROL COMPJ = OXYGEN VALUE = ( "0.E0" "0.E0" "0.E0" "2.98150000E+02" 
"2.98150000E+02" ) /  REGCASE = "R-PCES" PARNAME = "SRKKIJ" COMPI = NEROL 
COMPJ = NITROGEN VALUE = ( "0.E0" "0.E0" "0.E0" "2.98150000E+02" 
"2.98150000E+02" ) /  REGCASE = "R-PCES" PARNAME = "SRKKIJ" COMPI = NEROL 
COMPJ = TITANISO VALUE = ( "0.E0" "0.E0" "0.E0" "2.98150000E+02" 
"2.98150000E+02" ) /  REGCASE = "R-PCES" PARNAME = "SRKKIJ" COMPI = WATER 
COMPJ = CELLULOS VALUE = ( "0.E0" "0.E0" "0.E0" "2.98150000E+02" 
"2.98150000E+02" ) /  REGCASE = "R-PCES" PARNAME = "SRKKIJ" COMPI = CELLULOS 
COMPJ = OXYGEN VALUE = ( "0.E0" "0.E0" "0.E0" "2.98150000E+02" "2.98150000E+02" 
) /  REGCASE = "R-PCES" PARNAME = "SRKKIJ" COMPI = CELLULOS COMPJ = NITROGEN 
VALUE = ( "0.E0" "0.E0" "0.E0" "2.98150000E+02" "2.98150000E+02" ) /  REGCASE
 = "R-PCES" PARNAME = "SRKKIJ" COMPI = CELLULOS COMPJ = TITANISO VALUE = ( 
"0.E0" "0.E0" "0.E0" "2.98150000E+02" "2.98150000E+02" ) /  REGCASE = "R-PCES" 
PARNAME = "WILSON" COMPI = WATER COMPJ = OXYGEN VALUE = ( "0.E0" "0.E0" 
"-1.31178551E+02" "6.15299632E+01" "0.E0" "0.E0" "0.E0" "0.E0" "2.98150000E+02" 
"2.98150000E+02" "0.E0" "0.E0" ) /  REGCASE = "R-PCES" PARNAME = "WILSON" 
COMPI = WATER COMPJ = NITROGEN VALUE = ( "0.E0" "0.E0" "-1.09550384E+02" 
"4.10097129E+00" "0.E0" "0.E0" "0.E0" "0.E0" "2.98150000E+02" "2.98150000E+02" 
"0.E0" "0.E0" ) /  REGCASE = "R-PCES" PARNAME = "NRTL" COMPI = WATER COMPJ = 
OXYGEN VALUE = ( "0.E0" "0.E0" "-1.01830390E+02" "1.74537970E+02" 
"3.00000000E-01" "0.E0" "0.E0" "0.E0" "0.E0" "0.E0" "2.98150000E+02" 
"2.98150000E+02" ) /  REGCASE = "R-PCES" PARNAME = "NRTL" COMPI = WATER COMPJ
 = NITROGEN VALUE = ( "0.E0" "0.E0" "-3.58278073E+01" "1.42419454E+02" 
"3.00000000E-01" "0.E0" "0.E0" "0.E0" "0.E0" "0.E0" "2.98150000E+02" 
"2.98150000E+02" ) /  REGCASE = "R-PCES" PARNAME = "UNIQ" COMPI = WATER COMPJ
 = OXYGEN VALUE = ( "0.E0" "0.E0" "2.55001581E+02" "-3.76690868E+02" "0.E0" 
"0.E0" "0.E0" "0.E0" "2.98150000E+02" "2.98150000E+02" "0.E0" "0.E0" ) /  
REGCASE = "R-PCES" PARNAME = "UNIQ" COMPI = WATER COMPJ = NITROGEN VALUE = ( 
"0.E0" "0.E0" "2.52117031E+02" "-3.79809800E+02" "0.E0" "0.E0" "0.E0" "0.E0" 
"2.98150000E+02" "2.98150000E+02" "0.E0" "0.E0" ) /  REGCASE = "R-PCES" 
PARNAME = "SRKKIJ" COMPI = WATER COMPJ = OXYGEN VALUE = ( "-9.38775512E-01" 
"0.E0" "0.E0" "2.98150000E+02" "2.98150000E+02" ) /  REGCASE = "R-PCES" 
PARNAME = "SRKKIJ" COMPI = WATER COMPJ = NITROGEN VALUE = ( "-1.16242678E+00" 
"0.E0" "0.E0" "2.98150000E+02" "2.98150000E+02" ) /  REGCASE = "R-PCES" 
PARNAME = "SRKKIJ" COMPI = WATER COMPJ = TITANISO VALUE = ( "0.E0" "0.E0" 
"0.E0" "2.98150000E+02" "2.98150000E+02" ) /  REGCASE = "R-PCES" PARNAME = 
"WILSON" COMPI = OXYGEN COMPJ = NITROGEN VALUE = ( "0.E0" "0.E0" 
"3.24432287E+00" "-2.38266263E+00" "0.E0" "0.E0" "0.E0" "0.E0" "2.98150000E+02" 
"2.98150000E+02" "0.E0" "0.E0" ) /  REGCASE = "R-PCES" PARNAME = "NRTL" COMPI
 = OXYGEN COMPJ = NITROGEN VALUE = ( "0.E0" "0.E0" "4.26833461E+00" 
"-5.12125242E+00" "3.00000000E-01" "0.E0" "0.E0" "0.E0" "0.E0" "0.E0" 
"2.98150000E+02" "2.98150000E+02" ) /  REGCASE = "R-PCES" PARNAME = "UNIQ" 
COMPI = OXYGEN COMPJ = NITROGEN VALUE = ( "0.E0" "0.E0" "3.45379921E+01" 
"-4.00672430E+01" "0.E0" "0.E0" "0.E0" "0.E0" "2.98150000E+02" "2.98150000E+02" 
"0.E0" "0.E0" ) /  REGCASE = "R-PCES" PARNAME = "SRKKIJ" COMPI = OXYGEN COMPJ
 = NITROGEN VALUE = ( "1.37353119E+00" "0.E0" "0.E0" "2.98150000E+02" 
"2.98150000E+02" ) /  REGCASE = "R-PCES" PARNAME = "SRKKIJ" COMPI = OXYGEN 
COMPJ = TITANISO VALUE = ( "0.E0" "0.E0" "0.E0" "2.98150000E+02" 
"2.98150000E+02" ) /  REGCASE = "R-PCES" PARNAME = "SRKKIJ" COMPI = NITROGEN 
COMPJ = TITANISO VALUE = ( "0.E0" "0.E0" "0.E0" "2.98150000E+02" 
"2.98150000E+02" ) /  REGCASE = "R-PCES" PARNAME = "RKTZRA" COMPI = TITANISO 
VALUE = ( "2.82062325E-01" ) /  REGCASE = "R-PCES" PARNAME = "SIGDIP" COMPI
 = TITANISO VALUE = ( "8.00217508E-02" "1.22222222E+00" "-4.96100659E-10" 
"5.56746759E-10" "-2.21558428E-10" "2.12800000E+02" "2.97920000E+02" ) /  
REGCASE = "R-PCES" PARNAME = "DHVLWT" COMPI = TIO2 VALUE = ( "1.14267762E+09" 
"3.02300000E+03" "3.80000000E-01" "0.E0" "3.02300000E+03" ) /  REGCASE = 
"R-PCES" PARNAME = "RKTZRA" COMPI = TIO2 VALUE = ( "2.91859620E-01" ) /  
REGCASE = "R-PCES" PARNAME = "KLDIP" COMPI = TIO2 VALUE = ( "-1.29088326E+01" 
"3.44588474E-02" "-3.26421097E-05" "1.36003267E-08" "-2.13151864E-12" 
"1.40000000E+03" "1.98000000E+03" ) /  REGCASE = "R-PCES" PARNAME = "VLSTD" 
COMPI = TIO2 VALUE = ( "1.38295000E-02" ) /  REGCASE = "R-PCES" PARNAME = 
"RKTZRA" COMPI = "CHITO-01" VALUE = ( "2.91859620E-01" ) /  REGCASE = "R-PCES" 
PARNAME = "MULAND" COMPI = "CHITO-01" VALUE = ( "7.46931462E+01" 
"-1.21273221E+04" "-1.02525577E+01" "1.40000000E+03" "1.98000000E+03" ) /  
REGCASE = "R-PCES" PARNAME = "VLSTD" COMPI = "CHITO-01" VALUE = ( 
"2.98906345E-01" ) /  REGCASE = "DB-PURE28" PARNAME = "API" COMPI = WATER 
VALUE = ( "1.00000000E+01" ) /  REGCASE = "DB-PURE28" PARNAME = "API" COMPI
 = OXYGEN VALUE = ( "3.40000000E+02" ) /  REGCASE = "DB-PURE28" PARNAME = "API" 
COMPI = NITROGEN VALUE = ( "3.40000000E+02" ) /  REGCASE = "DB-PURE28" 
PARNAME = "API" COMPI = TIO2 VALUE = ( "-1.07060000E+02" ) /  REGCASE = 
"DB-PURE28" PARNAME = "API" COMPI = PROPANOL VALUE = ( "4.37000000E+01" ) /  
REGCASE = "DB-PURE28" PARNAME = "API" COMPI = ETANOL VALUE = ( "4.67000000E+01" 
) /  REGCASE = "DB-PURE28" PARNAME = "API" COMPI = "ACETI-01" VALUE = ( 
"2.60000000E+00" ) /  REGCASE = "DB-AQUEOUS" PARNAME = "CHARGE" COMPI = 
OXYGEN VALUE = ( "0.E0" ) /  REGCASE = "DB-AQUEOUS" PARNAME = "CHARGE" COMPI
 = NITROGEN VALUE = ( "0.E0" ) /  REGCASE = "DB-AQUEOUS" PARNAME = "CHARGE" 
COMPI = PROPANOL VALUE = ( "0.E0" ) /  REGCASE = "DB-AQUEOUS" PARNAME = 
"CHARGE" COMPI = ETANOL VALUE = ( "0.E0" ) /  REGCASE = "DB-AQUEOUS" PARNAME
 = "CHARGE" COMPI = "ACETI-01" VALUE = ( "0.E0" ) /  REGCASE = "DB-NIST-TRC" 
PARNAME = "DGFORM" COMPI = MYRCENE VALUE = ( "2.70589000E+08" ) /  REGCASE = 
"DB-NIST-TRC" PARNAME = "DGFORM" COMPI = NEROL VALUE = ( "5.22821000E+07" ) 
/  REGCASE = "DB-PURE28" PARNAME = "DGFORM" COMPI = WATER VALUE = ( 
"-2.28572000E+08" ) /  REGCASE = "DB-PURE28" PARNAME = "DGFORM" COMPI = 
OXYGEN VALUE = ( "0.E0" ) /  REGCASE = "DB-PURE28" PARNAME = "DGFORM" COMPI
 = NITROGEN VALUE = ( "0.E0" ) /  REGCASE = "DB-PURE28" PARNAME = "DGFORM" 
COMPI = TIO2 VALUE = ( "-3.12660000E+08" ) /  REGCASE = "DB-PURE28" PARNAME
 = "DGFORM" COMPI = PROPANOL VALUE = ( "-1.59900000E+08" ) /  REGCASE = 
"DB-PURE28" PARNAME = "DGFORM" COMPI = ETANOL VALUE = ( "-1.67850000E+08" ) 
/  REGCASE = "DB-PURE28" PARNAME = "DGFORM" COMPI = "ACETI-01" VALUE = ( 
"-3.74600000E+08" ) /  REGCASE = "DB-SOLIDS" PARNAME = "DGSFRM" COMPI = WATER 
VALUE = ( "-2.36760000E+08" ) /  REGCASE = "DB-SOLIDS" PARNAME = "DGSFRM" 
COMPI = TIO2 VALUE = ( "-8.89446000E+08" ) /  REGCASE = "DB-AQUEOUS" PARNAME
 = "DHAQFM" COMPI = OXYGEN VALUE = ( "-1.17000000E+07" ) /  REGCASE = 
"DB-AQUEOUS" PARNAME = "DHAQFM" COMPI = ETANOL VALUE = ( "-2.88300000E+08" ) 
/  REGCASE = "DB-AQUEOUS" PARNAME = "DHAQFM" COMPI = "ACETI-01" VALUE = ( 
"-4.86087000E+08" ) /  REGCASE = "DB-NIST-TRC" PARNAME = "DHFORM" COMPI = 
MYRCENE VALUE = ( "8.94800000E+07" ) /  REGCASE = "DB-NIST-TRC" PARNAME = 
"DHFORM" COMPI = NEROL VALUE = ( "-1.80320000E+08" ) /  REGCASE = "DB-PURE28" 
PARNAME = "DHFORM" COMPI = WATER VALUE = ( "-2.41818000E+08" ) /  REGCASE = 
"DB-PURE28" PARNAME = "DHFORM" COMPI = OXYGEN VALUE = ( "0.E0" ) /  REGCASE
 = "DB-PURE28" PARNAME = "DHFORM" COMPI = NITROGEN VALUE = ( "0.E0" ) /  
REGCASE = "DB-PURE28" PARNAME = "DHFORM" COMPI = TIO2 VALUE = ( 
"-3.05430000E+08" ) /  REGCASE = "DB-PURE28" PARNAME = "DHFORM" COMPI = 
PROPANOL VALUE = ( "-2.54600000E+08" ) /  REGCASE = "DB-PURE28" PARNAME = 
"DHFORM" COMPI = ETANOL VALUE = ( "-2.34950000E+08" ) /  REGCASE = "DB-PURE28" 
PARNAME = "DHFORM" COMPI = "ACETI-01" VALUE = ( "-4.32800000E+08" ) /  
REGCASE = "DB-SOLIDS" PARNAME = "DHSFRM" COMPI = WATER VALUE = ( 
"-2.92920000E+08" ) /  REGCASE = "DB-SOLIDS" PARNAME = "DHSFRM" COMPI = TIO2 
VALUE = ( "-9.44750000E+08" ) /  REGCASE = "DB-FACTPCD" PARNAME = "DHSFRM" 
COMPI = PROPANOL VALUE = ( "-9.99900000E+03" ) /  REGCASE = "DB-PURE28" 
PARNAME = "DHVLB" COMPI = WATER VALUE = ( "4.06937000E+07" ) /  REGCASE = 
"DB-PURE28" PARNAME = "DHVLB" COMPI = OXYGEN VALUE = ( "6.78526000E+06" ) /  
REGCASE = "DB-PURE28" PARNAME = "DHVLB" COMPI = NITROGEN VALUE = ( 
"5.56831000E+06" ) /  REGCASE = "DB-PURE28" PARNAME = "DHVLB" COMPI = 
PROPANOL VALUE = ( "4.15883000E+07" ) /  REGCASE = "DB-PURE28" PARNAME = 
"DHVLB" COMPI = ETANOL VALUE = ( "3.91849000E+07" ) /  REGCASE = "DB-PURE28" 
PARNAME = "DHVLB" COMPI = "ACETI-01" VALUE = ( "2.33790000E+07" ) /  REGCASE
 = "DB-PURE28" PARNAME = "FREEZEPT" COMPI = WATER VALUE = ( "2.73150000E+02" 
) /  REGCASE = "DB-PURE28" PARNAME = "FREEZEPT" COMPI = OXYGEN VALUE = ( 
"5.43610000E+01" ) /  REGCASE = "DB-PURE28" PARNAME = "FREEZEPT" COMPI = 
NITROGEN VALUE = ( "6.31490000E+01" ) /  REGCASE = "DB-PURE28" PARNAME = 
"FREEZEPT" COMPI = TIO2 VALUE = ( "2.13000000E+03" ) /  REGCASE = "DB-PURE28" 
PARNAME = "FREEZEPT" COMPI = PROPANOL VALUE = ( "1.46950000E+02" ) /  REGCASE
 = "DB-PURE28" PARNAME = "FREEZEPT" COMPI = ETANOL VALUE = ( "1.59050000E+02" 
) /  REGCASE = "DB-PURE28" PARNAME = "FREEZEPT" COMPI = "ACETI-01" VALUE = ( 
"2.89810000E+02" ) /  REGCASE = "DB-ASPENPCD" PARNAME = "HCOM" COMPI = WATER 
VALUE = ( "0.E0" ) /  REGCASE = "DB-PURE28" PARNAME = "HCOM" COMPI = OXYGEN 
VALUE = ( "0.E0" ) /  REGCASE = "DB-ASPENPCD" PARNAME = "HCOM" COMPI = 
NITROGEN VALUE = ( "0.E0" ) /  REGCASE = "DB-PURE28" PARNAME = "HCOM" COMPI
 = TIO2 VALUE = ( "0.E0" ) /  REGCASE = "DB-PURE28" PARNAME = "HCOM" COMPI = 
PROPANOL VALUE = ( "-1.84400000E+09" ) /  REGCASE = "DB-PURE28" PARNAME = 
"HCOM" COMPI = ETANOL VALUE = ( "-1.23500000E+09" ) /  REGCASE = "DB-PURE28" 
PARNAME = "HCOM" COMPI = "ACETI-01" VALUE = ( "-8.14600000E+08" ) /  REGCASE
 = "DB-PURE28" PARNAME = "MUP" COMPI = WATER VALUE = ( "5.84934000E-25" ) /  
REGCASE = "DB-PURE28" PARNAME = "MUP" COMPI = OXYGEN VALUE = ( "0.E0" ) /  
REGCASE = "DB-PURE28" PARNAME = "MUP" COMPI = NITROGEN VALUE = ( "0.E0" ) /  
REGCASE = "DB-PURE28" PARNAME = "MUP" COMPI = TIO2 VALUE = ( "0.E0" ) /  
REGCASE = "DB-PURE28" PARNAME = "MUP" COMPI = PROPANOL VALUE = ( 
"5.30896000E-25" ) /  REGCASE = "DB-PURE28" PARNAME = "MUP" COMPI = ETANOL 
VALUE = ( "5.34688000E-25" ) /  REGCASE = "DB-PURE28" PARNAME = "MUP" COMPI
 = "ACETI-01" VALUE = ( "5.49857000E-25" ) /  REGCASE = "DB-NIST-TRC" PARNAME
 = "MW" COMPI = MYRCENE VALUE = ( "1.36237040E+02" ) /  REGCASE = "DB-NIST-TRC" 
PARNAME = "MW" COMPI = NEROL VALUE = ( "1.54252320E+02" ) /  REGCASE = 
"DB-PURE28" PARNAME = "MW" COMPI = WATER VALUE = ( "1.80152800E+01" ) /  
REGCASE = "DB-PURE28" PARNAME = "MW" COMPI = OXYGEN VALUE = ( "3.19988000E+01" 
) /  REGCASE = "DB-PURE28" PARNAME = "MW" COMPI = NITROGEN VALUE = ( 
"2.80134800E+01" ) /  REGCASE = "DB-PURE28" PARNAME = "MW" COMPI = TIO2 VALUE
 = ( "7.98788000E+01" ) /  REGCASE = "DB-PURE28" PARNAME = "MW" COMPI = 
PROPANOL VALUE = ( "6.00959200E+01" ) /  REGCASE = "DB-PURE28" PARNAME = "MW" 
COMPI = ETANOL VALUE = ( "4.60690400E+01" ) /  REGCASE = "DB-PURE28" PARNAME
 = "MW" COMPI = "ACETI-01" VALUE = ( "6.00525600E+01" ) /  REGCASE = 
"DB-POLYMER" PARNAME = "MW" COMPI = "CHITO-01" VALUE = ( "3.22315400E+02" ) 
/  REGCASE = "DB-NIST-TRC" PARNAME = "OMEGA" COMPI = MYRCENE VALUE = ( 
"3.85128000E-01" ) /  REGCASE = "DB-NIST-TRC" PARNAME = "OMEGA" COMPI = NEROL 
VALUE = ( "7.84520000E-01" ) /  REGCASE = "DB-PURE28" PARNAME = "OMEGA" COMPI
 = WATER VALUE = ( "3.44861000E-01" ) /  REGCASE = "DB-PURE28" PARNAME = 
"OMEGA" COMPI = OXYGEN VALUE = ( "2.21798000E-02" ) /  REGCASE = "DB-PURE28" 
PARNAME = "OMEGA" COMPI = NITROGEN VALUE = ( "3.77215000E-02" ) /  REGCASE = 
"DB-SOLIDS" PARNAME = "OMEGA" COMPI = TIO2 VALUE = ( "0.E0" ) /  REGCASE = 
"DB-PURE28" PARNAME = "OMEGA" COMPI = PROPANOL VALUE = ( "6.20900000E-01" ) 
/  REGCASE = "DB-PURE28" PARNAME = "OMEGA" COMPI = ETANOL VALUE = ( 
"6.43558000E-01" ) /  REGCASE = "DB-PURE28" PARNAME = "OMEGA" COMPI = 
"ACETI-01" VALUE = ( "4.66521000E-01" ) /  REGCASE = "DB-POLYMER" PARNAME = 
"OMEGA" COMPI = "CHITO-01" VALUE = ( "0.E0" ) /  REGCASE = "DB-NIST-TRC" 
PARNAME = "PC" COMPI = MYRCENE VALUE = ( "2.12966000E+06" ) /  REGCASE = 
"DB-NIST-TRC" PARNAME = "PC" COMPI = NEROL VALUE = ( "2.57150000E+06" ) /  
REGCASE = "DB-PURE28" PARNAME = "PC" COMPI = WATER VALUE = ( "2.20640000E+07" 
) /  REGCASE = "DB-PURE28" PARNAME = "PC" COMPI = OXYGEN VALUE = ( 
"5.04300000E+06" ) /  REGCASE = "DB-PURE28" PARNAME = "PC" COMPI = NITROGEN 
VALUE = ( "3.40000000E+06" ) /  REGCASE = "DB-SOLIDS" PARNAME = "PC" COMPI = 
TIO2 VALUE = ( "5.00000000E+06" ) /  REGCASE = "DB-PURE28" PARNAME = "PC" 
COMPI = PROPANOL VALUE = ( "5.16900000E+06" ) /  REGCASE = "DB-PURE28" 
PARNAME = "PC" COMPI = ETANOL VALUE = ( "6.13700000E+06" ) /  REGCASE = 
"DB-PURE28" PARNAME = "PC" COMPI = "ACETI-01" VALUE = ( "5.78600000E+06" ) /  
REGCASE = "DB-POLYMER" PARNAME = "PC" COMPI = "CHITO-01" VALUE = ( 
"5.00000000E+06" ) /  REGCASE = "DB-PURE28" PARNAME = "RKTZRA" COMPI = WATER 
VALUE = ( "2.43172000E-01" ) /  REGCASE = "DB-PURE28" PARNAME = "RKTZRA" 
COMPI = OXYGEN VALUE = ( "2.89240000E-01" ) /  REGCASE = "DB-PURE28" PARNAME
 = "RKTZRA" COMPI = NITROGEN VALUE = ( "2.89970000E-01" ) /  REGCASE = 
"DB-PURE28" PARNAME = "RKTZRA" COMPI = PROPANOL VALUE = ( "2.55370000E-01" ) 
/  REGCASE = "DB-PURE28" PARNAME = "RKTZRA" COMPI = ETANOL VALUE = ( 
"2.46860000E-01" ) /  REGCASE = "DB-PURE28" PARNAME = "RKTZRA" COMPI = 
"ACETI-01" VALUE = ( "2.24010000E-01" ) /  REGCASE = "DB-AQUEOUS" PARNAME = 
"S025E" COMPI = OXYGEN VALUE = ( "2.05147000E+05" ) /  REGCASE = "DB-AQUEOUS" 
PARNAME = "S025E" COMPI = NITROGEN VALUE = ( "1.91609000E+05" ) /  REGCASE = 
"DB-AQUEOUS" PARNAME = "S025E" COMPI = PROPANOL VALUE = ( "6.42514700E+05" ) 
/  REGCASE = "DB-AQUEOUS" PARNAME = "S025E" COMPI = ETANOL VALUE = ( 
"5.06094300E+05" ) /  REGCASE = "DB-AQUEOUS" PARNAME = "S025E" COMPI = 
"ACETI-01" VALUE = ( "4.77987800E+05" ) /  REGCASE = "DB-NIST-TRC" PARNAME = 
"SG" COMPI = MYRCENE VALUE = ( "8.00596000E-01" ) /  REGCASE = "DB-NIST-TRC" 
PARNAME = "SG" COMPI = NEROL VALUE = ( "8.81566000E-01" ) /  REGCASE = 
"DB-PURE28" PARNAME = "SG" COMPI = WATER VALUE = ( "1.00000000E+00" ) /  
REGCASE = "DB-PURE28" PARNAME = "SG" COMPI = OXYGEN VALUE = ( "3.00000000E-01" 
) /  REGCASE = "DB-PURE28" PARNAME = "SG" COMPI = NITROGEN VALUE = ( 
"3.00000000E-01" ) /  REGCASE = "DB-PURE28" PARNAME = "SG" COMPI = TIO2 VALUE
 = ( "5.78961000E+00" ) /  REGCASE = "DB-PURE28" PARNAME = "SG" COMPI = 
PROPANOL VALUE = ( "8.07700000E-01" ) /  REGCASE = "DB-PURE28" PARNAME = "SG" 
COMPI = ETANOL VALUE = ( "7.93900000E-01" ) /  REGCASE = "DB-PURE28" PARNAME
 = "SG" COMPI = "ACETI-01" VALUE = ( "1.05530000E+00" ) /  REGCASE = 
"DB-NIST-TRC" PARNAME = "TB" COMPI = MYRCENE VALUE = ( "4.43979000E+02" ) /  
REGCASE = "DB-NIST-TRC" PARNAME = "TB" COMPI = NEROL VALUE = ( "4.93415000E+02" 
) /  REGCASE = "DB-PURE28" PARNAME = "TB" COMPI = WATER VALUE = ( 
"3.73150000E+02" ) /  REGCASE = "DB-PURE28" PARNAME = "TB" COMPI = OXYGEN 
VALUE = ( "9.01880000E+01" ) /  REGCASE = "DB-PURE28" PARNAME = "TB" COMPI = 
NITROGEN VALUE = ( "7.73440000E+01" ) /  REGCASE = "DB-PURE28" PARNAME = "TB" 
COMPI = TIO2 VALUE = ( "3.02300000E+03" ) /  REGCASE = "DB-PURE28" PARNAME = 
"TB" COMPI = PROPANOL VALUE = ( "3.70350000E+02" ) /  REGCASE = "DB-PURE28" 
PARNAME = "TB" COMPI = ETANOL VALUE = ( "3.51440000E+02" ) /  REGCASE = 
"DB-PURE28" PARNAME = "TB" COMPI = "ACETI-01" VALUE = ( "3.91050000E+02" ) /  
REGCASE = "DB-NIST-TRC" PARNAME = "TC" COMPI = MYRCENE VALUE = ( 
"6.26100000E+02" ) /  REGCASE = "DB-NIST-TRC" PARNAME = "TC" COMPI = NEROL 
VALUE = ( "6.62000000E+02" ) /  REGCASE = "DB-PURE28" PARNAME = "TC" COMPI = 
WATER VALUE = ( "6.47096000E+02" ) /  REGCASE = "DB-PURE28" PARNAME = "TC" 
COMPI = OXYGEN VALUE = ( "1.54580000E+02" ) /  REGCASE = "DB-PURE28" PARNAME
 = "TC" COMPI = NITROGEN VALUE = ( "1.26200000E+02" ) /  REGCASE = "DB-SOLIDS" 
PARNAME = "TC" COMPI = TIO2 VALUE = ( "2.00000000E+03" ) /  REGCASE = 
"DB-PURE28" PARNAME = "TC" COMPI = PROPANOL VALUE = ( "5.36800000E+02" ) /  
REGCASE = "DB-PURE28" PARNAME = "TC" COMPI = ETANOL VALUE = ( "5.14000000E+02" 
) /  REGCASE = "DB-PURE28" PARNAME = "TC" COMPI = "ACETI-01" VALUE = ( 
"5.91950000E+02" ) /  REGCASE = "DB-POLYMER" PARNAME = "TC" COMPI = "CHITO-01" 
VALUE = ( "2.00000000E+03" ) /  REGCASE = "DB-PURE28" PARNAME = "VB" COMPI = 
WATER VALUE = ( "1.88311000E-02" ) /  REGCASE = "DB-PURE28" PARNAME = "VB" 
COMPI = OXYGEN VALUE = ( "2.80225000E-02" ) /  REGCASE = "DB-PURE28" PARNAME
 = "VB" COMPI = NITROGEN VALUE = ( "3.46723000E-02" ) /  REGCASE = "DB-PURE28" 
PARNAME = "VB" COMPI = TIO2 VALUE = ( "3.03500000E-02" ) /  REGCASE = 
"DB-PURE28" PARNAME = "VB" COMPI = PROPANOL VALUE = ( "8.21269000E-02" ) /  
REGCASE = "DB-PURE28" PARNAME = "VB" COMPI = ETANOL VALUE = ( "6.26953000E-02" 
) /  REGCASE = "DB-PURE28" PARNAME = "VB" COMPI = "ACETI-01" VALUE = ( 
"6.39308000E-02" ) /  REGCASE = "DB-NIST-TRC" PARNAME = "VC" COMPI = MYRCENE 
VALUE = ( "5.38599900E-01" ) /  REGCASE = "DB-NIST-TRC" PARNAME = "VC" COMPI
 = NEROL VALUE = ( "5.85180900E-01" ) /  REGCASE = "DB-PURE28" PARNAME = "VC" 
COMPI = WATER VALUE = ( "5.59472000E-02" ) /  REGCASE = "DB-PURE28" PARNAME
 = "VC" COMPI = OXYGEN VALUE = ( "7.34000000E-02" ) /  REGCASE = "DB-PURE28" 
PARNAME = "VC" COMPI = NITROGEN VALUE = ( "8.92100000E-02" ) /  REGCASE = 
"DB-SOLIDS" PARNAME = "VC" COMPI = TIO2 VALUE = ( "1.00000000E-01" ) /  
REGCASE = "DB-PURE28" PARNAME = "VC" COMPI = PROPANOL VALUE = ( 
"2.19000000E-01" ) /  REGCASE = "DB-PURE28" PARNAME = "VC" COMPI = ETANOL 
VALUE = ( "1.68000000E-01" ) /  REGCASE = "DB-PURE28" PARNAME = "VC" COMPI = 
"ACETI-01" VALUE = ( "1.77000000E-01" ) /  REGCASE = "DB-POLYMER" PARNAME = 
"VC" COMPI = "CHITO-01" VALUE = ( "1.00000000E-01" ) /  REGCASE = "DB-PURE28" 
PARNAME = "VLSTD" COMPI = WATER VALUE = ( "1.80500000E-02" ) /  REGCASE = 
"DB-PURE28" PARNAME = "VLSTD" COMPI = OXYGEN VALUE = ( "5.35578000E-02" ) /  
REGCASE = "DB-PURE28" PARNAME = "VLSTD" COMPI = NITROGEN VALUE = ( 
"5.35578000E-02" ) /  REGCASE = "DB-PURE28" PARNAME = "VLSTD" COMPI = 
PROPANOL VALUE = ( "7.45760000E-02" ) /  REGCASE = "DB-PURE28" PARNAME = 
"VLSTD" COMPI = ETANOL VALUE = ( "5.81727000E-02" ) /  REGCASE = "DB-PURE28" 
PARNAME = "VLSTD" COMPI = "ACETI-01" VALUE = ( "5.76300000E-02" ) /  REGCASE
 = "DB-NIST-TRC" PARNAME = "ZC" COMPI = MYRCENE VALUE = ( "2.20343000E-01" ) 
/  REGCASE = "DB-NIST-TRC" PARNAME = "ZC" COMPI = NEROL VALUE = ( 
"2.73392000E-01" ) /  REGCASE = "DB-PURE28" PARNAME = "ZC" COMPI = WATER 
VALUE = ( "2.29000000E-01" ) /  REGCASE = "DB-PURE28" PARNAME = "ZC" COMPI = 
OXYGEN VALUE = ( "2.88000000E-01" ) /  REGCASE = "DB-PURE28" PARNAME = "ZC" 
COMPI = NITROGEN VALUE = ( "2.89000000E-01" ) /  REGCASE = "DB-SOLIDS" 
PARNAME = "ZC" COMPI = TIO2 VALUE = ( "2.00000000E-01" ) /  REGCASE = 
"DB-PURE28" PARNAME = "ZC" COMPI = PROPANOL VALUE = ( "2.54000000E-01" ) /  
REGCASE = "DB-PURE28" PARNAME = "ZC" COMPI = ETANOL VALUE = ( "2.41000000E-01" 
) /  REGCASE = "DB-PURE28" PARNAME = "ZC" COMPI = "ACETI-01" VALUE = ( 
"2.08000000E-01" ) /  REGCASE = "DB-POLYMER" PARNAME = "ZC" COMPI = "CHITO-01" 
VALUE = ( "2.00000000E-01" ) /  REGCASE = "DB-NIST-TRC" PARNAME = "CPIALEE" 
COMPI = MYRCENE VALUE = ( "1.10379000E+05" "4.60820000E+05" "-5.70371000E+02" 
"-2.39848000E+05" "6.50472000E+02" "0.E0" "8.31447000E+00" "2.00000000E+02" 
"1.00000000E+03" ) /  REGCASE = "DB-NIST-TRC" PARNAME = "CPIALEE" COMPI = 
NEROL VALUE = ( "1.36767000E+05" "2.83278000E+05" "5.71202000E+02" 
"2.94371000E+05" "1.61043000E+03" "0.E0" "8.31447000E+00" "2.00000000E+02" 
"1.00000000E+03" ) /  REGCASE = "DB-PURE28" PARNAME = "CPIGDP" COMPI = WATER 
VALUE = ( "3.33630000E+04" "2.67900000E+04" "2.61050000E+03" "8.89600000E+03" 
"1.16900000E+03" "1.00000000E+02" "2.27315000E+03" ) /  REGCASE = "DB-PURE28" 
PARNAME = "CPIGDP" COMPI = OXYGEN VALUE = ( "2.91030000E+04" "1.00400000E+04" 
"2.52650000E+03" "9.35600000E+03" "1.15380000E+03" "5.00000000E+01" 
"1.50000000E+03" ) /  REGCASE = "DB-PURE28" PARNAME = "CPIGDP" COMPI = 
NITROGEN VALUE = ( "2.91050000E+04" "8.61490000E+03" "1.70160000E+03" 
"1.03470000E+02" "9.09790000E+02" "5.00000000E+01" "1.50000000E+03" ) /  
REGCASE = "DB-PURE28" PARNAME = "CPIGDP" COMPI = TIO2 VALUE = ( 
"3.48980000E+04" "2.34010000E+04" "6.74960000E+02" "9.70760000E+03" 
"2.85090000E+02" "1.00000000E+02" "3.00000000E+03" ) /  REGCASE = "DB-PURE28" 
PARNAME = "CPIGDP" COMPI = PROPANOL VALUE = ( "6.19000000E+04" "2.02130000E+05" 
"1.62930000E+03" "1.29560000E+05" "7.27400000E+02" "2.98150000E+02" 
"1.50000000E+03" ) /  REGCASE = "DB-PURE28" PARNAME = "CPIGDP" COMPI = ETANOL 
VALUE = ( "4.92000000E+04" "1.45770000E+05" "1.66280000E+03" "9.39000000E+04" 
"7.44700000E+02" "2.73150000E+02" "1.50000000E+03" ) /  REGCASE = "DB-PURE28" 
PARNAME = "CPIGDP" COMPI = "ACETI-01" VALUE = ( "4.02000000E+04" 
"1.36750000E+05" "1.26200000E+03" "7.00300000E+04" "5.69700000E+02" 
"5.00000000E+01" "1.50000000E+03" ) /  REGCASE = "DB-HYSYS" PARNAME = "CPIGHY" 
COMPI = WATER VALUE = ( "3.44899089E+04" "-1.42585913E+01" "4.73548161E-02" 
"-3.56738613E-05" "9.35398037E-09" "0.E0" "1.00000000E+03" "-1.03219317E+05" 
) /  REGCASE = "DB-HYSYS" PARNAME = "CPIGHY" COMPI = OXYGEN VALUE = ( 
"2.60202240E+04" "1.05971200E+01" "6.54720000E-04" "-2.98368000E-06" 
"6.02304000E-10" "0.E0" "1.00000000E+03" "4.30390400E+05" ) /  REGCASE = 
"DB-HYSYS" PARNAME = "CPIGHY" COMPI = NITROGEN VALUE = ( "2.75296805E+04" 
"5.44250066E+00" "-3.49429708E-05" "-4.09604293E-07" "5.67281879E-11" "0.E0" 
"1.00000000E+03" "8.09193042E+04" ) /  REGCASE = "DB-HYSYS" PARNAME = "CPIGHY" 
COMPI = PROPANOL VALUE = ( "2.47162829E+03" "3.32717898E+02" "-1.85619116E-01" 
"4.29871496E-05" "0.E0" "0.E0" "1.00000000E+03" "0.E0" ) /  REGCASE = 
"DB-HYSYS" PARNAME = "CPIGHY" COMPI = ETANOL VALUE = ( "9.01910432E+03" 
"2.14242542E+02" "-8.39565879E-02" "1.37387629E-06" "0.E0" "0.E0" 
"1.00000000E+03" "0.E0" ) /  REGCASE = "DB-HYSYS" PARNAME = "CPIGHY" COMPI = 
"ACETI-01" VALUE = ( "4.84318162E+03" "2.55049178E+02" "-1.75413057E-01" 
"4.95215143E-05" "0.E0" "0.E0" "1.00000000E+03" "0.E0" ) /  REGCASE = 
"DB-NIST-TRC" PARNAME = "CPLTDECS" COMPI = MYRCENE VALUE = ( "1.55146000E+05" 
"2.61681000E+02" "5.91148000E-01" "-6.52073000E-04" "5.28923000E+03" 
"6.26100000E+02" "4.00000000E+00" "2.50000000E+02" "6.10000000E+02" ) /  
REGCASE = "DB-NIST-TRC" PARNAME = "CPLTDECS" COMPI = NEROL VALUE = ( 
"3.32313000E+05" "-3.11941000E+02" "1.60587000E+00" "-1.27256000E-03" 
"6.80876000E+03" "6.62000000E+02" "4.00000000E+00" "2.50000000E+02" 
"6.48760000E+02" ) /  REGCASE = "DB-PURE28" PARNAME = "CPSDIP" COMPI = WATER 
VALUE = ( "-2.62490000E+02" "1.40520000E+02" "0.E0" "0.E0" "0.E0" 
"3.15000000E+00" "2.73150000E+02" ) /  REGCASE = "DB-PURE28" PARNAME = "CPSDIP" 
COMPI = OXYGEN VALUE = ( "-1.38000000E+04" "1.37900000E+03" "0.E0" "0.E0" 
"0.E0" "1.34600000E+01" "4.37800000E+01" ) /  REGCASE = "DB-PURE28" PARNAME
 = "CPSDIP" COMPI = NITROGEN VALUE = ( "2.74200000E+04" "1.70100000E+02" 
"2.21250000E+00" "0.E0" "0.E0" "3.70000000E+01" "6.30000000E+01" ) /  REGCASE
 = "DB-PURE28" PARNAME = "CPSDIP" COMPI = TIO2 VALUE = ( "-1.96760000E+04" 
"4.79100000E+02" "-1.07900000E+00" "1.23270000E-03" "-5.91100000E-07" 
"9.05000000E+01" "5.00000000E+02" ) /  REGCASE = "DB-PURE28" PARNAME = "CPSDIP" 
COMPI = PROPANOL VALUE = ( "-8.77000000E+03" "8.15800000E+02" "2.61800000E+00" 
"-7.67200000E-02" "3.35300000E-04" "1.50000000E+01" "1.40000000E+02" ) /  
REGCASE = "DB-PURE28" PARNAME = "CPSDIP" COMPI = ETANOL VALUE = ( 
"-1.35000000E+04" "1.17550000E+03" "-8.04300000E+00" "2.37000000E-02" "0.E0" 
"2.50000000E+01" "1.59000000E+02" ) /  REGCASE = "DB-PURE28" PARNAME = "CPSDIP" 
COMPI = "ACETI-01" VALUE = ( "-1.14300000E+04" "1.05600000E+03" 
"-5.45200000E+00" "1.06050000E-02" "0.E0" "4.00000000E+01" "2.89810000E+02" ) 
/  REGCASE = "DB-PURE28" PARNAME = "DHVLDP" COMPI = WATER VALUE = ( 
"5.66000000E+07" "6.12040000E-01" "-6.25700000E-01" "3.98800000E-01" "0.E0" 
"2.73160000E+02" "6.47100000E+02" ) /  REGCASE = "DB-PURE28" PARNAME = "DHVLDP" 
COMPI = OXYGEN VALUE = ( "9.00800000E+06" "4.54200000E-01" "-4.09600000E-01" 
"3.18300000E-01" "0.E0" "5.43600000E+01" "1.54580000E+02" ) /  REGCASE = 
"DB-PURE28" PARNAME = "DHVLDP" COMPI = NITROGEN VALUE = ( "7.49050000E+06" 
"4.04060000E-01" "-3.17000000E-01" "2.73430000E-01" "0.E0" "6.31500000E+01" 
"1.26200000E+02" ) /  REGCASE = "DB-PURE28" PARNAME = "DHVLDP" COMPI = 
PROPANOL VALUE = ( "6.89880000E+07" "6.45800000E-01" "-5.38400000E-01" 
"3.31700000E-01" "0.E0" "1.46950000E+02" "5.36800000E+02" ) /  REGCASE = 
"DB-PURE28" PARNAME = "DHVLDP" COMPI = ETANOL VALUE = ( "6.58310000E+07" 
"1.19050000E+00" "-1.76660000E+00" "1.00120000E+00" "0.E0" "1.59050000E+02" 
"5.14000000E+02" ) /  REGCASE = "DB-PURE28" PARNAME = "DHVLDP" COMPI = 
"ACETI-01" VALUE = ( "6.12750000E+07" "3.68340000E+00" "-6.19310000E+00" 
"2.97770000E+00" "0.E0" "2.89810000E+02" "5.91950000E+02" ) /  REGCASE = 
"DB-NIST-TRC" PARNAME = "DHVLTDEW" COMPI = NEROL VALUE = ( "1.83548200E+01" 
"7.52910000E-02" "1.04505000E+00" "-7.17218000E-01" "6.62000000E+02" 
"4.00000000E+00" "2.55000000E+02" "6.62000000E+02" ) /  REGCASE = "DB-POLYMER" 
PARNAME = "DHVLWT" COMPI = "CHITO-01" VALUE = ( "7.00000000E+06" 
"2.98150000E+02" "3.80000000E-01" "0.E0" "0.E0" ) /  REGCASE = "DB-PURE28" 
PARNAME = "DNLDIP" COMPI = WATER VALUE = ( "1.78630000E+01" "5.86060000E+01" 
"-9.53960000E+01" "2.13890000E+02" "-1.41260000E+02" "2.73160000E+02" 
"6.47100000E+02" ) /  REGCASE = "DB-PURE28" PARNAME = "DNLDIP" COMPI = OXYGEN 
VALUE = ( "3.91430000E+00" "2.87720000E-01" "1.54580000E+02" "2.92400000E-01" 
"0.E0" "5.43500000E+01" "1.54580000E+02" ) /  REGCASE = "DB-PURE28" PARNAME
 = "DNLDIP" COMPI = NITROGEN VALUE = ( "3.20910000E+00" "2.86100000E-01" 
"1.26200000E+02" "2.96600000E-01" "0.E0" "6.31500000E+01" "1.26200000E+02" ) 
/  REGCASE = "DB-PURE28" PARNAME = "DNLDIP" COMPI = PROPANOL VALUE = ( 
"1.24570000E+00" "2.72810000E-01" "5.36800000E+02" "2.39940000E-01" "0.E0" 
"1.46950000E+02" "5.36800000E+02" ) /  REGCASE = "DB-PURE28" PARNAME = "DNLDIP" 
COMPI = ETANOL VALUE = ( "1.62880000E+00" "2.74690000E-01" "5.14000000E+02" 
"2.31780000E-01" "0.E0" "1.59050000E+02" "5.14000000E+02" ) /  REGCASE = 
"DB-PURE28" PARNAME = "DNLDIP" COMPI = "ACETI-01" VALUE = ( "1.44860000E+00" 
"2.58920000E-01" "5.91950000E+02" "2.52900000E-01" "0.E0" "2.89810000E+02" 
"5.91950000E+02" ) /  REGCASE = "DB-PURE28" PARNAME = "DNSDIP" COMPI = WATER 
VALUE = ( "5.30300000E+01" "-7.84090000E-03" "0.E0" "0.E0" "0.E0" 
"2.33150000E+02" "2.73150000E+02" ) /  REGCASE = "DB-PURE28" PARNAME = "DNSDIP" 
COMPI = OXYGEN VALUE = ( "4.45520000E+01" "0.E0" "0.E0" "0.E0" "0.E0" 
"2.06500000E+01" "2.06500000E+01" ) /  REGCASE = "DB-PURE28" PARNAME = "DNSDIP" 
COMPI = NITROGEN VALUE = ( "3.78700000E+01" "-6.02720000E-02" "0.E0" "0.E0" 
"0.E0" "2.06500000E+01" "6.31500000E+01" ) /  REGCASE = "DB-PURE28" PARNAME
 = "DNSDIP" COMPI = TIO2 VALUE = ( "5.33200000E+01" "0.E0" "0.E0" "0.E0" "0.E0" 
"2.93150000E+02" "2.93150000E+02" ) /  REGCASE = "DB-PURE28" PARNAME = "DNSDIP" 
COMPI = PROPANOL VALUE = ( "1.94640000E+01" "-1.65560000E-02" "0.E0" "0.E0" 
"0.E0" "5.87800000E+01" "1.46950000E+02" ) /  REGCASE = "DB-PURE28" PARNAME
 = "DNSDIP" COMPI = ETANOL VALUE = ( "2.48450000E+01" "-1.95260000E-02" "0.E0" 
"0.E0" "0.E0" "6.36200000E+01" "1.59050000E+02" ) /  REGCASE = "DB-PURE28" 
PARNAME = "DNSDIP" COMPI = "ACETI-01" VALUE = ( "2.38770000E+01" 
"-9.65700000E-03" "0.E0" "0.E0" "0.E0" "1.15920000E+02" "2.89810000E+02" ) /  
REGCASE = "DB-PURE28" PARNAME = "KLDIP" COMPI = WATER VALUE = ( 
"-4.32000000E-01" "5.72550000E-03" "-8.07800000E-06" "1.86100000E-09" "0.E0" 
"2.73160000E+02" "6.33150000E+02" ) /  REGCASE = "DB-PURE28" PARNAME = "KLDIP" 
COMPI = OXYGEN VALUE = ( "2.74100000E-01" "-1.38000000E-03" "0.E0" "0.E0" 
"0.E0" "6.00000000E+01" "1.50000000E+02" ) /  REGCASE = "DB-PURE28" PARNAME
 = "KLDIP" COMPI = NITROGEN VALUE = ( "2.65400000E-01" "-1.67700000E-03" "0.E0" 
"0.E0" "0.E0" "6.31500000E+01" "1.24000000E+02" ) /  REGCASE = "DB-PURE28" 
PARNAME = "KLDIP" COMPI = PROPANOL VALUE = ( "2.31440000E-01" "-2.50000000E-04" 
"0.E0" "0.E0" "0.E0" "2.00000000E+02" "3.70350000E+02" ) /  REGCASE = 
"DB-PURE28" PARNAME = "KLDIP" COMPI = ETANOL VALUE = ( "2.46800000E-01" 
"-2.64000000E-04" "0.E0" "0.E0" "0.E0" "1.59050000E+02" "3.53150000E+02" ) /  
REGCASE = "DB-PURE28" PARNAME = "KLDIP" COMPI = "ACETI-01" VALUE = ( 
"2.14000000E-01" "-1.83400000E-04" "0.E0" "0.E0" "0.E0" "2.89810000E+02" 
"3.91050000E+02" ) /  REGCASE = "DB-NIST-TRC" PARNAME = "KLTMLPO" COMPI = 
MYRCENE VALUE = ( "1.45557000E-01" "-3.26570000E-05" "-1.87529000E-07" "0.E0" 
"3.00000000E+00" "2.00000000E+02" "5.60000000E+02" ) /  REGCASE = "DB-NIST-TRC" 
PARNAME = "KLTMLPO" COMPI = NEROL VALUE = ( "2.06717000E-01" "-2.83029000E-04" 
"1.64210000E-07" "0.E0" "3.00000000E+00" "2.00000000E+02" "5.90000000E+02" ) 
/  REGCASE = "DB-PURE28" PARNAME = "KVDIP" COMPI = WATER VALUE = ( 
"6.20410000E-06" "1.39730000E+00" "0.E0" "0.E0" "0.E0" "2.73160000E+02" 
"1.07315000E+03" ) /  REGCASE = "DB-PURE28" PARNAME = "KVDIP" COMPI = OXYGEN 
VALUE = ( "4.49940000E-04" "7.45600000E-01" "5.66990000E+01" "0.E0" "0.E0" 
"8.00000000E+01" "2.00000000E+03" ) /  REGCASE = "DB-PURE28" PARNAME = "KVDIP" 
COMPI = NITROGEN VALUE = ( "3.31430000E-04" "7.72200000E-01" "1.63230000E+01" 
"3.73720000E+02" "0.E0" "6.31500000E+01" "2.00000000E+03" ) /  REGCASE = 
"DB-PURE28" PARNAME = "KVDIP" COMPI = PROPANOL VALUE = ( "-6.13840000E+02" 
"7.92700000E-01" "-1.15740000E+09" "0.E0" "0.E0" "3.70350000E+02" 
"7.20250000E+02" ) /  REGCASE = "DB-PURE28" PARNAME = "KVDIP" COMPI = ETANOL 
VALUE = ( "-1.01090000E-02" "6.47500000E-01" "-7.33200000E+03" 
"-2.68000000E+05" "0.E0" "2.93150000E+02" "1.00000000E+03" ) /  REGCASE = 
"DB-PURE28" PARNAME = "KVDIP" COMPI = "ACETI-01" VALUE = ( "2.41480000E+00" 
"-2.08670000E-02" "5.94090000E-05" "-5.47180000E-08" "0.E0" "3.91050000E+02" 
"4.58150000E+02" ) /  REGCASE = "DB-NIST-TRC" PARNAME = "KVTMLPO" COMPI = 
MYRCENE VALUE = ( "-1.55396000E-02" "7.56980000E-05" "1.47569000E-08" "0.E0" 
"3.00000000E+00" "4.50000000E+02" "9.30000000E+02" ) /  REGCASE = "DB-NIST-TRC" 
PARNAME = "KVTMLPO" COMPI = NEROL VALUE = ( "-1.39961000E-02" "6.39285000E-05" 
"6.99426000E-09" "0.E0" "3.00000000E+00" "5.00000000E+02" "9.90000000E+02" ) 
/  REGCASE = "DB-PURE28" PARNAME = "MULDIP" COMPI = WATER VALUE = ( 
"-5.28430000E+01" "3.70360000E+03" "5.86600000E+00" "-5.87900000E-29" 
"1.00000000E+01" "2.73160000E+02" "6.46150000E+02" ) /  REGCASE = "DB-PURE28" 
PARNAME = "MULDIP" COMPI = OXYGEN VALUE = ( "-4.14760000E+00" "9.40400000E+01" 
"-1.20700000E+00" "0.E0" "0.E0" "5.43600000E+01" "1.50000000E+02" ) /  
REGCASE = "DB-PURE28" PARNAME = "MULDIP" COMPI = NITROGEN VALUE = ( 
"1.60040000E+01" "-1.81610000E+02" "-5.15510000E+00" "0.E0" "0.E0" 
"6.31500000E+01" "1.24000000E+02" ) /  REGCASE = "DB-PURE28" PARNAME = "MULDIP" 
COMPI = TIO2 VALUE = ( "7.52810000E+01" "-6.08300000E+03" "-9.73430000E+00" 
"0.E0" "0.E0" "2.12500000E+03" "2.62500000E+03" ) /  REGCASE = "DB-PURE28" 
PARNAME = "MULDIP" COMPI = PROPANOL VALUE = ( "2.34670000E+01" "1.16070000E+02" 
"-5.33720000E+00" "2.88010000E+09" "-4.02670000E+00" "1.46950000E+02" 
"3.70350000E+02" ) /  REGCASE = "DB-PURE28" PARNAME = "MULDIP" COMPI = ETANOL 
VALUE = ( "7.87500000E+00" "7.81980000E+02" "-3.04180000E+00" "0.E0" "0.E0" 
"2.00000000E+02" "4.40000000E+02" ) /  REGCASE = "DB-PURE28" PARNAME = "MULDIP" 
COMPI = "ACETI-01" VALUE = ( "-9.03000000E+00" "1.21230000E+03" 
"-3.22000000E-01" "0.E0" "0.E0" "2.89810000E+02" "3.91050000E+02" ) /  
REGCASE = "DB-NIST-TRC" PARNAME = "MULNVE" COMPI = MYRCENE VALUE = ( 
"-1.63345000E+01" "6.61562000E+03" "-1.88083000E+06" "2.10222000E+08" 
"2.70000000E+02" "6.20000000E+02" ) /  REGCASE = "DB-PURE28" PARNAME = "MUVDIP" 
COMPI = WATER VALUE = ( "1.70960000E-08" "1.11460000E+00" "0.E0" "0.E0" "0.E0" 
"2.73160000E+02" "1.07315000E+03" ) /  REGCASE = "DB-PURE28" PARNAME = "MUVDIP" 
COMPI = OXYGEN VALUE = ( "1.10100000E-06" "5.63400000E-01" "9.63000000E+01" 
"0.E0" "0.E0" "5.43500000E+01" "1.50000000E+03" ) /  REGCASE = "DB-PURE28" 
PARNAME = "MUVDIP" COMPI = NITROGEN VALUE = ( "6.55920000E-07" "6.08100000E-01" 
"5.47140000E+01" "0.E0" "0.E0" "6.31500000E+01" "1.97000000E+03" ) /  REGCASE
 = "DB-PURE28" PARNAME = "MUVDIP" COMPI = PROPANOL VALUE = ( "7.94200000E-07" 
"5.49100000E-01" "4.15800000E+02" "0.E0" "0.E0" "2.00000000E+02" 
"1.00000000E+03" ) /  REGCASE = "DB-PURE28" PARNAME = "MUVDIP" COMPI = ETANOL 
VALUE = ( "1.06130000E-07" "8.06600000E-01" "5.27000000E+01" "0.E0" "0.E0" 
"2.00000000E+02" "1.00000000E+03" ) /  REGCASE = "DB-PURE28" PARNAME = "MUVDIP" 
COMPI = "ACETI-01" VALUE = ( "1.56400000E-08" "1.07800000E+00" "0.E0" "0.E0" 
"0.E0" "2.89810000E+02" "1.00000000E+03" ) /  REGCASE = "DB-NIST-TRC" PARNAME
 = "MUVTMLPO" COMPI = MYRCENE VALUE = ( "-7.28371000E-07" "1.98609000E-08" 
"-3.06461000E-12" "0.E0" "3.00000000E+00" "4.50000000E+02" "9.30000000E+02" ) 
/  REGCASE = "DB-NIST-TRC" PARNAME = "MUVTMLPO" COMPI = NEROL VALUE = ( 
"-9.01856000E-07" "2.25385000E-08" "-3.33208000E-12" "0.E0" "3.00000000E+00" 
"5.00000000E+02" "9.90000000E+02" ) /  REGCASE = "DB-PURE28" PARNAME = "PLXANT" 
COMPI = WATER VALUE = ( "7.36490000E+01" "-7.25820000E+03" "0.E0" "0.E0" 
"-7.30370000E+00" "4.16530000E-06" "2.00000000E+00" "2.73160000E+02" 
"6.47100000E+02" ) /  REGCASE = "DB-PURE28" PARNAME = "PLXANT" COMPI = OXYGEN 
VALUE = ( "5.12450000E+01" "-1.20020000E+03" "0.E0" "0.E0" "-6.43610000E+00" 
"2.84050000E-02" "1.00000000E+00" "5.43600000E+01" "1.54580000E+02" ) /  
REGCASE = "DB-PURE28" PARNAME = "PLXANT" COMPI = NITROGEN VALUE = ( 
"5.82820000E+01" "-1.08410000E+03" "0.E0" "0.E0" "-8.31440000E+00" 
"4.41270000E-02" "1.00000000E+00" "6.31500000E+01" "1.26200000E+02" ) /  
REGCASE = "DB-PURE28" PARNAME = "PLXANT" COMPI = PROPANOL VALUE = ( 
"8.46640000E+01" "-8.30720000E+03" "0.E0" "0.E0" "-8.57670000E+00" 
"7.50910000E-18" "6.00000000E+00" "1.46950000E+02" "5.36800000E+02" ) /  
REGCASE = "DB-PURE28" PARNAME = "PLXANT" COMPI = ETANOL VALUE = ( 
"7.33040000E+01" "-7.12230000E+03" "0.E0" "0.E0" "-7.14240000E+00" 
"2.88530000E-06" "2.00000000E+00" "1.59050000E+02" "5.14000000E+02" ) /  
REGCASE = "DB-PURE28" PARNAME = "PLXANT" COMPI = "ACETI-01" VALUE = ( 
"5.32700000E+01" "-6.30450000E+03" "0.E0" "0.E0" "-4.29850000E+00" 
"8.88650000E-18" "6.00000000E+00" "2.89810000E+02" "5.91950000E+02" ) /  
REGCASE = "DB-PURE28" PARNAME = "SIGDIP" COMPI = WATER VALUE = ( 
"1.77660000E-01" "2.56700000E+00" "-3.33770000E+00" "1.96990000E+00" "0.E0" 
"2.73160000E+02" "6.47100000E+02" ) /  REGCASE = "DB-PURE28" PARNAME = "SIGDIP" 
COMPI = OXYGEN VALUE = ( "3.80660000E-02" "1.21360000E+00" "0.E0" "0.E0" "0.E0" 
"5.43500000E+01" "1.54580000E+02" ) /  REGCASE = "DB-PURE28" PARNAME = "SIGDIP" 
COMPI = NITROGEN VALUE = ( "2.90100000E-02" "1.24850000E+00" "0.E0" "0.E0" 
"0.E0" "6.31500000E+01" "1.26200000E+02" ) /  REGCASE = "DB-PURE28" PARNAME
 = "SIGDIP" COMPI = TIO2 VALUE = ( "9.65100000E-01" "-3.82050000E-04" 
"4.46400000E-08" "0.E0" "0.E0" "2.12500000E+03" "2.62500000E+03" ) /  REGCASE
 = "DB-PURE28" PARNAME = "SIGDIP" COMPI = PROPANOL VALUE = ( "4.53300000E-02" 
"-6.88000000E-05" "-1.60000000E-08" "0.E0" "0.E0" "2.83150000E+02" 
"3.70350000E+02" ) /  REGCASE = "DB-PURE28" PARNAME = "SIGDIP" COMPI = ETANOL 
VALUE = ( "3.76400000E-02" "-2.15700000E-05" "-1.02500000E-07" "0.E0" "0.E0" 
"2.73150000E+02" "5.03150000E+02" ) /  REGCASE = "DB-PURE28" PARNAME = "SIGDIP" 
COMPI = "ACETI-01" VALUE = ( "5.75020000E-02" "1.07690000E+00" "0.E0" "0.E0" 
"0.E0" "2.89810000E+02" "5.91950000E+02" ) /  REGCASE = "DB-PURE28" PARNAME
 = "THRSWT" COMPI = WATER VALUE = ( "1.00000000E+02" "1.16000000E+02" 
"1.01000000E+02" "1.06000000E+02" "1.00000000E+02" "1.00000000E+02" 
"1.07000000E+02" "1.04000000E+02" ) /  REGCASE = "DB-PURE28" PARNAME = "THRSWT" 
COMPI = OXYGEN VALUE = ( "1.00000000E+02" "1.05000000E+02" "1.01000000E+02" 
"1.06000000E+02" "1.00000000E+02" "1.00000000E+02" "1.07000000E+02" 
"1.04000000E+02" ) /  REGCASE = "DB-PURE28" PARNAME = "THRSWT" COMPI = 
NITROGEN VALUE = ( "1.00000000E+02" "1.05000000E+02" "1.01000000E+02" 
"1.06000000E+02" "1.00000000E+02" "1.00000000E+02" "1.07000000E+02" 
"1.04000000E+02" ) /  REGCASE = "DB-PURE28" PARNAME = "THRSWT" COMPI = TIO2 
VALUE = ( "1.00000000E+02" "0.E0" "0.E0" "0.E0" "1.00000000E+02" 
"1.00000000E+02" "1.07000000E+02" "0.E0" ) /  REGCASE = "DB-PURE28" PARNAME
 = "THRSWT" COMPI = PROPANOL VALUE = ( "1.00000000E+02" "1.05000000E+02" 
"1.01000000E+02" "1.06000000E+02" "1.00000000E+02" "1.00000000E+02" 
"1.07000000E+02" "1.04000000E+02" ) /  REGCASE = "DB-PURE28" PARNAME = "THRSWT" 
COMPI = ETANOL VALUE = ( "1.00000000E+02" "1.05000000E+02" "1.01000000E+02" 
"1.06000000E+02" "1.00000000E+02" "1.00000000E+02" "1.07000000E+02" 
"1.04000000E+02" ) /  REGCASE = "DB-PURE28" PARNAME = "THRSWT" COMPI = 
"ACETI-01" VALUE = ( "1.00000000E+02" "1.05000000E+02" "1.01000000E+02" 
"1.06000000E+02" "1.00000000E+02" "1.00000000E+02" "1.07000000E+02" "0.E0" ) 
/  REGCASE = "DB-NIST-TRC" PARNAME = "TRNSWT" COMPI = MYRCENE VALUE = ( 
"5.08000000E+02" "5.03000000E+02" "5.03000000E+02" "5.03000000E+02" 
"1.00000000E+00" ) /  REGCASE = "DB-PURE28" PARNAME = "TRNSWT" COMPI = WATER 
VALUE = ( "1.01000000E+02" "1.02000000E+02" "1.00000000E+02" "1.02000000E+02" 
"1.06000000E+02" ) /  REGCASE = "DB-PURE28" PARNAME = "TRNSWT" COMPI = OXYGEN 
VALUE = ( "1.01000000E+02" "1.02000000E+02" "1.00000000E+02" "1.02000000E+02" 
"1.06000000E+02" ) /  REGCASE = "DB-PURE28" PARNAME = "TRNSWT" COMPI = 
NITROGEN VALUE = ( "1.01000000E+02" "1.02000000E+02" "1.00000000E+02" 
"1.02000000E+02" "1.06000000E+02" ) /  REGCASE = "DB-PURE28" PARNAME = "TRNSWT" 
COMPI = TIO2 VALUE = ( "1.01000000E+02" "0.E0" "1.00000000E+00" "0.E0" 
"1.00000000E+02" ) /  REGCASE = "DB-PURE28" PARNAME = "TRNSWT" COMPI = 
PROPANOL VALUE = ( "1.01000000E+02" "1.02000000E+02" "1.00000000E+02" 
"1.02000000E+02" "1.00000000E+02" ) /  REGCASE = "DB-PURE28" PARNAME = "TRNSWT" 
COMPI = ETANOL VALUE = ( "1.01000000E+02" "1.02000000E+02" "1.00000000E+02" 
"1.02000000E+02" "1.00000000E+02" ) /  REGCASE = "DB-PURE28" PARNAME = "TRNSWT" 
COMPI = "ACETI-01" VALUE = ( "1.01000000E+02" "1.02000000E+02" "1.00000000E+02" 
"1.00000000E+02" "1.06000000E+02" ) /  REGCASE = "DB-ELECPURE" PARNAME = 
"VLBROC" COMPI = WATER VALUE = ( "4.64000000E-02" "0.E0" ) /  REGCASE = 
"DB-AQUEOUS" PARNAME = "VLBROC" COMPI = OXYGEN VALUE = ( "7.33611000E-02" 
"0.E0" ) /  REGCASE = "DB-AQUEOUS" PARNAME = "VLBROC" COMPI = NITROGEN VALUE
 = ( "8.96408000E-02" "0.E0" ) /  REGCASE = "DB-AQUEOUS" PARNAME = "VLBROC" 
COMPI = ETANOL VALUE = ( "1.66733000E-01" "0.E0" ) /  REGCASE = "DB-AQUEOUS" 
PARNAME = "VLBROC" COMPI = "ACETI-01" VALUE = ( "1.70831000E-01" "0.E0" ) /  
REGCASE = "DB-NIST-TRC" PARNAME = "WAGNER25" COMPI = MYRCENE VALUE = ( 
"-9.40253000E+00" "6.63004000E+00" "-1.03571000E+01" "3.83659000E+00" 
"1.45714800E+01" "6.26100000E+02" "1.90000000E+02" "6.26100000E+02" ) /  
REGCASE = "DB-NIST-TRC" PARNAME = "WAGNER25" COMPI = NEROL VALUE = ( 
"-1.03238000E+01" "3.66012000E+00" "-7.47782000E+00" "-4.92398000E+00" 
"1.47600000E+01" "6.62000000E+02" "2.00000000E+02" "6.62000000E+02" ) /  
REGCASE = "DB-PURE28" PARNAME = "WATSOL" COMPI = OXYGEN VALUE = ( 
"-5.30000000E+00" "-5.00000000E+02" "0.E0" "2.00000000E+02" "3.73000000E+02" 
) /  REGCASE = "DB-PURE28" PARNAME = "WATSOL" COMPI = NITROGEN VALUE = ( 
"-5.30000000E+00" "-5.00000000E+02" "0.E0" "2.00000000E+02" "3.73000000E+02" 
) /  REGCASE = "R-PCES" PARNAME = "MULAND" COMPI = UNDECYNE VALUE = ( 
"1.29518927E+02" "-8.20532774E+03" "-1.96043547E+01" "4.68200000E+02" 
"6.43500000E+02" ) /  REGCASE = "R-PCES" PARNAME = "DHVLWT" COMPI = "SODIU-01" 
VALUE = ( "1.13809145E+08" "5.96000000E+02" "2.10021359E+00" "-5.16274453E+00" 
"5.96000000E+02" ) /  REGCASE = "R-PCES" PARNAME = "SIGDIP" COMPI = "SODIU-01" 
VALUE = ( "5.88213875E-01" "1.22222222E+00" "-3.21546927E-10" "3.58004656E-10" 
"-1.43899003E-10" "1.83000000E+03" "2.76360000E+03" ) /  REGCASE = "R-PCES" 
PARNAME = "VLSTD" COMPI = "SODIU-01" VALUE = ( "2.08595000E-02" ) /  REGCASE
 = "R-PCES" PARNAME = "ZC" COMPI = ACETSOD VALUE = ( "1.47293726E-01" ) /  
REGCASE = "R-PCES" PARNAME = "VB" COMPI = ACETSOD VALUE = ( "6.88230444E-02" 
) /  REGCASE = "R-PCES" PARNAME = "MULAND" COMPI = ACETSOD VALUE = ( 
"2.30694361E+02" "-1.93405340E+04" "-3.21461032E+01" "6.00000000E+02" 
"9.15750000E+02" ) /  REGCASE = "R-PCES" PARNAME = "KLDIP" COMPI = ACETSOD 
VALUE = ( "-1.48381863E+00" "9.50667083E-03" "-2.04652342E-05" "1.92078600E-08" 
"-6.78747574E-12" "6.00000000E+02" "9.15750000E+02" ) /  REGCASE = "R-PCES" 
PARNAME = "SIGDIP" COMPI = ACETSOD VALUE = ( "1.16823510E-01" "1.22222222E+00" 
"-9.56203195E-14" "6.96088775E-14" "0.E0" "6.00000000E+02" "9.06500000E+02" ) 
/  REGCASE = "R-PCES" PARNAME = "VLSTD" COMPI = ACETSOD VALUE = ( 
"4.43235124E-02" ) \ ? PROPERTIES ESTIMATION ? ; "MET_MASS" ; \ DIRECTOR 
ALLONLY = ALL \ ? PROPERTIES PARAMETERS SUMMARY ? ? PROPERTIES PARAMETERS 
UNARY SCALAR "PCES-1" ? ; "MET_MASS" ; \ PROP-LIST PARAMNAME = DHVLB SETNO = 
1 UNITROW = 39 UNITLABEL = "cal/mol" /  PARAMNAME = VLSTD SETNO = 1 UNITROW
 = 43 UNITLABEL = "cc/mol" /  PARAMNAME = RKTZRA SETNO = 1 UNITROW = 0 /  
PARAMNAME = ZC SETNO = 1 UNITROW = 0 /  PARAMNAME = VB SETNO = 1 UNITROW = 43 
UNITLABEL = "cc/mol" \ \ PVAL PARAMNAME2 = DHVLB CID = TITANISO VALUE = 
"R-PCES" \ \ PVAL PARAMNAME2 = VLSTD CID = TITANISO VALUE = "R-PCES" \ \ PVAL 
PARAMNAME2 = VLSTD CID = CELLULOS VALUE = "R-PCES" \ \ PVAL PARAMNAME2 = 
VLSTD CID = TIO2 VALUE = "R-PCES" \ \ PVAL PARAMNAME2 = VLSTD CID = "CHITO-01" 
VALUE = "R-PCES" \ \ PVAL PARAMNAME2 = VLSTD CID = "SODIU-01" VALUE = "R-PCES" 
\ \ PVAL PARAMNAME2 = VLSTD CID = ACETSOD VALUE = "R-PCES" \ \ PVAL 
PARAMNAME2 = RKTZRA CID = TITANISO VALUE = "R-PCES" \ \ PVAL PARAMNAME2 = 
RKTZRA CID = TIO2 VALUE = "R-PCES" \ \ PVAL PARAMNAME2 = RKTZRA CID = 
"CHITO-01" VALUE = "R-PCES" \ \ PVAL PARAMNAME2 = ZC CID = ACETSOD VALUE = 
"R-PCES" \ \ PVAL PARAMNAME2 = VB CID = ACETSOD VALUE = "R-PCES" \ ? 
PROPERTIES PARAMETERS UNARY SCALAR "REVIEW-1" ? ; "MET_MASS" ; \ PROP-LIST 
PARAMNAME = API SETNO = 1 UNITROW = 0 /  PARAMNAME = CHARGE SETNO = 1 UNITROW
 = 0 /  PARAMNAME = DGFORM SETNO = 1 UNITROW = 39 UNITLABEL = "cal/mol" /  
PARAMNAME = DGSFRM SETNO = 1 UNITROW = 39 UNITLABEL = "cal/mol" /  PARAMNAME
 = DHAQFM SETNO = 1 UNITROW = 39 UNITLABEL = "cal/mol" /  PARAMNAME = DHFORM 
SETNO = 1 UNITROW = 39 UNITLABEL = "cal/mol" /  PARAMNAME = DHSFRM SETNO = 1 
UNITROW = 39 UNITLABEL = "cal/mol" /  PARAMNAME = DHVLB SETNO = 1 UNITROW = 39 
UNITLABEL = "cal/mol" /  PARAMNAME = FREEZEPT SETNO = 1 UNITROW = 22 
UNITLABEL = K /  PARAMNAME = HCOM SETNO = 1 UNITROW = 39 UNITLABEL = "cal/mol" 
/  PARAMNAME = MUP SETNO = 1 UNITROW = 45 UNITLABEL = debye /  PARAMNAME = MW 
SETNO = 1 UNITROW = 0 /  PARAMNAME = OMEGA SETNO = 1 UNITROW = 0 /  PARAMNAME
 = PC SETNO = 1 UNITROW = 20 UNITLABEL = atm /  PARAMNAME = RKTZRA SETNO = 1 
UNITROW = 0 /  PARAMNAME = S025E SETNO = 1 UNITROW = 41 UNITLABEL = "cal/mol-K" 
/  PARAMNAME = SG SETNO = 1 UNITROW = 0 /  PARAMNAME = TB SETNO = 1 UNITROW
 = 22 UNITLABEL = K /  PARAMNAME = TC SETNO = 1 UNITROW = 22 UNITLABEL = K /  
PARAMNAME = VB SETNO = 1 UNITROW = 43 UNITLABEL = "cc/mol" /  PARAMNAME = VC 
SETNO = 1 UNITROW = 43 UNITLABEL = "cc/mol" /  PARAMNAME = VLSTD SETNO = 1 
UNITROW = 43 UNITLABEL = "cc/mol" /  PARAMNAME = ZC SETNO = 1 UNITROW = 0 \ \ 
PVAL PARAMNAME2 = API CID = WATER VALUE = "DB-PURE28" \ \ PVAL PARAMNAME2 = 
API CID = OXYGEN VALUE = "DB-PURE28" \ \ PVAL PARAMNAME2 = API CID = NITROGEN 
VALUE = "DB-PURE28" \ \ PVAL PARAMNAME2 = API CID = TIO2 VALUE = "DB-PURE28" 
\ \ PVAL PARAMNAME2 = API CID = PROPANOL VALUE = "DB-PURE28" \ \ PVAL 
PARAMNAME2 = API CID = ETANOL VALUE = "DB-PURE28" \ \ PVAL PARAMNAME2 = API 
CID = "ACETI-01" VALUE = "DB-PURE28" \ \ PVAL PARAMNAME2 = CHARGE CID = 
OXYGEN VALUE = "DB-AQUEOUS" \ \ PVAL PARAMNAME2 = CHARGE CID = NITROGEN VALUE 
= "DB-AQUEOUS" \ \ PVAL PARAMNAME2 = CHARGE CID = PROPANOL VALUE = "DB-AQUEOUS" 
\ \ PVAL PARAMNAME2 = CHARGE CID = ETANOL VALUE = "DB-AQUEOUS" \ \ PVAL 
PARAMNAME2 = CHARGE CID = "ACETI-01" VALUE = "DB-AQUEOUS" \ \ PVAL PARAMNAME2
 = DGFORM CID = WATER VALUE = "DB-PURE28" \ \ PVAL PARAMNAME2 = DGFORM CID = 
OXYGEN VALUE = "DB-PURE28" \ \ PVAL PARAMNAME2 = DGFORM CID = NITROGEN VALUE 
= "DB-PURE28" \ \ PVAL PARAMNAME2 = DGFORM CID = TIO2 VALUE = "DB-PURE28" \ \ 
PVAL PARAMNAME2 = DGFORM CID = PROPANOL VALUE = "DB-PURE28" \ \ PVAL 
PARAMNAME2 = DGFORM CID = ETANOL VALUE = "DB-PURE28" \ \ PVAL PARAMNAME2 = 
DGFORM CID = "ACETI-01" VALUE = "DB-PURE28" \ \ PVAL PARAMNAME2 = DGFORM CID
 = MYRCENE VALUE = "DB-NIST-TRC" \ \ PVAL PARAMNAME2 = DGFORM CID = NEROL 
VALUE = "DB-NIST-TRC" \ \ PVAL PARAMNAME2 = DGSFRM CID = WATER VALUE = 
"DB-SOLIDS" \ \ PVAL PARAMNAME2 = DGSFRM CID = TIO2 VALUE = "DB-SOLIDS" \ \ 
PVAL PARAMNAME2 = DHAQFM CID = OXYGEN VALUE = "DB-AQUEOUS" \ \ PVAL 
PARAMNAME2 = DHAQFM CID = ETANOL VALUE = "DB-AQUEOUS" \ \ PVAL PARAMNAME2 = 
DHAQFM CID = "ACETI-01" VALUE = "DB-AQUEOUS" \ \ PVAL PARAMNAME2 = DHFORM CID
 = WATER VALUE = "DB-PURE28" \ \ PVAL PARAMNAME2 = DHFORM CID = OXYGEN VALUE 
= "DB-PURE28" \ \ PVAL PARAMNAME2 = DHFORM CID = NITROGEN VALUE = "DB-PURE28" 
\ \ PVAL PARAMNAME2 = DHFORM CID = TIO2 VALUE = "DB-PURE28" \ \ PVAL 
PARAMNAME2 = DHFORM CID = PROPANOL VALUE = "DB-PURE28" \ \ PVAL PARAMNAME2 = 
DHFORM CID = ETANOL VALUE = "DB-PURE28" \ \ PVAL PARAMNAME2 = DHFORM CID = 
"ACETI-01" VALUE = "DB-PURE28" \ \ PVAL PARAMNAME2 = DHFORM CID = MYRCENE 
VALUE = "DB-NIST-TRC" \ \ PVAL PARAMNAME2 = DHFORM CID = NEROL VALUE = 
"DB-NIST-TRC" \ \ PVAL PARAMNAME2 = DHSFRM CID = WATER VALUE = "DB-SOLIDS" \ 
\ PVAL PARAMNAME2 = DHSFRM CID = TIO2 VALUE = "DB-SOLIDS" \ \ PVAL PARAMNAME2
 = DHSFRM CID = PROPANOL VALUE = "DB-FACTPCD" \ \ PVAL PARAMNAME2 = DHVLB CID
 = WATER VALUE = "DB-PURE28" \ \ PVAL PARAMNAME2 = DHVLB CID = OXYGEN VALUE = 
"DB-PURE28" \ \ PVAL PARAMNAME2 = DHVLB CID = NITROGEN VALUE = "DB-PURE28" \ 
\ PVAL PARAMNAME2 = DHVLB CID = PROPANOL VALUE = "DB-PURE28" \ \ PVAL 
PARAMNAME2 = DHVLB CID = ETANOL VALUE = "DB-PURE28" \ \ PVAL PARAMNAME2 = 
DHVLB CID = "ACETI-01" VALUE = "DB-PURE28" \ \ PVAL PARAMNAME2 = FREEZEPT CID
 = WATER VALUE = "DB-PURE28" \ \ PVAL PARAMNAME2 = FREEZEPT CID = OXYGEN 
VALUE = "DB-PURE28" \ \ PVAL PARAMNAME2 = FREEZEPT CID = NITROGEN VALUE = 
"DB-PURE28" \ \ PVAL PARAMNAME2 = FREEZEPT CID = TIO2 VALUE = "DB-PURE28" \ \ 
PVAL PARAMNAME2 = FREEZEPT CID = PROPANOL VALUE = "DB-PURE28" \ \ PVAL 
PARAMNAME2 = FREEZEPT CID = ETANOL VALUE = "DB-PURE28" \ \ PVAL PARAMNAME2 = 
FREEZEPT CID = "ACETI-01" VALUE = "DB-PURE28" \ \ PVAL PARAMNAME2 = HCOM CID
 = WATER VALUE = "DB-ASPENPCD" \ \ PVAL PARAMNAME2 = HCOM CID = OXYGEN VALUE 
= "DB-PURE28" \ \ PVAL PARAMNAME2 = HCOM CID = NITROGEN VALUE = "DB-ASPENPCD" 
\ \ PVAL PARAMNAME2 = HCOM CID = TIO2 VALUE = "DB-PURE28" \ \ PVAL PARAMNAME2
 = HCOM CID = PROPANOL VALUE = "DB-PURE28" \ \ PVAL PARAMNAME2 = HCOM CID = 
ETANOL VALUE = "DB-PURE28" \ \ PVAL PARAMNAME2 = HCOM CID = "ACETI-01" VALUE 
= "DB-PURE28" \ \ PVAL PARAMNAME2 = MUP CID = WATER VALUE = "DB-PURE28" \ \ 
PVAL PARAMNAME2 = MUP CID = OXYGEN VALUE = "DB-PURE28" \ \ PVAL PARAMNAME2 = 
MUP CID = NITROGEN VALUE = "DB-PURE28" \ \ PVAL PARAMNAME2 = MUP CID = TIO2 
VALUE = "DB-PURE28" \ \ PVAL PARAMNAME2 = MUP CID = PROPANOL VALUE = 
"DB-PURE28" \ \ PVAL PARAMNAME2 = MUP CID = ETANOL VALUE = "DB-PURE28" \ \ 
PVAL PARAMNAME2 = MUP CID = "ACETI-01" VALUE = "DB-PURE28" \ \ PVAL 
PARAMNAME2 = MW CID = WATER VALUE = "DB-PURE28" \ \ PVAL PARAMNAME2 = MW CID
 = OXYGEN VALUE = "DB-PURE28" \ \ PVAL PARAMNAME2 = MW CID = NITROGEN VALUE = 
"DB-PURE28" \ \ PVAL PARAMNAME2 = MW CID = TIO2 VALUE = "DB-PURE28" \ \ PVAL 
PARAMNAME2 = MW CID = PROPANOL VALUE = "DB-PURE28" \ \ PVAL PARAMNAME2 = MW 
CID = ETANOL VALUE = "DB-PURE28" \ \ PVAL PARAMNAME2 = MW CID = "ACETI-01" 
VALUE = "DB-PURE28" \ \ PVAL PARAMNAME2 = MW CID = MYRCENE VALUE = 
"DB-NIST-TRC" \ \ PVAL PARAMNAME2 = MW CID = NEROL VALUE = "DB-NIST-TRC" \ \ 
PVAL PARAMNAME2 = MW CID = UNDECYNE UVALUE = 152.28 <0> <0> \ \ PVAL 
PARAMNAME2 = MW CID = GERENIAL UVALUE = 152.23 <0> <0> \ \ PVAL PARAMNAME2 = 
MW CID = CELLULOS UVALUE = 162.14 <0> <0> \ \ PVAL PARAMNAME2 = MW CID = 
TITANISO UVALUE = 284.22 <0> <0> \ \ PVAL PARAMNAME2 = MW CID = "CHITO-01" 
VALUE = "DB-POLYMER" \ \ PVAL PARAMNAME2 = OMEGA CID = WATER VALUE = 
"DB-PURE28" \ \ PVAL PARAMNAME2 = OMEGA CID = OXYGEN VALUE = "DB-PURE28" \ \ 
PVAL PARAMNAME2 = OMEGA CID = NITROGEN VALUE = "DB-PURE28" \ \ PVAL 
PARAMNAME2 = OMEGA CID = TIO2 VALUE = "DB-SOLIDS" \ \ PVAL PARAMNAME2 = OMEGA 
CID = PROPANOL VALUE = "DB-PURE28" \ \ PVAL PARAMNAME2 = OMEGA CID = ETANOL 
VALUE = "DB-PURE28" \ \ PVAL PARAMNAME2 = OMEGA CID = "ACETI-01" VALUE = 
"DB-PURE28" \ \ PVAL PARAMNAME2 = OMEGA CID = MYRCENE VALUE = "DB-NIST-TRC" \ 
\ PVAL PARAMNAME2 = OMEGA CID = NEROL VALUE = "DB-NIST-TRC" \ \ PVAL 
PARAMNAME2 = OMEGA CID = "CHITO-01" VALUE = "DB-POLYMER" \ \ PVAL PARAMNAME2
 = PC CID = WATER VALUE = "DB-PURE28" \ \ PVAL PARAMNAME2 = PC CID = OXYGEN 
VALUE = "DB-PURE28" \ \ PVAL PARAMNAME2 = PC CID = NITROGEN VALUE = "DB-PURE28" 
\ \ PVAL PARAMNAME2 = PC CID = TIO2 VALUE = "DB-SOLIDS" \ \ PVAL PARAMNAME2
 = PC CID = PROPANOL VALUE = "DB-PURE28" \ \ PVAL PARAMNAME2 = PC CID = 
ETANOL VALUE = "DB-PURE28" \ \ PVAL PARAMNAME2 = PC CID = "ACETI-01" VALUE = 
"DB-PURE28" \ \ PVAL PARAMNAME2 = PC CID = MYRCENE VALUE = "DB-NIST-TRC" \ \ 
PVAL PARAMNAME2 = PC CID = NEROL VALUE = "DB-NIST-TRC" \ \ PVAL PARAMNAME2 = 
PC CID = "CHITO-01" VALUE = "DB-POLYMER" \ \ PVAL PARAMNAME2 = RKTZRA CID = 
WATER VALUE = "DB-PURE28" \ \ PVAL PARAMNAME2 = RKTZRA CID = OXYGEN VALUE = 
"DB-PURE28" \ \ PVAL PARAMNAME2 = RKTZRA CID = NITROGEN VALUE = "DB-PURE28" \ 
\ PVAL PARAMNAME2 = RKTZRA CID = PROPANOL VALUE = "DB-PURE28" \ \ PVAL 
PARAMNAME2 = RKTZRA CID = ETANOL VALUE = "DB-PURE28" \ \ PVAL PARAMNAME2 = 
RKTZRA CID = "ACETI-01" VALUE = "DB-PURE28" \ \ PVAL PARAMNAME2 = RKTZRA CID
 = MYRCENE VALUE = "R-PCES" \ \ PVAL PARAMNAME2 = RKTZRA CID = NEROL VALUE = 
"R-PCES" \ \ PVAL PARAMNAME2 = RKTZRA CID = UNDECYNE VALUE = "R-PCES" \ \ 
PVAL PARAMNAME2 = RKTZRA CID = GERENIAL VALUE = "R-PCES" \ \ PVAL PARAMNAME2
 = RKTZRA CID = CELLULOS VALUE = "R-PCES" \ \ PVAL PARAMNAME2 = S025E CID = 
OXYGEN VALUE = "DB-AQUEOUS" \ \ PVAL PARAMNAME2 = S025E CID = NITROGEN VALUE 
= "DB-AQUEOUS" \ \ PVAL PARAMNAME2 = S025E CID = PROPANOL VALUE = "DB-AQUEOUS" 
\ \ PVAL PARAMNAME2 = S025E CID = ETANOL VALUE = "DB-AQUEOUS" \ \ PVAL 
PARAMNAME2 = S025E CID = "ACETI-01" VALUE = "DB-AQUEOUS" \ \ PVAL PARAMNAME2
 = SG CID = WATER VALUE = "DB-PURE28" \ \ PVAL PARAMNAME2 = SG CID = OXYGEN 
VALUE = "DB-PURE28" \ \ PVAL PARAMNAME2 = SG CID = NITROGEN VALUE = "DB-PURE28" 
\ \ PVAL PARAMNAME2 = SG CID = TIO2 VALUE = "DB-PURE28" \ \ PVAL PARAMNAME2
 = SG CID = PROPANOL VALUE = "DB-PURE28" \ \ PVAL PARAMNAME2 = SG CID = 
ETANOL VALUE = "DB-PURE28" \ \ PVAL PARAMNAME2 = SG CID = "ACETI-01" VALUE = 
"DB-PURE28" \ \ PVAL PARAMNAME2 = SG CID = MYRCENE VALUE = "DB-NIST-TRC" \ \ 
PVAL PARAMNAME2 = SG CID = NEROL VALUE = "DB-NIST-TRC" \ \ PVAL PARAMNAME2 = 
TB CID = WATER VALUE = "DB-PURE28" \ \ PVAL PARAMNAME2 = TB CID = OXYGEN 
VALUE = "DB-PURE28" \ \ PVAL PARAMNAME2 = TB CID = NITROGEN VALUE = "DB-PURE28" 
\ \ PVAL PARAMNAME2 = TB CID = TIO2 VALUE = "DB-PURE28" \ \ PVAL PARAMNAME2
 = TB CID = PROPANOL VALUE = "DB-PURE28" \ \ PVAL PARAMNAME2 = TB CID = 
ETANOL VALUE = "DB-PURE28" \ \ PVAL PARAMNAME2 = TB CID = "ACETI-01" VALUE = 
"DB-PURE28" \ \ PVAL PARAMNAME2 = TB CID = MYRCENE VALUE = "DB-NIST-TRC" \ \ 
PVAL PARAMNAME2 = TB CID = NEROL VALUE = "DB-NIST-TRC" \ \ PVAL PARAMNAME2 = 
TC CID = WATER VALUE = "DB-PURE28" \ \ PVAL PARAMNAME2 = TC CID = OXYGEN 
VALUE = "DB-PURE28" \ \ PVAL PARAMNAME2 = TC CID = NITROGEN VALUE = "DB-PURE28" 
\ \ PVAL PARAMNAME2 = TC CID = TIO2 VALUE = "DB-SOLIDS" \ \ PVAL PARAMNAME2
 = TC CID = PROPANOL VALUE = "DB-PURE28" \ \ PVAL PARAMNAME2 = TC CID = 
ETANOL VALUE = "DB-PURE28" \ \ PVAL PARAMNAME2 = TC CID = "ACETI-01" VALUE = 
"DB-PURE28" \ \ PVAL PARAMNAME2 = TC CID = MYRCENE VALUE = "DB-NIST-TRC" \ \ 
PVAL PARAMNAME2 = TC CID = NEROL VALUE = "DB-NIST-TRC" \ \ PVAL PARAMNAME2 = 
TC CID = TITANISO VALUE = "R-PCES" \ \ PVAL PARAMNAME2 = TC CID = "CHITO-01" 
VALUE = "DB-POLYMER" \ \ PVAL PARAMNAME2 = VB CID = WATER VALUE = "DB-PURE28" 
\ \ PVAL PARAMNAME2 = VB CID = OXYGEN VALUE = "DB-PURE28" \ \ PVAL PARAMNAME2
 = VB CID = NITROGEN VALUE = "DB-PURE28" \ \ PVAL PARAMNAME2 = VB CID = TIO2 
VALUE = "DB-PURE28" \ \ PVAL PARAMNAME2 = VB CID = PROPANOL VALUE = "DB-PURE28" 
\ \ PVAL PARAMNAME2 = VB CID = ETANOL VALUE = "DB-PURE28" \ \ PVAL PARAMNAME2
 = VB CID = "ACETI-01" VALUE = "DB-PURE28" \ \ PVAL PARAMNAME2 = VC CID = 
WATER VALUE = "DB-PURE28" \ \ PVAL PARAMNAME2 = VC CID = OXYGEN VALUE = 
"DB-PURE28" \ \ PVAL PARAMNAME2 = VC CID = NITROGEN VALUE = "DB-PURE28" \ \ 
PVAL PARAMNAME2 = VC CID = TIO2 VALUE = "DB-SOLIDS" \ \ PVAL PARAMNAME2 = VC 
CID = PROPANOL VALUE = "DB-PURE28" \ \ PVAL PARAMNAME2 = VC CID = ETANOL 
VALUE = "DB-PURE28" \ \ PVAL PARAMNAME2 = VC CID = "ACETI-01" VALUE = 
"DB-PURE28" \ \ PVAL PARAMNAME2 = VC CID = MYRCENE VALUE = "DB-NIST-TRC" \ \ 
PVAL PARAMNAME2 = VC CID = NEROL VALUE = "DB-NIST-TRC" \ \ PVAL PARAMNAME2 = 
VC CID = "CHITO-01" VALUE = "DB-POLYMER" \ \ PVAL PARAMNAME2 = VLSTD CID = 
WATER VALUE = "DB-PURE28" \ \ PVAL PARAMNAME2 = VLSTD CID = OXYGEN VALUE = 
"DB-PURE28" \ \ PVAL PARAMNAME2 = VLSTD CID = NITROGEN VALUE = "DB-PURE28" \ 
\ PVAL PARAMNAME2 = VLSTD CID = PROPANOL VALUE = "DB-PURE28" \ \ PVAL 
PARAMNAME2 = VLSTD CID = ETANOL VALUE = "DB-PURE28" \ \ PVAL PARAMNAME2 = 
VLSTD CID = "ACETI-01" VALUE = "DB-PURE28" \ \ PVAL PARAMNAME2 = VLSTD CID = 
MYRCENE VALUE = "R-PCES" \ \ PVAL PARAMNAME2 = VLSTD CID = NEROL VALUE = 
"R-PCES" \ \ PVAL PARAMNAME2 = VLSTD CID = UNDECYNE VALUE = "R-PCES" \ \ PVAL 
PARAMNAME2 = VLSTD CID = GERENIAL VALUE = "R-PCES" \ \ PVAL PARAMNAME2 = ZC 
CID = WATER VALUE = "DB-PURE28" \ \ PVAL PARAMNAME2 = ZC CID = OXYGEN VALUE = 
"DB-PURE28" \ \ PVAL PARAMNAME2 = ZC CID = NITROGEN VALUE = "DB-PURE28" \ \ 
PVAL PARAMNAME2 = ZC CID = TIO2 VALUE = "DB-SOLIDS" \ \ PVAL PARAMNAME2 = ZC 
CID = PROPANOL VALUE = "DB-PURE28" \ \ PVAL PARAMNAME2 = ZC CID = ETANOL 
VALUE = "DB-PURE28" \ \ PVAL PARAMNAME2 = ZC CID = "ACETI-01" VALUE = 
"DB-PURE28" \ \ PVAL PARAMNAME2 = ZC CID = MYRCENE VALUE = "DB-NIST-TRC" \ \ 
PVAL PARAMNAME2 = ZC CID = NEROL VALUE = "DB-NIST-TRC" \ \ PVAL PARAMNAME2 = 
ZC CID = "CHITO-01" VALUE = "DB-POLYMER" \ ? PROPERTIES PARAMETERS UNARY 
SCALAR "TDE-1" ? ; "MET_MASS" ; \ PROP-LIST PARAMNAME = OMEGA SETNO = 1 
UNITROW = 0 /  PARAMNAME = ZC SETNO = 1 UNITROW = 0 /  PARAMNAME = VC SETNO
 = 1 UNITROW = 43 UNITLABEL = "cum/kmol" /  PARAMNAME = PC SETNO = 1 UNITROW
 = 20 UNITLABEL = "N/sqm" /  PARAMNAME = TC SETNO = 1 UNITROW = 22 UNITLABEL
 = K /  PARAMNAME = MW SETNO = 1 UNITROW = 0 /  PARAMNAME = TB SETNO = 1 
UNITROW = 22 UNITLABEL = K /  PARAMNAME = SG SETNO = 1 UNITROW = 0 /  
PARAMNAME = VLSTD SETNO = 1 UNITROW = 43 UNITLABEL = "cum/kmol" \ \ PVAL 
PARAMNAME2 = OMEGA CID = TITANISO UVALUE = 0.54726 <0> <0> \ \ PVAL 
PARAMNAME2 = ZC CID = TITANISO UVALUE = 0.261 <0> <0> \ \ PVAL PARAMNAME2 = 
VC CID = TITANISO UVALUE = 0.22025 <0> <0> \ \ PVAL PARAMNAME2 = PC CID = 
TITANISO UVALUE = 4945393 <0> <0> \ \ PVAL PARAMNAME2 = TC CID = TITANISO 
UVALUE = 502 <0> <0> \ \ PVAL PARAMNAME2 = MW CID = TITANISO UVALUE = 30.07 
<0> <0> \ \ PVAL PARAMNAME2 = TB CID = TITANISO UVALUE = 342.3 <0> <0> \ \ 
PVAL PARAMNAME2 = SG CID = TITANISO UVALUE = 0.8078 <0> <0> \ \ PVAL 
PARAMNAME2 = VLSTD CID = TITANISO UVALUE = 0.07447 <0> <0> \ ? PROPERTIES 
PARAMETERS UNARY SCALAR USRDEF ? ; "MET_MASS" ; \ PROP-LIST PARAMNAME = TB 
SETNO = 1 UNITROW = 22 UNITLABEL = C /  PARAMNAME = MW SETNO = 1 UNITROW = 0 
/  PARAMNAME = SG SETNO = 1 UNITROW = 0 /  PARAMNAME = DHFORM SETNO = 1 
UNITROW = 39 UNITLABEL = "kJ/kmol" /  PARAMNAME = DGFORM SETNO = 1 UNITROW = 
39 UNITLABEL = "cal/mol" \ \ PVAL PARAMNAME2 = TB CID = TITANISO UVALUE = 232 
<0> <0> \ \ PVAL PARAMNAME2 = MW CID = TITANISO UVALUE = 284.215 <0> <0> \ \ 
PVAL PARAMNAME2 = SG CID = TITANISO UVALUE = 0.96 <0> <0> \ \ PVAL PARAMNAME2
 = DHFORM CID = TITANISO UVALUE = -1570900 <0> <0> \ \ PVAL PARAMNAME2 = 
DGFORM CID = TITANISO UVALUE = 0 <0> <0> \ ? PROPERTIES PARAMETERS UNARY 
"T-DEPENDENT" "CPIALE-1" ? ; "MET_MASS" ; \ PROP-LIST PARAMNAME = CPIALEE 
SETNO = 1 UNITROW = 15 UNITLABEL = "cal/mol-K" TUNITROW = 22 TUNITLABEL = K 
NEL = 9 \ \ PVAL PARAMNAME2 = CPIALEE CID = TITANISO UNITROW2 = 15 UNITLABEL2
 = "cal/mol-K" TUNITROW2 = 22 TUNITLABEL2 = K NEL2 = 9 UVAL1 = 31114.04 <0> 
<0> UVAL2 = 135768.8 <0> <0> UVAL3 = 1322.237 <0> <0> UVAL4 = 57832.94 <0> 
<0> UVAL5 = 573.6248 <0> <0> UVAL6 = 0 <0> <0> UVAL7 = 8.31447 <0> <0> UVAL8
 = 200 <0> <0> UVAL9 = 1000 <0> <0> \ \ PVAL PARAMNAME2 = CPIALEE CID = 
MYRCENE UNITROW2 = 15 UNITLABEL2 = "cal/mol-K" TUNITROW2 = 22 TUNITLABEL2 = K 
NEL2 = 9 VAL1 = "DB-NIST-TRC" VAL2 = "DB-NIST-TRC" VAL3 = "DB-NIST-TRC" VAL4 
= "DB-NIST-TRC" VAL5 = "DB-NIST-TRC" VAL6 = "DB-NIST-TRC" VAL7 = "DB-NIST-TRC" 
VAL8 = "DB-NIST-TRC" VAL9 = "DB-NIST-TRC" \ \ PVAL PARAMNAME2 = CPIALEE CID
 = NEROL UNITROW2 = 15 UNITLABEL2 = "cal/mol-K" TUNITROW2 = 22 TUNITLABEL2 = 
K NEL2 = 9 VAL1 = "DB-NIST-TRC" VAL2 = "DB-NIST-TRC" VAL3 = "DB-NIST-TRC" 
VAL4 = "DB-NIST-TRC" VAL5 = "DB-NIST-TRC" VAL6 = "DB-NIST-TRC" VAL7 = 
"DB-NIST-TRC" VAL8 = "DB-NIST-TRC" VAL9 = "DB-NIST-TRC" \ ? PROPERTIES 
PARAMETERS UNARY "T-DEPENDENT" "CPIG-1" ? ; "MET_MASS" ; \ PROP-LIST 
PARAMNAME = CPIG SETNO = 1 UNITROW = 15 UNITLABEL = "cal/mol-K" TUNITROW = 22 
TUNITLABEL = K NEL = 11 \ \ PVAL PARAMNAME2 = CPIG CID = TITANISO UNITROW2 = 
15 UNITLABEL2 = "cal/mol-K" TUNITROW2 = 22 TUNITLABEL2 = K NEL2 = 11 VAL1 = 
"R-PCES" VAL2 = "R-PCES" VAL3 = "R-PCES" VAL4 = "R-PCES" VAL5 = "R-PCES" VAL6 
= "R-PCES" VAL7 = "R-PCES" VAL8 = "R-PCES" VAL9 = "R-PCES" VAL10 = "R-PCES" 
VAL11 = "R-PCES" \ ? PROPERTIES PARAMETERS UNARY "T-DEPENDENT" "CPIGDP-1" ? ; 
"METCBAR_MASS" ; \ PROP-LIST PARAMNAME = CPIGDP SETNO = 1 UNITROW = 15 
UNITLABEL = "cal/mol-K" TUNITROW = 22 TUNITLABEL = C NEL = 7 \ \ PVAL 
PARAMNAME2 = CPIGDP CID = WATER UNITROW2 = 15 UNITLABEL2 = "cal/mol-K" 
TUNITROW2 = 22 TUNITLABEL2 = C NEL2 = 7 VAL1 = "DB-PURE28" VAL2 = "DB-PURE28" 
VAL3 = "DB-PURE28" VAL4 = "DB-PURE28" VAL5 = "DB-PURE28" VAL6 = "DB-PURE28" 
VAL7 = "DB-PURE28" \ \ PVAL PARAMNAME2 = CPIGDP CID = OXYGEN UNITROW2 = 15 
UNITLABEL2 = "cal/mol-K" TUNITROW2 = 22 TUNITLABEL2 = C NEL2 = 7 VAL1 = 
"DB-PURE28" VAL2 = "DB-PURE28" VAL3 = "DB-PURE28" VAL4 = "DB-PURE28" VAL5 = 
"DB-PURE28" VAL6 = "DB-PURE28" VAL7 = "DB-PURE28" \ \ PVAL PARAMNAME2 = 
CPIGDP CID = NITROGEN UNITROW2 = 15 UNITLABEL2 = "cal/mol-K" TUNITROW2 = 22 
TUNITLABEL2 = C NEL2 = 7 VAL1 = "DB-PURE28" VAL2 = "DB-PURE28" VAL3 = 
"DB-PURE28" VAL4 = "DB-PURE28" VAL5 = "DB-PURE28" VAL6 = "DB-PURE28" VAL7 = 
"DB-PURE28" \ \ PVAL PARAMNAME2 = CPIGDP CID = TIO2 UNITROW2 = 15 UNITLABEL2
 = "cal/mol-K" TUNITROW2 = 22 TUNITLABEL2 = C NEL2 = 7 VAL1 = "DB-PURE28" 
VAL2 = "DB-PURE28" VAL3 = "DB-PURE28" VAL4 = "DB-PURE28" VAL5 = "DB-PURE28" 
VAL6 = "DB-PURE28" VAL7 = "DB-PURE28" \ \ PVAL PARAMNAME2 = CPIGDP CID = 
PROPANOL UNITROW2 = 15 UNITLABEL2 = "cal/mol-K" TUNITROW2 = 22 TUNITLABEL2 = 
C NEL2 = 7 VAL1 = "DB-PURE28" VAL2 = "DB-PURE28" VAL3 = "DB-PURE28" VAL4 = 
"DB-PURE28" VAL5 = "DB-PURE28" VAL6 = "DB-PURE28" VAL7 = "DB-PURE28" \ \ PVAL 
PARAMNAME2 = CPIGDP CID = ETANOL UNITROW2 = 15 UNITLABEL2 = "cal/mol-K" 
TUNITROW2 = 22 TUNITLABEL2 = C NEL2 = 7 VAL1 = "DB-PURE28" VAL2 = "DB-PURE28" 
VAL3 = "DB-PURE28" VAL4 = "DB-PURE28" VAL5 = "DB-PURE28" VAL6 = "DB-PURE28" 
VAL7 = "DB-PURE28" \ \ PVAL PARAMNAME2 = CPIGDP CID = "ACETI-01" UNITROW2 = 15 
UNITLABEL2 = "cal/mol-K" TUNITROW2 = 22 TUNITLABEL2 = C NEL2 = 7 VAL1 = 
"DB-PURE28" VAL2 = "DB-PURE28" VAL3 = "DB-PURE28" VAL4 = "DB-PURE28" VAL5 = 
"DB-PURE28" VAL6 = "DB-PURE28" VAL7 = "DB-PURE28" \ ? PROPERTIES PARAMETERS 
UNARY "T-DEPENDENT" "CPLTDE-1" ? ; "MET_MASS" ; \ PROP-LIST PARAMNAME = 
CPLTDECS SETNO = 1 UNITROW = 15 UNITLABEL = "cal/mol-K" TUNITROW = 22 
TUNITLABEL = K NEL = 9 \ \ PVAL PARAMNAME2 = CPLTDECS CID = TITANISO UNITROW2
 = 15 UNITLABEL2 = "cal/mol-K" TUNITROW2 = 22 TUNITLABEL2 = K NEL2 = 9 UVAL1
 = 46953.75 <0> <0> UVAL2 = 72.06884 <0> <0> UVAL3 = 0 <0> <0> UVAL4 = 0 <0> 
<0> UVAL5 = 4270.224 <0> <0> UVAL6 = 304 <0> <0> UVAL7 = 4 <0> <0> UVAL8 = 
250 <0> <0> UVAL9 = 297.92 <0> <0> \ \ PVAL PARAMNAME2 = CPLTDECS CID = 
MYRCENE UNITROW2 = 15 UNITLABEL2 = "cal/mol-K" TUNITROW2 = 22 TUNITLABEL2 = K 
NEL2 = 9 VAL1 = "DB-NIST-TRC" VAL2 = "DB-NIST-TRC" VAL3 = "DB-NIST-TRC" VAL4 
= "DB-NIST-TRC" VAL5 = "DB-NIST-TRC" VAL6 = "DB-NIST-TRC" VAL7 = "DB-NIST-TRC" 
VAL8 = "DB-NIST-TRC" VAL9 = "DB-NIST-TRC" \ \ PVAL PARAMNAME2 = CPLTDECS CID
 = NEROL UNITROW2 = 15 UNITLABEL2 = "cal/mol-K" TUNITROW2 = 22 TUNITLABEL2 = 
K NEL2 = 9 VAL1 = "DB-NIST-TRC" VAL2 = "DB-NIST-TRC" VAL3 = "DB-NIST-TRC" 
VAL4 = "DB-NIST-TRC" VAL5 = "DB-NIST-TRC" VAL6 = "DB-NIST-TRC" VAL7 = 
"DB-NIST-TRC" VAL8 = "DB-NIST-TRC" VAL9 = "DB-NIST-TRC" \ ? PROPERTIES 
PARAMETERS UNARY "T-DEPENDENT" "CPSDIP-1" ? ; "METCBAR_MASS" ; \ PROP-LIST 
PARAMNAME = CPSDIP SETNO = 1 UNITROW = 15 UNITLABEL = "cal/mol-K" TUNITROW = 
22 TUNITLABEL = C NEL = 7 \ \ PVAL PARAMNAME2 = CPSDIP CID = WATER UNITROW2
 = 15 UNITLABEL2 = "cal/mol-K" TUNITROW2 = 22 TUNITLABEL2 = C NEL2 = 7 VAL1 = 
"DB-PURE28" VAL2 = "DB-PURE28" VAL3 = "DB-PURE28" VAL4 = "DB-PURE28" VAL5 = 
"DB-PURE28" VAL6 = "DB-PURE28" VAL7 = "DB-PURE28" \ \ PVAL PARAMNAME2 = 
CPSDIP CID = OXYGEN UNITROW2 = 15 UNITLABEL2 = "cal/mol-K" TUNITROW2 = 22 
TUNITLABEL2 = C NEL2 = 7 VAL1 = "DB-PURE28" VAL2 = "DB-PURE28" VAL3 = 
"DB-PURE28" VAL4 = "DB-PURE28" VAL5 = "DB-PURE28" VAL6 = "DB-PURE28" VAL7 = 
"DB-PURE28" \ \ PVAL PARAMNAME2 = CPSDIP CID = NITROGEN UNITROW2 = 15 
UNITLABEL2 = "cal/mol-K" TUNITROW2 = 22 TUNITLABEL2 = C NEL2 = 7 VAL1 = 
"DB-PURE28" VAL2 = "DB-PURE28" VAL3 = "DB-PURE28" VAL4 = "DB-PURE28" VAL5 = 
"DB-PURE28" VAL6 = "DB-PURE28" VAL7 = "DB-PURE28" \ \ PVAL PARAMNAME2 = 
CPSDIP CID = TIO2 UNITROW2 = 15 UNITLABEL2 = "cal/mol-K" TUNITROW2 = 22 
TUNITLABEL2 = C NEL2 = 7 VAL1 = "DB-PURE28" VAL2 = "DB-PURE28" VAL3 = 
"DB-PURE28" VAL4 = "DB-PURE28" VAL5 = "DB-PURE28" VAL6 = "DB-PURE28" VAL7 = 
"DB-PURE28" \ \ PVAL PARAMNAME2 = CPSDIP CID = PROPANOL UNITROW2 = 15 
UNITLABEL2 = "cal/mol-K" TUNITROW2 = 22 TUNITLABEL2 = C NEL2 = 7 VAL1 = 
"DB-PURE28" VAL2 = "DB-PURE28" VAL3 = "DB-PURE28" VAL4 = "DB-PURE28" VAL5 = 
"DB-PURE28" VAL6 = "DB-PURE28" VAL7 = "DB-PURE28" \ \ PVAL PARAMNAME2 = 
CPSDIP CID = ETANOL UNITROW2 = 15 UNITLABEL2 = "cal/mol-K" TUNITROW2 = 22 
TUNITLABEL2 = C NEL2 = 7 VAL1 = "DB-PURE28" VAL2 = "DB-PURE28" VAL3 = 
"DB-PURE28" VAL4 = "DB-PURE28" VAL5 = "DB-PURE28" VAL6 = "DB-PURE28" VAL7 = 
"DB-PURE28" \ \ PVAL PARAMNAME2 = CPSDIP CID = "ACETI-01" UNITROW2 = 15 
UNITLABEL2 = "cal/mol-K" TUNITROW2 = 22 TUNITLABEL2 = C NEL2 = 7 VAL1 = 
"DB-PURE28" VAL2 = "DB-PURE28" VAL3 = "DB-PURE28" VAL4 = "DB-PURE28" VAL5 = 
"DB-PURE28" VAL6 = "DB-PURE28" VAL7 = "DB-PURE28" \ ? PROPERTIES PARAMETERS 
UNARY "T-DEPENDENT" "DHVLDP-1" ? ; "METCBAR_MASS" ; \ PROP-LIST PARAMNAME = 
DHVLDP SETNO = 1 UNITROW = 39 UNITLABEL = "cal/mol" TUNITROW = 22 TUNITLABEL
 = C NEL = 7 \ \ PVAL PARAMNAME2 = DHVLDP CID = WATER UNITROW2 = 39 
UNITLABEL2 = "cal/mol" TUNITROW2 = 22 TUNITLABEL2 = C NEL2 = 7 VAL1 = 
"DB-PURE28" VAL2 = "DB-PURE28" VAL3 = "DB-PURE28" VAL4 = "DB-PURE28" VAL5 = 
"DB-PURE28" VAL6 = "DB-PURE28" VAL7 = "DB-PURE28" \ \ PVAL PARAMNAME2 = 
DHVLDP CID = OXYGEN UNITROW2 = 39 UNITLABEL2 = "cal/mol" TUNITROW2 = 22 
TUNITLABEL2 = C NEL2 = 7 VAL1 = "DB-PURE28" VAL2 = "DB-PURE28" VAL3 = 
"DB-PURE28" VAL4 = "DB-PURE28" VAL5 = "DB-PURE28" VAL6 = "DB-PURE28" VAL7 = 
"DB-PURE28" \ \ PVAL PARAMNAME2 = DHVLDP CID = NITROGEN UNITROW2 = 39 
UNITLABEL2 = "cal/mol" TUNITROW2 = 22 TUNITLABEL2 = C NEL2 = 7 VAL1 = 
"DB-PURE28" VAL2 = "DB-PURE28" VAL3 = "DB-PURE28" VAL4 = "DB-PURE28" VAL5 = 
"DB-PURE28" VAL6 = "DB-PURE28" VAL7 = "DB-PURE28" \ \ PVAL PARAMNAME2 = 
DHVLDP CID = PROPANOL UNITROW2 = 39 UNITLABEL2 = "cal/mol" TUNITROW2 = 22 
TUNITLABEL2 = C NEL2 = 7 VAL1 = "DB-PURE28" VAL2 = "DB-PURE28" VAL3 = 
"DB-PURE28" VAL4 = "DB-PURE28" VAL5 = "DB-PURE28" VAL6 = "DB-PURE28" VAL7 = 
"DB-PURE28" \ \ PVAL PARAMNAME2 = DHVLDP CID = ETANOL UNITROW2 = 39 
UNITLABEL2 = "cal/mol" TUNITROW2 = 22 TUNITLABEL2 = C NEL2 = 7 VAL1 = 
"DB-PURE28" VAL2 = "DB-PURE28" VAL3 = "DB-PURE28" VAL4 = "DB-PURE28" VAL5 = 
"DB-PURE28" VAL6 = "DB-PURE28" VAL7 = "DB-PURE28" \ \ PVAL PARAMNAME2 = 
DHVLDP CID = "ACETI-01" UNITROW2 = 39 UNITLABEL2 = "cal/mol" TUNITROW2 = 22 
TUNITLABEL2 = C NEL2 = 7 VAL1 = "DB-PURE28" VAL2 = "DB-PURE28" VAL3 = 
"DB-PURE28" VAL4 = "DB-PURE28" VAL5 = "DB-PURE28" VAL6 = "DB-PURE28" VAL7 = 
"DB-PURE28" \ ? PROPERTIES PARAMETERS UNARY "T-DEPENDENT" "DHVLTD-1" ? ; 
"MET_MASS" ; \ PROP-LIST PARAMNAME = DHVLTDEW SETNO = 1 UNITROW = 39 
UNITLABEL = "cal/mol" TUNITROW = 22 TUNITLABEL = K NEL = 8 \ \ PVAL 
PARAMNAME2 = DHVLTDEW CID = MYRCENE UNITROW2 = 39 UNITLABEL2 = "cal/mol" 
TUNITROW2 = 22 TUNITLABEL2 = K NEL2 = 8 UVAL1 = 9.717778002 <0> <0> UVAL2 = 
0.161394 <0> <0> UVAL3 = 0.591394 <0> <0> UVAL4 = -0.340691 <0> <0> UVAL5 = 
668.1 <0> <0> UVAL6 = 4 <0> <0> UVAL7 = 255 <0> <0> UVAL8 = 668.1 <0> <0> \ \ 
PVAL PARAMNAME2 = DHVLTDEW CID = TITANISO UNITROW2 = 39 UNITLABEL2 = "cal/mol" 
TUNITROW2 = 22 TUNITLABEL2 = K NEL2 = 8 UVAL1 = 17.75991 <0> <0> UVAL2 = 
-0.1626157 <0> <0> UVAL3 = 1.125789 <0> <0> UVAL4 = -0.5900047 <0> <0> UVAL5
 = 502 <0> <0> UVAL6 = 4 <0> <0> UVAL7 = 250 <0> <0> UVAL8 = 502 <0> <0> \ \ 
PVAL PARAMNAME2 = DHVLTDEW CID = NEROL UNITROW2 = 39 UNITLABEL2 = "cal/mol" 
TUNITROW2 = 22 TUNITLABEL2 = K NEL2 = 8 VAL1 = "DB-NIST-TRC" VAL2 = 
"DB-NIST-TRC" VAL3 = "DB-NIST-TRC" VAL4 = "DB-NIST-TRC" VAL5 = "DB-NIST-TRC" 
VAL6 = "DB-NIST-TRC" VAL7 = "DB-NIST-TRC" VAL8 = "DB-NIST-TRC" \ ? PROPERTIES 
PARAMETERS UNARY "T-DEPENDENT" "DHVLWT-1" ? ; "MET_MASS" ; \ PROP-LIST 
PARAMNAME = DHVLWT SETNO = 1 UNITROW = 39 UNITLABEL = "cal/mol" TUNITROW = 22 
TUNITLABEL = K NEL = 5 \ \ PVAL PARAMNAME2 = DHVLWT CID = TITANISO UNITROW2
 = 39 UNITLABEL2 = "cal/mol" TUNITROW2 = 22 TUNITLABEL2 = K NEL2 = 5 VAL1 = 
"R-PCES" VAL2 = "R-PCES" VAL3 = "R-PCES" VAL4 = "R-PCES" VAL5 = "R-PCES" \ \ 
PVAL PARAMNAME2 = DHVLWT CID = TIO2 UNITROW2 = 39 UNITLABEL2 = "cal/mol" 
TUNITROW2 = 22 TUNITLABEL2 = K NEL2 = 5 VAL1 = "R-PCES" VAL2 = "R-PCES" VAL3 
= "R-PCES" VAL4 = "R-PCES" VAL5 = "R-PCES" \ \ PVAL PARAMNAME2 = DHVLWT CID
 = "CHITO-01" UNITROW2 = 39 UNITLABEL2 = "cal/mol" TUNITROW2 = 22 TUNITLABEL2
 = K NEL2 = 5 VAL1 = "DB-POLYMER" VAL2 = "DB-POLYMER" VAL3 = "DB-POLYMER" 
VAL4 = "DB-POLYMER" VAL5 = "DB-POLYMER" \ \ PVAL PARAMNAME2 = DHVLWT CID = 
"SODIU-01" UNITROW2 = 39 UNITLABEL2 = "cal/mol" TUNITROW2 = 22 TUNITLABEL2 = 
K NEL2 = 5 VAL1 = "R-PCES" VAL2 = "R-PCES" VAL3 = "R-PCES" VAL4 = "R-PCES" 
VAL5 = "R-PCES" \ ? PROPERTIES PARAMETERS UNARY "T-DEPENDENT" "DNLDIP-1" ? ; 
"METCBAR_MASS" ; \ PROP-LIST PARAMNAME = DNLDIP SETNO = 1 UNITROW = 37 
UNITLABEL = "mol/cc" TUNITROW = 22 TUNITLABEL = C NEL = 7 \ \ PVAL PARAMNAME2
 = DNLDIP CID = WATER UNITROW2 = 37 UNITLABEL2 = "mol/cc" TUNITROW2 = 22 
TUNITLABEL2 = C NEL2 = 7 VAL1 = "DB-PURE28" VAL2 = "DB-PURE28" VAL3 = 
"DB-PURE28" VAL4 = "DB-PURE28" VAL5 = "DB-PURE28" VAL6 = "DB-PURE28" VAL7 = 
"DB-PURE28" \ \ PVAL PARAMNAME2 = DNLDIP CID = OXYGEN UNITROW2 = 37 
UNITLABEL2 = "mol/cc" TUNITROW2 = 22 TUNITLABEL2 = C NEL2 = 7 VAL1 = 
"DB-PURE28" VAL2 = "DB-PURE28" VAL3 = "DB-PURE28" VAL4 = "DB-PURE28" VAL5 = 
"DB-PURE28" VAL6 = "DB-PURE28" VAL7 = "DB-PURE28" \ \ PVAL PARAMNAME2 = 
DNLDIP CID = NITROGEN UNITROW2 = 37 UNITLABEL2 = "mol/cc" TUNITROW2 = 22 
TUNITLABEL2 = C NEL2 = 7 VAL1 = "DB-PURE28" VAL2 = "DB-PURE28" VAL3 = 
"DB-PURE28" VAL4 = "DB-PURE28" VAL5 = "DB-PURE28" VAL6 = "DB-PURE28" VAL7 = 
"DB-PURE28" \ \ PVAL PARAMNAME2 = DNLDIP CID = PROPANOL UNITROW2 = 37 
UNITLABEL2 = "mol/cc" TUNITROW2 = 22 TUNITLABEL2 = C NEL2 = 7 VAL1 = 
"DB-PURE28" VAL2 = "DB-PURE28" VAL3 = "DB-PURE28" VAL4 = "DB-PURE28" VAL5 = 
"DB-PURE28" VAL6 = "DB-PURE28" VAL7 = "DB-PURE28" \ \ PVAL PARAMNAME2 = 
DNLDIP CID = ETANOL UNITROW2 = 37 UNITLABEL2 = "mol/cc" TUNITROW2 = 22 
TUNITLABEL2 = C NEL2 = 7 VAL1 = "DB-PURE28" VAL2 = "DB-PURE28" VAL3 = 
"DB-PURE28" VAL4 = "DB-PURE28" VAL5 = "DB-PURE28" VAL6 = "DB-PURE28" VAL7 = 
"DB-PURE28" \ \ PVAL PARAMNAME2 = DNLDIP CID = "ACETI-01" UNITROW2 = 37 
UNITLABEL2 = "mol/cc" TUNITROW2 = 22 TUNITLABEL2 = C NEL2 = 7 VAL1 = 
"DB-PURE28" VAL2 = "DB-PURE28" VAL3 = "DB-PURE28" VAL4 = "DB-PURE28" VAL5 = 
"DB-PURE28" VAL6 = "DB-PURE28" VAL7 = "DB-PURE28" \ ? PROPERTIES PARAMETERS 
UNARY "T-DEPENDENT" "DNLEXS-1" ? ; "MET_MASS" ; \ DESCRIPTION DESCRIPTION = 
"Density (Liquid vs. Gas )" \ \ PROP-LIST PARAMNAME = DNLEXSAT SETNO = 1 
UNITROW = 37 UNITLABEL = "mol/cc" TUNITROW = 22 TUNITLABEL = K NEL = 11 \ \ 
PVAL PARAMNAME2 = DNLEXSAT CID = TITANISO UNITROW2 = 37 UNITLABEL2 = "kmol/cum" 
TUNITROW2 = 22 TUNITLABEL2 = K NEL2 = 11 UVAL1 = 4.540324 <0> <0> UVAL2 = 
10.02369 <0> <0> UVAL3 = 3.564035 <0> <0> UVAL4 = -0.5696204 <0> <0> UVAL5 = 
0.6144225 <0> <0> UVAL6 = 0 <0> <0> UVAL7 = 0 <0> <0> UVAL8 = 502 <0> <0> 
UVAL9 = 6 <0> <0> UVAL10 = 160 <0> <0> UVAL11 = 502 <0> <0> \ \ COMMENTS 
COMMENTS = ( ";TDE expansion for liquid molar density" ) \ ? PROPERTIES 
PARAMETERS UNARY "T-DEPENDENT" "DNSDIP-1" ? ; "METCBAR_MASS" ; \ PROP-LIST 
PARAMNAME = DNSDIP SETNO = 1 UNITROW = 37 UNITLABEL = "mol/cc" TUNITROW = 22 
TUNITLABEL = C NEL = 7 \ \ PVAL PARAMNAME2 = DNSDIP CID = WATER UNITROW2 = 37 
UNITLABEL2 = "mol/cc" TUNITROW2 = 22 TUNITLABEL2 = C NEL2 = 7 VAL1 = 
"DB-PURE28" VAL2 = "DB-PURE28" VAL3 = "DB-PURE28" VAL4 = "DB-PURE28" VAL5 = 
"DB-PURE28" VAL6 = "DB-PURE28" VAL7 = "DB-PURE28" \ \ PVAL PARAMNAME2 = 
DNSDIP CID = OXYGEN UNITROW2 = 37 UNITLABEL2 = "mol/cc" TUNITROW2 = 22 
TUNITLABEL2 = C NEL2 = 7 VAL1 = "DB-PURE28" VAL2 = "DB-PURE28" VAL3 = 
"DB-PURE28" VAL4 = "DB-PURE28" VAL5 = "DB-PURE28" VAL6 = "DB-PURE28" VAL7 = 
"DB-PURE28" \ \ PVAL PARAMNAME2 = DNSDIP CID = NITROGEN UNITROW2 = 37 
UNITLABEL2 = "mol/cc" TUNITROW2 = 22 TUNITLABEL2 = C NEL2 = 7 VAL1 = 
"DB-PURE28" VAL2 = "DB-PURE28" VAL3 = "DB-PURE28" VAL4 = "DB-PURE28" VAL5 = 
"DB-PURE28" VAL6 = "DB-PURE28" VAL7 = "DB-PURE28" \ \ PVAL PARAMNAME2 = 
DNSDIP CID = TIO2 UNITROW2 = 37 UNITLABEL2 = "mol/cc" TUNITROW2 = 22 
TUNITLABEL2 = C NEL2 = 7 VAL1 = "DB-PURE28" VAL2 = "DB-PURE28" VAL3 = 
"DB-PURE28" VAL4 = "DB-PURE28" VAL5 = "DB-PURE28" VAL6 = "DB-PURE28" VAL7 = 
"DB-PURE28" \ \ PVAL PARAMNAME2 = DNSDIP CID = PROPANOL UNITROW2 = 37 
UNITLABEL2 = "mol/cc" TUNITROW2 = 22 TUNITLABEL2 = C NEL2 = 7 VAL1 = 
"DB-PURE28" VAL2 = "DB-PURE28" VAL3 = "DB-PURE28" VAL4 = "DB-PURE28" VAL5 = 
"DB-PURE28" VAL6 = "DB-PURE28" VAL7 = "DB-PURE28" \ \ PVAL PARAMNAME2 = 
DNSDIP CID = ETANOL UNITROW2 = 37 UNITLABEL2 = "mol/cc" TUNITROW2 = 22 
TUNITLABEL2 = C NEL2 = 7 VAL1 = "DB-PURE28" VAL2 = "DB-PURE28" VAL3 = 
"DB-PURE28" VAL4 = "DB-PURE28" VAL5 = "DB-PURE28" VAL6 = "DB-PURE28" VAL7 = 
"DB-PURE28" \ \ PVAL PARAMNAME2 = DNSDIP CID = "ACETI-01" UNITROW2 = 37 
UNITLABEL2 = "mol/cc" TUNITROW2 = 22 TUNITLABEL2 = C NEL2 = 7 VAL1 = 
"DB-PURE28" VAL2 = "DB-PURE28" VAL3 = "DB-PURE28" VAL4 = "DB-PURE28" VAL5 = 
"DB-PURE28" VAL6 = "DB-PURE28" VAL7 = "DB-PURE28" \ ? PROPERTIES PARAMETERS 
UNARY "T-DEPENDENT" "KLDIP-1" ? ; "MET_MASS" ; \ PROP-LIST PARAMNAME = KLDIP 
SETNO = 1 UNITROW = 23 UNITLABEL = "kcal-m/hr-sqm-K" TUNITROW = 22 TUNITLABEL
 = K NEL = 7 \ \ PVAL PARAMNAME2 = KLDIP CID = TITANISO UNITROW2 = 23 
UNITLABEL2 = "kcal-m/hr-sqm-K" TUNITROW2 = 22 TUNITLABEL2 = K NEL2 = 7 VAL1 = 
"R-PCES" VAL2 = "R-PCES" VAL3 = "R-PCES" VAL4 = "R-PCES" VAL5 = "R-PCES" VAL6 
= "R-PCES" VAL7 = "R-PCES" \ \ PVAL PARAMNAME2 = KLDIP CID = TIO2 UNITROW2 = 
23 UNITLABEL2 = "kcal-m/hr-sqm-K" TUNITROW2 = 22 TUNITLABEL2 = K NEL2 = 7 
VAL1 = "R-PCES" VAL2 = "R-PCES" VAL3 = "R-PCES" VAL4 = "R-PCES" VAL5 = "R-PCES" 
VAL6 = "R-PCES" VAL7 = "R-PCES" \ \ PVAL PARAMNAME2 = KLDIP CID = WATER 
UNITROW2 = 23 UNITLABEL2 = "kcal-m/hr-sqm-K" TUNITROW2 = 22 TUNITLABEL2 = K 
NEL2 = 7 VAL1 = "DB-PURE28" VAL2 = "DB-PURE28" VAL3 = "DB-PURE28" VAL4 = 
"DB-PURE28" VAL5 = "DB-PURE28" VAL6 = "DB-PURE28" VAL7 = "DB-PURE28" \ \ PVAL 
PARAMNAME2 = KLDIP CID = OXYGEN UNITROW2 = 23 UNITLABEL2 = "kcal-m/hr-sqm-K" 
TUNITROW2 = 22 TUNITLABEL2 = K NEL2 = 7 VAL1 = "DB-PURE28" VAL2 = "DB-PURE28" 
VAL3 = "DB-PURE28" VAL4 = "DB-PURE28" VAL5 = "DB-PURE28" VAL6 = "DB-PURE28" 
VAL7 = "DB-PURE28" \ \ PVAL PARAMNAME2 = KLDIP CID = NITROGEN UNITROW2 = 23 
UNITLABEL2 = "kcal-m/hr-sqm-K" TUNITROW2 = 22 TUNITLABEL2 = K NEL2 = 7 VAL1 = 
"DB-PURE28" VAL2 = "DB-PURE28" VAL3 = "DB-PURE28" VAL4 = "DB-PURE28" VAL5 = 
"DB-PURE28" VAL6 = "DB-PURE28" VAL7 = "DB-PURE28" \ \ PVAL PARAMNAME2 = KLDIP 
CID = PROPANOL UNITROW2 = 23 UNITLABEL2 = "kcal-m/hr-sqm-K" TUNITROW2 = 22 
TUNITLABEL2 = K NEL2 = 7 VAL1 = "DB-PURE28" VAL2 = "DB-PURE28" VAL3 = 
"DB-PURE28" VAL4 = "DB-PURE28" VAL5 = "DB-PURE28" VAL6 = "DB-PURE28" VAL7 = 
"DB-PURE28" \ \ PVAL PARAMNAME2 = KLDIP CID = ETANOL UNITROW2 = 23 UNITLABEL2
 = "kcal-m/hr-sqm-K" TUNITROW2 = 22 TUNITLABEL2 = K NEL2 = 7 VAL1 = "DB-PURE28" 
VAL2 = "DB-PURE28" VAL3 = "DB-PURE28" VAL4 = "DB-PURE28" VAL5 = "DB-PURE28" 
VAL6 = "DB-PURE28" VAL7 = "DB-PURE28" \ \ PVAL PARAMNAME2 = KLDIP CID = 
"ACETI-01" UNITROW2 = 23 UNITLABEL2 = "kcal-m/hr-sqm-K" TUNITROW2 = 22 
TUNITLABEL2 = K NEL2 = 7 VAL1 = "DB-PURE28" VAL2 = "DB-PURE28" VAL3 = 
"DB-PURE28" VAL4 = "DB-PURE28" VAL5 = "DB-PURE28" VAL6 = "DB-PURE28" VAL7 = 
"DB-PURE28" \ \ PVAL PARAMNAME2 = KLDIP CID = ACETSOD UNITROW2 = 23 
UNITLABEL2 = "kcal-m/hr-sqm-K" TUNITROW2 = 22 TUNITLABEL2 = K NEL2 = 7 VAL1 = 
"R-PCES" VAL2 = "R-PCES" VAL3 = "R-PCES" VAL4 = "R-PCES" VAL5 = "R-PCES" VAL6 
= "R-PCES" VAL7 = "R-PCES" \ ? PROPERTIES PARAMETERS UNARY "T-DEPENDENT" 
"KLTMLP-1" ? ; "MET_MASS" ; \ PROP-LIST PARAMNAME = KLTMLPO SETNO = 1 UNITROW
 = 23 UNITLABEL = "kcal-m/hr-sqm-K" TUNITROW = 22 TUNITLABEL = K NEL = 7 \ \ 
PVAL PARAMNAME2 = KLTMLPO CID = TITANISO UNITROW2 = 23 UNITLABEL2 = 
"kcal-m/hr-sqm-K" TUNITROW2 = 22 TUNITLABEL2 = K NEL2 = 7 UVAL1 = 0.1868877 
<0> <0> UVAL2 = -0.0002674561 <0> <0> UVAL3 = 0.0000001819539 <0> <0> UVAL4
 = 8.21722E-12 <0> <0> UVAL5 = 4 <0> <0> UVAL6 = 200 <0> <0> UVAL7 = 450 <0> 
<0> \ \ PVAL PARAMNAME2 = KLTMLPO CID = MYRCENE UNITROW2 = 23 UNITLABEL2 = 
"kcal-m/hr-sqm-K" TUNITROW2 = 22 TUNITLABEL2 = K NEL2 = 7 VAL1 = "DB-NIST-TRC" 
VAL2 = "DB-NIST-TRC" VAL3 = "DB-NIST-TRC" VAL4 = "DB-NIST-TRC" VAL5 = 
"DB-NIST-TRC" VAL6 = "DB-NIST-TRC" VAL7 = "DB-NIST-TRC" \ \ PVAL PARAMNAME2
 = KLTMLPO CID = NEROL UNITROW2 = 23 UNITLABEL2 = "kcal-m/hr-sqm-K" TUNITROW2
 = 22 TUNITLABEL2 = K NEL2 = 7 VAL1 = "DB-NIST-TRC" VAL2 = "DB-NIST-TRC" VAL3 
= "DB-NIST-TRC" VAL4 = "DB-NIST-TRC" VAL5 = "DB-NIST-TRC" VAL6 = "DB-NIST-TRC" 
VAL7 = "DB-NIST-TRC" \ ? PROPERTIES PARAMETERS UNARY "T-DEPENDENT" "KVDIP-1" 
? ; "METCBAR_MASS" ; \ PROP-LIST PARAMNAME = KVDIP SETNO = 1 UNITROW = 23 
UNITLABEL = "kcal-m/hr-sqm-K" TUNITROW = 22 TUNITLABEL = C NEL = 7 \ \ PVAL 
PARAMNAME2 = KVDIP CID = WATER UNITROW2 = 23 UNITLABEL2 = "kcal-m/hr-sqm-K" 
TUNITROW2 = 22 TUNITLABEL2 = C NEL2 = 7 VAL1 = "DB-PURE28" VAL2 = "DB-PURE28" 
VAL3 = "DB-PURE28" VAL4 = "DB-PURE28" VAL5 = "DB-PURE28" VAL6 = "DB-PURE28" 
VAL7 = "DB-PURE28" \ \ PVAL PARAMNAME2 = KVDIP CID = OXYGEN UNITROW2 = 23 
UNITLABEL2 = "kcal-m/hr-sqm-K" TUNITROW2 = 22 TUNITLABEL2 = C NEL2 = 7 VAL1 = 
"DB-PURE28" VAL2 = "DB-PURE28" VAL3 = "DB-PURE28" VAL4 = "DB-PURE28" VAL5 = 
"DB-PURE28" VAL6 = "DB-PURE28" VAL7 = "DB-PURE28" \ \ PVAL PARAMNAME2 = KVDIP 
CID = NITROGEN UNITROW2 = 23 UNITLABEL2 = "kcal-m/hr-sqm-K" TUNITROW2 = 22 
TUNITLABEL2 = C NEL2 = 7 VAL1 = "DB-PURE28" VAL2 = "DB-PURE28" VAL3 = 
"DB-PURE28" VAL4 = "DB-PURE28" VAL5 = "DB-PURE28" VAL6 = "DB-PURE28" VAL7 = 
"DB-PURE28" \ \ PVAL PARAMNAME2 = KVDIP CID = PROPANOL UNITROW2 = 23 
UNITLABEL2 = "kcal-m/hr-sqm-K" TUNITROW2 = 22 TUNITLABEL2 = C NEL2 = 7 VAL1 = 
"DB-PURE28" VAL2 = "DB-PURE28" VAL3 = "DB-PURE28" VAL4 = "DB-PURE28" VAL5 = 
"DB-PURE28" VAL6 = "DB-PURE28" VAL7 = "DB-PURE28" \ \ PVAL PARAMNAME2 = KVDIP 
CID = ETANOL UNITROW2 = 23 UNITLABEL2 = "kcal-m/hr-sqm-K" TUNITROW2 = 22 
TUNITLABEL2 = C NEL2 = 7 VAL1 = "DB-PURE28" VAL2 = "DB-PURE28" VAL3 = 
"DB-PURE28" VAL4 = "DB-PURE28" VAL5 = "DB-PURE28" VAL6 = "DB-PURE28" VAL7 = 
"DB-PURE28" \ \ PVAL PARAMNAME2 = KVDIP CID = "ACETI-01" UNITROW2 = 23 
UNITLABEL2 = "kcal-m/hr-sqm-K" TUNITROW2 = 22 TUNITLABEL2 = C NEL2 = 7 VAL1 = 
"DB-PURE28" VAL2 = "DB-PURE28" VAL3 = "DB-PURE28" VAL4 = "DB-PURE28" VAL5 = 
"DB-PURE28" VAL6 = "DB-PURE28" VAL7 = "DB-PURE28" \ ? PROPERTIES PARAMETERS 
UNARY "T-DEPENDENT" "KVTMLP-1" ? ; "MET_MASS" ; \ PROP-LIST PARAMNAME = 
KVTMLPO SETNO = 1 UNITROW = 23 UNITLABEL = "kcal-m/hr-sqm-K" TUNITROW = 22 
TUNITLABEL = K NEL = 7 \ \ PVAL PARAMNAME2 = KVTMLPO CID = TITANISO UNITROW2
 = 23 UNITLABEL2 = "kcal-m/hr-sqm-K" TUNITROW2 = 22 TUNITLABEL2 = K NEL2 = 7 
UVAL1 = 0.003030794 <0> <0> UVAL2 = -0.00001851133 <0> <0> UVAL3 = 
0.000000222218 <0> <0> UVAL4 = -1.054952E-10 <0> <0> UVAL5 = 4 <0> <0> UVAL6
 = 350 <0> <0> UVAL7 = 750 <0> <0> \ \ PVAL PARAMNAME2 = KVTMLPO CID = 
MYRCENE UNITROW2 = 23 UNITLABEL2 = "kcal-m/hr-sqm-K" TUNITROW2 = 22 
TUNITLABEL2 = K NEL2 = 7 VAL1 = "DB-NIST-TRC" VAL2 = "DB-NIST-TRC" VAL3 = 
"DB-NIST-TRC" VAL4 = "DB-NIST-TRC" VAL5 = "DB-NIST-TRC" VAL6 = "DB-NIST-TRC" 
VAL7 = "DB-NIST-TRC" \ \ PVAL PARAMNAME2 = KVTMLPO CID = NEROL UNITROW2 = 23 
UNITLABEL2 = "kcal-m/hr-sqm-K" TUNITROW2 = 22 TUNITLABEL2 = K NEL2 = 7 VAL1 = 
"DB-NIST-TRC" VAL2 = "DB-NIST-TRC" VAL3 = "DB-NIST-TRC" VAL4 = "DB-NIST-TRC" 
VAL5 = "DB-NIST-TRC" VAL6 = "DB-NIST-TRC" VAL7 = "DB-NIST-TRC" \ ? PROPERTIES 
PARAMETERS UNARY "T-DEPENDENT" "MULAND-1" ? ; "MET_MASS" ; \ PROP-LIST 
PARAMNAME = MULAND SETNO = 1 UNITROW = 26 UNITLABEL = cP TUNITROW = 22 
TUNITLABEL = K NEL = 5 \ \ PVAL PARAMNAME2 = MULAND CID = NEROL UNITROW2 = 26 
UNITLABEL2 = cP TUNITROW2 = 22 TUNITLABEL2 = K NEL2 = 5 VAL1 = "R-PCES" VAL2 
= "R-PCES" VAL3 = "R-PCES" VAL4 = "R-PCES" VAL5 = "R-PCES" \ \ PVAL 
PARAMNAME2 = MULAND CID = CELLULOS UNITROW2 = 26 UNITLABEL2 = cP TUNITROW2 = 
22 TUNITLABEL2 = K NEL2 = 5 VAL1 = "R-PCES" VAL2 = "R-PCES" VAL3 = "R-PCES" 
VAL4 = "R-PCES" VAL5 = "R-PCES" \ \ PVAL PARAMNAME2 = MULAND CID = "CHITO-01" 
UNITROW2 = 26 UNITLABEL2 = cP TUNITROW2 = 22 TUNITLABEL2 = K NEL2 = 5 VAL1 = 
"R-PCES" VAL2 = "R-PCES" VAL3 = "R-PCES" VAL4 = "R-PCES" VAL5 = "R-PCES" \ \ 
PVAL PARAMNAME2 = MULAND CID = UNDECYNE UNITROW2 = 26 UNITLABEL2 = cP 
TUNITROW2 = 22 TUNITLABEL2 = K NEL2 = 5 VAL1 = "R-PCES" VAL2 = "R-PCES" VAL3 
= "R-PCES" VAL4 = "R-PCES" VAL5 = "R-PCES" \ \ PVAL PARAMNAME2 = MULAND CID
 = ACETSOD UNITROW2 = 26 UNITLABEL2 = cP TUNITROW2 = 22 TUNITLABEL2 = K NEL2
 = 5 VAL1 = "R-PCES" VAL2 = "R-PCES" VAL3 = "R-PCES" VAL4 = "R-PCES" VAL5 = 
"R-PCES" \ ? PROPERTIES PARAMETERS UNARY "T-DEPENDENT" "MULDIP-1" ? ; 
"METCBAR_MASS" ; \ PROP-LIST PARAMNAME = MULDIP SETNO = 1 UNITROW = 26 
UNITLABEL = cP TUNITROW = 22 TUNITLABEL = C NEL = 7 \ \ PVAL PARAMNAME2 = 
MULDIP CID = WATER UNITROW2 = 26 UNITLABEL2 = cP TUNITROW2 = 22 TUNITLABEL2
 = C NEL2 = 7 VAL1 = "DB-PURE28" VAL2 = "DB-PURE28" VAL3 = "DB-PURE28" VAL4 = 
"DB-PURE28" VAL5 = "DB-PURE28" VAL6 = "DB-PURE28" VAL7 = "DB-PURE28" \ \ PVAL 
PARAMNAME2 = MULDIP CID = OXYGEN UNITROW2 = 26 UNITLABEL2 = cP TUNITROW2 = 22 
TUNITLABEL2 = C NEL2 = 7 VAL1 = "DB-PURE28" VAL2 = "DB-PURE28" VAL3 = 
"DB-PURE28" VAL4 = "DB-PURE28" VAL5 = "DB-PURE28" VAL6 = "DB-PURE28" VAL7 = 
"DB-PURE28" \ \ PVAL PARAMNAME2 = MULDIP CID = NITROGEN UNITROW2 = 26 
UNITLABEL2 = cP TUNITROW2 = 22 TUNITLABEL2 = C NEL2 = 7 VAL1 = "DB-PURE28" 
VAL2 = "DB-PURE28" VAL3 = "DB-PURE28" VAL4 = "DB-PURE28" VAL5 = "DB-PURE28" 
VAL6 = "DB-PURE28" VAL7 = "DB-PURE28" \ \ PVAL PARAMNAME2 = MULDIP CID = TIO2 
UNITROW2 = 26 UNITLABEL2 = cP TUNITROW2 = 22 TUNITLABEL2 = C NEL2 = 7 VAL1 = 
"DB-PURE28" VAL2 = "DB-PURE28" VAL3 = "DB-PURE28" VAL4 = "DB-PURE28" VAL5 = 
"DB-PURE28" VAL6 = "DB-PURE28" VAL7 = "DB-PURE28" \ \ PVAL PARAMNAME2 = 
MULDIP CID = PROPANOL UNITROW2 = 26 UNITLABEL2 = cP TUNITROW2 = 22 
TUNITLABEL2 = C NEL2 = 7 VAL1 = "DB-PURE28" VAL2 = "DB-PURE28" VAL3 = 
"DB-PURE28" VAL4 = "DB-PURE28" VAL5 = "DB-PURE28" VAL6 = "DB-PURE28" VAL7 = 
"DB-PURE28" \ \ PVAL PARAMNAME2 = MULDIP CID = ETANOL UNITROW2 = 26 
UNITLABEL2 = cP TUNITROW2 = 22 TUNITLABEL2 = C NEL2 = 7 VAL1 = "DB-PURE28" 
VAL2 = "DB-PURE28" VAL3 = "DB-PURE28" VAL4 = "DB-PURE28" VAL5 = "DB-PURE28" 
VAL6 = "DB-PURE28" VAL7 = "DB-PURE28" \ \ PVAL PARAMNAME2 = MULDIP CID = 
"ACETI-01" UNITROW2 = 26 UNITLABEL2 = cP TUNITROW2 = 22 TUNITLABEL2 = C NEL2
 = 7 VAL1 = "DB-PURE28" VAL2 = "DB-PURE28" VAL3 = "DB-PURE28" VAL4 = 
"DB-PURE28" VAL5 = "DB-PURE28" VAL6 = "DB-PURE28" VAL7 = "DB-PURE28" \ ? 
PROPERTIES PARAMETERS UNARY "T-DEPENDENT" "MULNVE-1" ? ; "MET_MASS" ; \ 
PROP-LIST PARAMNAME = MULNVE SETNO = 1 UNITROW = 26 UNITLABEL = cP TUNITROW
 = 22 TUNITLABEL = K NEL = 6 \ \ PVAL PARAMNAME2 = MULNVE CID = TITANISO 
UNITROW2 = 26 UNITLABEL2 = cP TUNITROW2 = 22 TUNITLABEL2 = K NEL2 = 6 UVAL1
 = -18.22847 <0> <0> UVAL2 = 4984.478 <0> <0> UVAL3 = -672397.2 <0> <0> UVAL4
 = 67466640 <0> <0> UVAL5 = 250 <0> <0> UVAL6 = 500 <0> <0> \ \ PVAL 
PARAMNAME2 = MULNVE CID = MYRCENE UNITROW2 = 26 UNITLABEL2 = cP TUNITROW2 = 22 
TUNITLABEL2 = K NEL2 = 6 VAL1 = "DB-NIST-TRC" VAL2 = "DB-NIST-TRC" VAL3 = 
"DB-NIST-TRC" VAL4 = "DB-NIST-TRC" VAL5 = "DB-NIST-TRC" VAL6 = "DB-NIST-TRC" 
\ ? PROPERTIES PARAMETERS UNARY "T-DEPENDENT" "MUVDIP-1" ? ; "METCBAR_MASS" ; 
\ PROP-LIST PARAMNAME = MUVDIP SETNO = 1 UNITROW = 26 UNITLABEL = cP TUNITROW
 = 22 TUNITLABEL = C NEL = 7 \ \ PVAL PARAMNAME2 = MUVDIP CID = WATER 
UNITROW2 = 26 UNITLABEL2 = cP TUNITROW2 = 22 TUNITLABEL2 = C NEL2 = 7 VAL1 = 
"DB-PURE28" VAL2 = "DB-PURE28" VAL3 = "DB-PURE28" VAL4 = "DB-PURE28" VAL5 = 
"DB-PURE28" VAL6 = "DB-PURE28" VAL7 = "DB-PURE28" \ \ PVAL PARAMNAME2 = 
MUVDIP CID = OXYGEN UNITROW2 = 26 UNITLABEL2 = cP TUNITROW2 = 22 TUNITLABEL2
 = C NEL2 = 7 VAL1 = "DB-PURE28" VAL2 = "DB-PURE28" VAL3 = "DB-PURE28" VAL4 = 
"DB-PURE28" VAL5 = "DB-PURE28" VAL6 = "DB-PURE28" VAL7 = "DB-PURE28" \ \ PVAL 
PARAMNAME2 = MUVDIP CID = NITROGEN UNITROW2 = 26 UNITLABEL2 = cP TUNITROW2 = 
22 TUNITLABEL2 = C NEL2 = 7 VAL1 = "DB-PURE28" VAL2 = "DB-PURE28" VAL3 = 
"DB-PURE28" VAL4 = "DB-PURE28" VAL5 = "DB-PURE28" VAL6 = "DB-PURE28" VAL7 = 
"DB-PURE28" \ \ PVAL PARAMNAME2 = MUVDIP CID = PROPANOL UNITROW2 = 26 
UNITLABEL2 = cP TUNITROW2 = 22 TUNITLABEL2 = C NEL2 = 7 VAL1 = "DB-PURE28" 
VAL2 = "DB-PURE28" VAL3 = "DB-PURE28" VAL4 = "DB-PURE28" VAL5 = "DB-PURE28" 
VAL6 = "DB-PURE28" VAL7 = "DB-PURE28" \ \ PVAL PARAMNAME2 = MUVDIP CID = 
ETANOL UNITROW2 = 26 UNITLABEL2 = cP TUNITROW2 = 22 TUNITLABEL2 = C NEL2 = 7 
VAL1 = "DB-PURE28" VAL2 = "DB-PURE28" VAL3 = "DB-PURE28" VAL4 = "DB-PURE28" 
VAL5 = "DB-PURE28" VAL6 = "DB-PURE28" VAL7 = "DB-PURE28" \ \ PVAL PARAMNAME2
 = MUVDIP CID = "ACETI-01" UNITROW2 = 26 UNITLABEL2 = cP TUNITROW2 = 22 
TUNITLABEL2 = C NEL2 = 7 VAL1 = "DB-PURE28" VAL2 = "DB-PURE28" VAL3 = 
"DB-PURE28" VAL4 = "DB-PURE28" VAL5 = "DB-PURE28" VAL6 = "DB-PURE28" VAL7 = 
"DB-PURE28" \ ? PROPERTIES PARAMETERS UNARY "T-DEPENDENT" "MUVTML-1" ? ; 
"MET_MASS" ; \ PROP-LIST PARAMNAME = MUVTMLPO SETNO = 1 UNITROW = 26 
UNITLABEL = cP TUNITROW = 22 TUNITLABEL = K NEL = 7 \ \ PVAL PARAMNAME2 = 
MUVTMLPO CID = TITANISO UNITROW2 = 26 UNITLABEL2 = cP TUNITROW2 = 22 
TUNITLABEL2 = K NEL2 = 7 UVAL1 = -0.000000603368 <0> <0> UVAL2 = 
0.0000000305287 <0> <0> UVAL3 = -2.421733E-12 <0> <0> UVAL4 = -2.345508E-15 
<0> <0> UVAL5 = 4 <0> <0> UVAL6 = 350 <0> <0> UVAL7 = 750 <0> <0> \ \ PVAL 
PARAMNAME2 = MUVTMLPO CID = MYRCENE UNITROW2 = 26 UNITLABEL2 = cP TUNITROW2
 = 22 TUNITLABEL2 = K NEL2 = 7 VAL1 = "DB-NIST-TRC" VAL2 = "DB-NIST-TRC" VAL3 
= "DB-NIST-TRC" VAL4 = "DB-NIST-TRC" VAL5 = "DB-NIST-TRC" VAL6 = "DB-NIST-TRC" 
VAL7 = "DB-NIST-TRC" \ \ PVAL PARAMNAME2 = MUVTMLPO CID = NEROL UNITROW2 = 26 
UNITLABEL2 = cP TUNITROW2 = 22 TUNITLABEL2 = K NEL2 = 7 VAL1 = "DB-NIST-TRC" 
VAL2 = "DB-NIST-TRC" VAL3 = "DB-NIST-TRC" VAL4 = "DB-NIST-TRC" VAL5 = 
"DB-NIST-TRC" VAL6 = "DB-NIST-TRC" VAL7 = "DB-NIST-TRC" \ ? PROPERTIES 
PARAMETERS UNARY "T-DEPENDENT" "PLXANT-1" ? ; "MET_MASS" ; \ PROP-LIST 
PARAMNAME = PLXANT SETNO = 1 UNITROW = 20 UNITLABEL = atm TUNITROW = 22 
TUNITLABEL = K NEL = 9 \ \ PVAL PARAMNAME2 = PLXANT CID = TITANISO UNITROW2
 = 20 UNITLABEL2 = atm TUNITROW2 = 22 TUNITLABEL2 = K NEL2 = 9 VAL1 = "R-PCES" 
VAL2 = "R-PCES" VAL3 = "R-PCES" VAL4 = "R-PCES" VAL5 = "R-PCES" VAL6 = "R-PCES" 
VAL7 = "R-PCES" VAL8 = "R-PCES" VAL9 = "R-PCES" \ \ PVAL PARAMNAME2 = PLXANT 
CID = WATER UNITROW2 = 20 UNITLABEL2 = atm TUNITROW2 = 22 TUNITLABEL2 = K 
NEL2 = 9 VAL1 = "DB-PURE28" VAL2 = "DB-PURE28" VAL3 = "DB-PURE28" VAL4 = 
"DB-PURE28" VAL5 = "DB-PURE28" VAL6 = "DB-PURE28" VAL7 = "DB-PURE28" VAL8 = 
"DB-PURE28" VAL9 = "DB-PURE28" \ \ PVAL PARAMNAME2 = PLXANT CID = OXYGEN 
UNITROW2 = 20 UNITLABEL2 = atm TUNITROW2 = 22 TUNITLABEL2 = K NEL2 = 9 VAL1 = 
"DB-PURE28" VAL2 = "DB-PURE28" VAL3 = "DB-PURE28" VAL4 = "DB-PURE28" VAL5 = 
"DB-PURE28" VAL6 = "DB-PURE28" VAL7 = "DB-PURE28" VAL8 = "DB-PURE28" VAL9 = 
"DB-PURE28" \ \ PVAL PARAMNAME2 = PLXANT CID = NITROGEN UNITROW2 = 20 
UNITLABEL2 = atm TUNITROW2 = 22 TUNITLABEL2 = K NEL2 = 9 VAL1 = "DB-PURE28" 
VAL2 = "DB-PURE28" VAL3 = "DB-PURE28" VAL4 = "DB-PURE28" VAL5 = "DB-PURE28" 
VAL6 = "DB-PURE28" VAL7 = "DB-PURE28" VAL8 = "DB-PURE28" VAL9 = "DB-PURE28" \ 
\ PVAL PARAMNAME2 = PLXANT CID = PROPANOL UNITROW2 = 20 UNITLABEL2 = atm 
TUNITROW2 = 22 TUNITLABEL2 = K NEL2 = 9 VAL1 = "DB-PURE28" VAL2 = "DB-PURE28" 
VAL3 = "DB-PURE28" VAL4 = "DB-PURE28" VAL5 = "DB-PURE28" VAL6 = "DB-PURE28" 
VAL7 = "DB-PURE28" VAL8 = "DB-PURE28" VAL9 = "DB-PURE28" \ \ PVAL PARAMNAME2
 = PLXANT CID = ETANOL UNITROW2 = 20 UNITLABEL2 = atm TUNITROW2 = 22 
TUNITLABEL2 = K NEL2 = 9 VAL1 = "DB-PURE28" VAL2 = "DB-PURE28" VAL3 = 
"DB-PURE28" VAL4 = "DB-PURE28" VAL5 = "DB-PURE28" VAL6 = "DB-PURE28" VAL7 = 
"DB-PURE28" VAL8 = "DB-PURE28" VAL9 = "DB-PURE28" \ \ PVAL PARAMNAME2 = 
PLXANT CID = "ACETI-01" UNITROW2 = 20 UNITLABEL2 = atm TUNITROW2 = 22 
TUNITLABEL2 = K NEL2 = 9 VAL1 = "DB-PURE28" VAL2 = "DB-PURE28" VAL3 = 
"DB-PURE28" VAL4 = "DB-PURE28" VAL5 = "DB-PURE28" VAL6 = "DB-PURE28" VAL7 = 
"DB-PURE28" VAL8 = "DB-PURE28" VAL9 = "DB-PURE28" \ ? PROPERTIES PARAMETERS 
UNARY "T-DEPENDENT" "SIGDIP-1" ? ; "MET_MASS" ; \ PROP-LIST PARAMNAME = 
SIGDIP SETNO = 1 UNITROW = 21 UNITLABEL = "dyne/cm" TUNITROW = 22 TUNITLABEL
 = K NEL = 7 \ \ PVAL PARAMNAME2 = SIGDIP CID = MYRCENE UNITROW2 = 21 
UNITLABEL2 = "dyne/cm" TUNITROW2 = 22 TUNITLABEL2 = K NEL2 = 7 VAL1 = "R-PCES" 
VAL2 = "R-PCES" VAL3 = "R-PCES" VAL4 = "R-PCES" VAL5 = "R-PCES" VAL6 = "R-PCES" 
VAL7 = "R-PCES" \ \ PVAL PARAMNAME2 = SIGDIP CID = UNDECYNE UNITROW2 = 21 
UNITLABEL2 = "dyne/cm" TUNITROW2 = 22 TUNITLABEL2 = K NEL2 = 7 VAL1 = "R-PCES" 
VAL2 = "R-PCES" VAL3 = "R-PCES" VAL4 = "R-PCES" VAL5 = "R-PCES" VAL6 = "R-PCES" 
VAL7 = "R-PCES" \ \ PVAL PARAMNAME2 = SIGDIP CID = GERENIAL UNITROW2 = 21 
UNITLABEL2 = "dyne/cm" TUNITROW2 = 22 TUNITLABEL2 = K NEL2 = 7 VAL1 = "R-PCES" 
VAL2 = "R-PCES" VAL3 = "R-PCES" VAL4 = "R-PCES" VAL5 = "R-PCES" VAL6 = "R-PCES" 
VAL7 = "R-PCES" \ \ PVAL PARAMNAME2 = SIGDIP CID = NEROL UNITROW2 = 21 
UNITLABEL2 = "dyne/cm" TUNITROW2 = 22 TUNITLABEL2 = K NEL2 = 7 VAL1 = "R-PCES" 
VAL2 = "R-PCES" VAL3 = "R-PCES" VAL4 = "R-PCES" VAL5 = "R-PCES" VAL6 = "R-PCES" 
VAL7 = "R-PCES" \ \ PVAL PARAMNAME2 = SIGDIP CID = TITANISO UNITROW2 = 21 
UNITLABEL2 = "dyne/cm" TUNITROW2 = 22 TUNITLABEL2 = K NEL2 = 7 VAL1 = "R-PCES" 
VAL2 = "R-PCES" VAL3 = "R-PCES" VAL4 = "R-PCES" VAL5 = "R-PCES" VAL6 = "R-PCES" 
VAL7 = "R-PCES" \ \ PVAL PARAMNAME2 = SIGDIP CID = WATER UNITROW2 = 21 
UNITLABEL2 = "dyne/cm" TUNITROW2 = 22 TUNITLABEL2 = K NEL2 = 7 VAL1 = 
"DB-PURE28" VAL2 = "DB-PURE28" VAL3 = "DB-PURE28" VAL4 = "DB-PURE28" VAL5 = 
"DB-PURE28" VAL6 = "DB-PURE28" VAL7 = "DB-PURE28" \ \ PVAL PARAMNAME2 = 
SIGDIP CID = OXYGEN UNITROW2 = 21 UNITLABEL2 = "dyne/cm" TUNITROW2 = 22 
TUNITLABEL2 = K NEL2 = 7 VAL1 = "DB-PURE28" VAL2 = "DB-PURE28" VAL3 = 
"DB-PURE28" VAL4 = "DB-PURE28" VAL5 = "DB-PURE28" VAL6 = "DB-PURE28" VAL7 = 
"DB-PURE28" \ \ PVAL PARAMNAME2 = SIGDIP CID = NITROGEN UNITROW2 = 21 
UNITLABEL2 = "dyne/cm" TUNITROW2 = 22 TUNITLABEL2 = K NEL2 = 7 VAL1 = 
"DB-PURE28" VAL2 = "DB-PURE28" VAL3 = "DB-PURE28" VAL4 = "DB-PURE28" VAL5 = 
"DB-PURE28" VAL6 = "DB-PURE28" VAL7 = "DB-PURE28" \ \ PVAL PARAMNAME2 = 
SIGDIP CID = TIO2 UNITROW2 = 21 UNITLABEL2 = "dyne/cm" TUNITROW2 = 22 
TUNITLABEL2 = K NEL2 = 7 VAL1 = "DB-PURE28" VAL2 = "DB-PURE28" VAL3 = 
"DB-PURE28" VAL4 = "DB-PURE28" VAL5 = "DB-PURE28" VAL6 = "DB-PURE28" VAL7 = 
"DB-PURE28" \ \ PVAL PARAMNAME2 = SIGDIP CID = PROPANOL UNITROW2 = 21 
UNITLABEL2 = "dyne/cm" TUNITROW2 = 22 TUNITLABEL2 = K NEL2 = 7 VAL1 = 
"DB-PURE28" VAL2 = "DB-PURE28" VAL3 = "DB-PURE28" VAL4 = "DB-PURE28" VAL5 = 
"DB-PURE28" VAL6 = "DB-PURE28" VAL7 = "DB-PURE28" \ \ PVAL PARAMNAME2 = 
SIGDIP CID = ETANOL UNITROW2 = 21 UNITLABEL2 = "dyne/cm" TUNITROW2 = 22 
TUNITLABEL2 = K NEL2 = 7 VAL1 = "DB-PURE28" VAL2 = "DB-PURE28" VAL3 = 
"DB-PURE28" VAL4 = "DB-PURE28" VAL5 = "DB-PURE28" VAL6 = "DB-PURE28" VAL7 = 
"DB-PURE28" \ \ PVAL PARAMNAME2 = SIGDIP CID = "ACETI-01" UNITROW2 = 21 
UNITLABEL2 = "dyne/cm" TUNITROW2 = 22 TUNITLABEL2 = K NEL2 = 7 VAL1 = 
"DB-PURE28" VAL2 = "DB-PURE28" VAL3 = "DB-PURE28" VAL4 = "DB-PURE28" VAL5 = 
"DB-PURE28" VAL6 = "DB-PURE28" VAL7 = "DB-PURE28" \ \ PVAL PARAMNAME2 = 
SIGDIP CID = "SODIU-01" UNITROW2 = 21 UNITLABEL2 = "dyne/cm" TUNITROW2 = 22 
TUNITLABEL2 = K NEL2 = 7 VAL1 = "R-PCES" VAL2 = "R-PCES" VAL3 = "R-PCES" VAL4 
= "R-PCES" VAL5 = "R-PCES" VAL6 = "R-PCES" VAL7 = "R-PCES" \ \ PVAL 
PARAMNAME2 = SIGDIP CID = ACETSOD UNITROW2 = 21 UNITLABEL2 = "dyne/cm" 
TUNITROW2 = 22 TUNITLABEL2 = K NEL2 = 7 VAL1 = "R-PCES" VAL2 = "R-PCES" VAL3 
= "R-PCES" VAL4 = "R-PCES" VAL5 = "R-PCES" VAL6 = "R-PCES" VAL7 = "R-PCES" \ 
? PROPERTIES PARAMETERS UNARY "T-DEPENDENT" "THRSWT-1" ? ; "METCBAR_MASS" ; \ 
PROP-LIST PARAMNAME = THRSWT SETNO = 1 UNITROW = 0 TUNITROW = 0 NEL = 8 \ \ 
PVAL PARAMNAME2 = THRSWT CID = WATER UNITROW2 = 0 TUNITROW2 = 0 NEL2 = 8 VAL1 
= "DB-PURE28" VAL2 = "DB-PURE28" VAL3 = "DB-PURE28" VAL4 = "DB-PURE28" VAL5 = 
"DB-PURE28" VAL6 = "DB-PURE28" VAL7 = "DB-PURE28" VAL8 = "DB-PURE28" \ \ PVAL 
PARAMNAME2 = THRSWT CID = OXYGEN UNITROW2 = 0 TUNITROW2 = 0 NEL2 = 8 VAL1 = 
"DB-PURE28" VAL2 = "DB-PURE28" VAL3 = "DB-PURE28" VAL4 = "DB-PURE28" VAL5 = 
"DB-PURE28" VAL6 = "DB-PURE28" VAL7 = "DB-PURE28" VAL8 = "DB-PURE28" \ \ PVAL 
PARAMNAME2 = THRSWT CID = NITROGEN UNITROW2 = 0 TUNITROW2 = 0 NEL2 = 8 VAL1 = 
"DB-PURE28" VAL2 = "DB-PURE28" VAL3 = "DB-PURE28" VAL4 = "DB-PURE28" VAL5 = 
"DB-PURE28" VAL6 = "DB-PURE28" VAL7 = "DB-PURE28" VAL8 = "DB-PURE28" \ \ PVAL 
PARAMNAME2 = THRSWT CID = TIO2 UNITROW2 = 0 TUNITROW2 = 0 NEL2 = 8 VAL1 = 
"DB-PURE28" VAL2 = "DB-PURE28" VAL3 = "DB-PURE28" VAL4 = "DB-PURE28" VAL5 = 
"DB-PURE28" VAL6 = "DB-PURE28" VAL7 = "DB-PURE28" VAL8 = "DB-PURE28" \ \ PVAL 
PARAMNAME2 = THRSWT CID = PROPANOL UNITROW2 = 0 TUNITROW2 = 0 NEL2 = 8 VAL1 = 
"DB-PURE28" VAL2 = "DB-PURE28" VAL3 = "DB-PURE28" VAL4 = "DB-PURE28" VAL5 = 
"DB-PURE28" VAL6 = "DB-PURE28" VAL7 = "DB-PURE28" VAL8 = "DB-PURE28" \ \ PVAL 
PARAMNAME2 = THRSWT CID = ETANOL UNITROW2 = 0 TUNITROW2 = 0 NEL2 = 8 VAL1 = 
"DB-PURE28" VAL2 = "DB-PURE28" VAL3 = "DB-PURE28" VAL4 = "DB-PURE28" VAL5 = 
"DB-PURE28" VAL6 = "DB-PURE28" VAL7 = "DB-PURE28" VAL8 = "DB-PURE28" \ \ PVAL 
PARAMNAME2 = THRSWT CID = "ACETI-01" UNITROW2 = 0 TUNITROW2 = 0 NEL2 = 8 VAL1 
= "DB-PURE28" VAL2 = "DB-PURE28" VAL3 = "DB-PURE28" VAL4 = "DB-PURE28" VAL5 = 
"DB-PURE28" VAL6 = "DB-PURE28" VAL7 = "DB-PURE28" VAL8 = "DB-PURE28" \ ? 
PROPERTIES PARAMETERS UNARY "T-DEPENDENT" "TRNSWT-1" ? ; "METCBAR_MASS" ; \ 
PROP-LIST PARAMNAME = TRNSWT SETNO = 1 UNITROW = 0 TUNITROW = 0 NEL = 5 \ \ 
PVAL PARAMNAME2 = TRNSWT CID = MYRCENE UNITROW2 = 0 TUNITROW2 = 0 NEL2 = 5 
VAL1 = "DB-NIST-TRC" VAL2 = "DB-NIST-TRC" VAL3 = "DB-NIST-TRC" VAL4 = 
"DB-NIST-TRC" VAL5 = "DB-NIST-TRC" \ \ PVAL PARAMNAME2 = TRNSWT CID = WATER 
UNITROW2 = 0 TUNITROW2 = 0 NEL2 = 5 VAL1 = "DB-PURE28" VAL2 = "DB-PURE28" 
VAL3 = "DB-PURE28" VAL4 = "DB-PURE28" VAL5 = "DB-PURE28" \ \ PVAL PARAMNAME2
 = TRNSWT CID = OXYGEN UNITROW2 = 0 TUNITROW2 = 0 NEL2 = 5 VAL1 = "DB-PURE28" 
VAL2 = "DB-PURE28" VAL3 = "DB-PURE28" VAL4 = "DB-PURE28" VAL5 = "DB-PURE28" \ 
\ PVAL PARAMNAME2 = TRNSWT CID = NITROGEN UNITROW2 = 0 TUNITROW2 = 0 NEL2 = 5 
VAL1 = "DB-PURE28" VAL2 = "DB-PURE28" VAL3 = "DB-PURE28" VAL4 = "DB-PURE28" 
VAL5 = "DB-PURE28" \ \ PVAL PARAMNAME2 = TRNSWT CID = TIO2 UNITROW2 = 0 
TUNITROW2 = 0 NEL2 = 5 VAL1 = "DB-PURE28" VAL2 = "DB-PURE28" VAL3 = "DB-PURE28" 
VAL4 = "DB-PURE28" VAL5 = "DB-PURE28" \ \ PVAL PARAMNAME2 = TRNSWT CID = 
PROPANOL UNITROW2 = 0 TUNITROW2 = 0 NEL2 = 5 VAL1 = "DB-PURE28" VAL2 = 
"DB-PURE28" VAL3 = "DB-PURE28" VAL4 = "DB-PURE28" VAL5 = "DB-PURE28" \ \ PVAL 
PARAMNAME2 = TRNSWT CID = ETANOL UNITROW2 = 0 TUNITROW2 = 0 NEL2 = 5 VAL1 = 
"DB-PURE28" VAL2 = "DB-PURE28" VAL3 = "DB-PURE28" VAL4 = "DB-PURE28" VAL5 = 
"DB-PURE28" \ \ PVAL PARAMNAME2 = TRNSWT CID = "ACETI-01" UNITROW2 = 0 
TUNITROW2 = 0 NEL2 = 5 VAL1 = "DB-PURE28" VAL2 = "DB-PURE28" VAL3 = "DB-PURE28" 
VAL4 = "DB-PURE28" VAL5 = "DB-PURE28" \ ? PROPERTIES PARAMETERS UNARY 
"T-DEPENDENT" "VLBROC-1" ? ; "METCBAR_MASS" ; \ PROP-LIST PARAMNAME = VLBROC 
SETNO = 1 UNITROW = 43 UNITLABEL = "cc/mol" TUNITROW = 22 TUNITLABEL = C NEL
 = 2 \ \ PVAL PARAMNAME2 = VLBROC CID = WATER UNITROW2 = 43 UNITLABEL2 = 
"cc/mol" TUNITROW2 = 22 TUNITLABEL2 = C NEL2 = 2 VAL1 = "DB-ELECPURE" VAL2 = 
"DB-ELECPURE" \ \ PVAL PARAMNAME2 = VLBROC CID = OXYGEN UNITROW2 = 43 
UNITLABEL2 = "cc/mol" TUNITROW2 = 22 TUNITLABEL2 = C NEL2 = 2 VAL1 = 
"DB-AQUEOUS" VAL2 = "DB-AQUEOUS" \ \ PVAL PARAMNAME2 = VLBROC CID = NITROGEN 
UNITROW2 = 43 UNITLABEL2 = "cc/mol" TUNITROW2 = 22 TUNITLABEL2 = C NEL2 = 2 
VAL1 = "DB-AQUEOUS" VAL2 = "DB-AQUEOUS" \ \ PVAL PARAMNAME2 = VLBROC CID = 
ETANOL UNITROW2 = 43 UNITLABEL2 = "cc/mol" TUNITROW2 = 22 TUNITLABEL2 = C 
NEL2 = 2 VAL1 = "DB-AQUEOUS" VAL2 = "DB-AQUEOUS" \ \ PVAL PARAMNAME2 = VLBROC 
CID = "ACETI-01" UNITROW2 = 43 UNITLABEL2 = "cc/mol" TUNITROW2 = 22 
TUNITLABEL2 = C NEL2 = 2 VAL1 = "DB-AQUEOUS" VAL2 = "DB-AQUEOUS" \ ? 
PROPERTIES PARAMETERS UNARY "T-DEPENDENT" "WAGN25-1" ? ; "MET_MASS" ; \ 
PROP-LIST PARAMNAME = WAGNER25 SETNO = 1 UNITROW = 20 UNITLABEL = atm 
TUNITROW = 22 TUNITLABEL = K NEL = 8 \ \ PVAL PARAMNAME2 = WAGNER25 CID = 
TITANISO UNITROW2 = 20 UNITLABEL2 = atm TUNITROW2 = 22 TUNITLABEL2 = K NEL2
 = 8 UVAL1 = -8.924885 <0> <0> UVAL2 = 2.632372 <0> <0> UVAL3 = -4.844622 <0> 
<0> UVAL4 = -4.180294 <0> <0> UVAL5 = 15.41397 <0> <0> UVAL6 = 502 <0> <0> 
UVAL7 = 160 <0> <0> UVAL8 = 502 <0> <0> \ \ PVAL PARAMNAME2 = WAGNER25 CID = 
MYRCENE UNITROW2 = 20 UNITLABEL2 = atm TUNITROW2 = 22 TUNITLABEL2 = K NEL2 = 
8 VAL1 = "DB-NIST-TRC" VAL2 = "DB-NIST-TRC" VAL3 = "DB-NIST-TRC" VAL4 = 
"DB-NIST-TRC" VAL5 = "DB-NIST-TRC" VAL6 = "DB-NIST-TRC" VAL7 = "DB-NIST-TRC" 
VAL8 = "DB-NIST-TRC" \ \ PVAL PARAMNAME2 = WAGNER25 CID = NEROL UNITROW2 = 20 
UNITLABEL2 = atm TUNITROW2 = 22 TUNITLABEL2 = K NEL2 = 8 VAL1 = "DB-NIST-TRC" 
VAL2 = "DB-NIST-TRC" VAL3 = "DB-NIST-TRC" VAL4 = "DB-NIST-TRC" VAL5 = 
"DB-NIST-TRC" VAL6 = "DB-NIST-TRC" VAL7 = "DB-NIST-TRC" VAL8 = "DB-NIST-TRC" 
\ ? PROPERTIES PARAMETERS UNARY "T-DEPENDENT" "WATSOL-1" ? ; "METCBAR_MASS" ; 
\ PROP-LIST PARAMNAME = WATSOL SETNO = 1 UNITROW = 0 TUNITROW = 0 NEL = 5 \ \ 
PVAL PARAMNAME2 = WATSOL CID = OXYGEN UNITROW2 = 0 TUNITROW2 = 0 NEL2 = 5 
VAL1 = "DB-PURE28" VAL2 = "DB-PURE28" VAL3 = "DB-PURE28" VAL4 = "DB-PURE28" 
VAL5 = "DB-PURE28" \ \ PVAL PARAMNAME2 = WATSOL CID = NITROGEN UNITROW2 = 0 
TUNITROW2 = 0 NEL2 = 5 VAL1 = "DB-PURE28" VAL2 = "DB-PURE28" VAL3 = "DB-PURE28" 
VAL4 = "DB-PURE28" VAL5 = "DB-PURE28" \ ? PROPERTIES PARAMETERS BINARY SCALAR 
"MLQKIJ-1" ? ; "ENG_MOLE" ; \ PROP-LIST PARAMNAME = MLQKIJ SETNO = 1 UNITROW
 = 0 \ ? PROPERTIES PARAMETERS BINARY SCALAR "RKTKIJ-1" ? ; "ENG_MOLE" ; \ 
PROP-LIST PARAMNAME = RKTKIJ SETNO = 1 UNITROW = 0 \ ? PROPERTIES PARAMETERS 
BINARY "T-DEPENDENT" "ANDKIJ-1" ? ; "ENG_MOLE" ; \ PROP-LIST PARAMNAME = 
ANDKIJ SETNO = 1 UNITROW = 0 TUNITROW = 22 TUNITLABEL = F NEL = 2 \ ? 
PROPERTIES PARAMETERS BINARY "T-DEPENDENT" "ANDMIJ-1" ? ; "ENG_MOLE" ; \ 
PROP-LIST PARAMNAME = ANDMIJ SETNO = 1 UNITROW = 0 TUNITROW = 22 TUNITLABEL
 = F NEL = 2 \ ? PROPERTIES PARAMETERS BINARY "T-DEPENDENT" "HENRY-1" ? ; 
"METCBAR_MASS" ; \ PROP-LIST PARAMNAME = HENRY SETNO = 1 UNITROW = 20 
UNITLABEL = bar TUNITROW = 22 TUNITLABEL = C BDBANK = ( "APV100 BINARY" 
"APV100 HENRY-AP" ) NEL = 7 \ ? PROPERTIES PARAMETERS BINARY "T-DEPENDENT" 
"MUKIJ-1" ? ; "ENG_MOLE" ; \ PROP-LIST PARAMNAME = MUKIJ SETNO = 1 UNITROW = 0 
TUNITROW = 22 TUNITLABEL = F NEL = 6 \ ? PROPERTIES PARAMETERS BINARY 
"T-DEPENDENT" "MULIJ-1" ? ; "ENG_MOLE" ; \ PROP-LIST PARAMNAME = MULIJ SETNO
 = 1 UNITROW = 0 TUNITROW = 22 TUNITLABEL = F NEL = 11 \ ? PROPERTIES 
PARAMETERS BINARY "T-DEPENDENT" "NRTL-1" ? ; "METCBAR_MASS" ; \ PROP-LIST 
PARAMNAME = NRTL SETNO = 1 UNITROW = 0 TUNITROW = 22 TUNITLABEL = C BDBANK = 
( "APV100 VLE-IG" "APV100 LLE-ASPEN" "APV100 VLE-LIT" ) NEL = 12 \ \ BPVAL 
PARAMNAME2 = NRTL CID1 = WATER CID2 = OXYGEN UNITROW2 = 0 TUNITROW2 = 22 
TUNITLABEL2 = C VAL1 = "R-PCES" VAL2 = "R-PCES" VAL3 = "R-PCES" VAL4 = "R-PCES" 
VAL5 = "R-PCES" VAL6 = "R-PCES" VAL7 = "R-PCES" VAL8 = "R-PCES" VAL9 = "R-PCES" 
VAL10 = "R-PCES" VAL11 = "R-PCES" VAL12 = "R-PCES" /  PARAMNAME2 = NRTL CID1
 = WATER CID2 = NITROGEN UNITROW2 = 0 TUNITROW2 = 22 TUNITLABEL2 = C VAL1 = 
"R-PCES" VAL2 = "R-PCES" VAL3 = "R-PCES" VAL4 = "R-PCES" VAL5 = "R-PCES" VAL6 
= "R-PCES" VAL7 = "R-PCES" VAL8 = "R-PCES" VAL9 = "R-PCES" VAL10 = "R-PCES" 
VAL11 = "R-PCES" VAL12 = "R-PCES" /  PARAMNAME2 = NRTL CID1 = OXYGEN CID2 = 
NITROGEN UNITROW2 = 0 TUNITROW2 = 22 TUNITLABEL2 = C VAL1 = "R-PCES" VAL2 = 
"R-PCES" VAL3 = "R-PCES" VAL4 = "R-PCES" VAL5 = "R-PCES" VAL6 = "R-PCES" VAL7 
= "R-PCES" VAL8 = "R-PCES" VAL9 = "R-PCES" VAL10 = "R-PCES" VAL11 = "R-PCES" 
VAL12 = "R-PCES" /  PARAMNAME2 = NRTL CID1 = WATER CID2 = PROPANOL UNITROW2
 = 0 TUNITROW2 = 22 TUNITLABEL2 = C VAL1 = "APV100 VLE-IG" VAL2 = 
"APV100 VLE-IG" VAL3 = "APV100 VLE-IG" VAL4 = "APV100 VLE-IG" VAL5 = 
"APV100 VLE-IG" VAL6 = "APV100 VLE-IG" VAL7 = "APV100 VLE-IG" VAL8 = 
"APV100 VLE-IG" VAL9 = "APV100 VLE-IG" VAL10 = "APV100 VLE-IG" VAL11 = 
"APV100 VLE-IG" VAL12 = "APV100 VLE-IG" /  PARAMNAME2 = NRTL CID1 = WATER 
CID2 = ETANOL UNITROW2 = 0 TUNITROW2 = 22 TUNITLABEL2 = C VAL1 = 
"APV100 VLE-IG" VAL2 = "APV100 VLE-IG" VAL3 = "APV100 VLE-IG" VAL4 = 
"APV100 VLE-IG" VAL5 = "APV100 VLE-IG" VAL6 = "APV100 VLE-IG" VAL7 = 
"APV100 VLE-IG" VAL8 = "APV100 VLE-IG" VAL9 = "APV100 VLE-IG" VAL10 = 
"APV100 VLE-IG" VAL11 = "APV100 VLE-IG" VAL12 = "APV100 VLE-IG" /  PARAMNAME2
 = NRTL CID1 = PROPANOL CID2 = ETANOL UNITROW2 = 0 TUNITROW2 = 22 TUNITLABEL2
 = C VAL1 = "APV100 VLE-IG" VAL2 = "APV100 VLE-IG" VAL3 = "APV100 VLE-IG" 
VAL4 = "APV100 VLE-IG" VAL5 = "APV100 VLE-IG" VAL6 = "APV100 VLE-IG" VAL7 = 
"APV100 VLE-IG" VAL8 = "APV100 VLE-IG" VAL9 = "APV100 VLE-IG" VAL10 = 
"APV100 VLE-IG" VAL11 = "APV100 VLE-IG" VAL12 = "APV100 VLE-IG" /  PARAMNAME2
 = NRTL CID1 = PROPANOL CID2 = "ACETI-01" UNITROW2 = 0 TUNITROW2 = 22 
TUNITLABEL2 = C VAL1 = "APV100 VLE-LIT" VAL2 = "APV100 VLE-LIT" VAL3 = 
"APV100 VLE-LIT" VAL4 = "APV100 VLE-LIT" VAL5 = "APV100 VLE-LIT" VAL6 = 
"APV100 VLE-LIT" VAL7 = "APV100 VLE-LIT" VAL8 = "APV100 VLE-LIT" VAL9 = 
"APV100 VLE-LIT" VAL10 = "APV100 VLE-LIT" VAL11 = "APV100 VLE-LIT" VAL12 = 
"APV100 VLE-LIT" \ ? PROPERTIES "ATTR-COMPS" ? ? PROPERTIES DATA "PURE-COMP" 
1 ? ; "MET_MASS" ; \ "SYSTEM-DEF" STATESPEC = PL CID = TITANISO \ \ USING USE
 = "STD-DEV" /  USE = DATA /  USE = DATA /  USE = DATA /  USE = DATA /  USE
 = DATA /  USE = DATA \ \ DATA 1 PROPLIST = "TEMPERATURE_K" PROPLABEL = K 
VALUE = 0.1 <0> <0> /  1 PROPLIST = "PL_torr" PROPLABEL = torr VALUE = "1%" 
<0> <0> /  2 PROPLIST = "TEMPERATURE_K" PROPLABEL = K VALUE = 232 <0> <0> /  
2 PROPLIST = "PL_torr" PROPLABEL = torr VALUE = 0.02 <0> <0> /  3 PROPLIST = 
"TEMPERATURE_K" PROPLABEL = K VALUE = 282 <0> <0> /  3 PROPLIST = "PL_torr" 
PROPLABEL = torr VALUE = 0.22 <0> <0> /  4 PROPLIST = "TEMPERATURE_K" 
PROPLABEL = K VALUE = 332 <0> <0> /  4 PROPLIST = "PL_torr" PROPLABEL = torr 
VALUE = 1.2 <0> <0> /  5 PROPLIST = "TEMPERATURE_K" PROPLABEL = K VALUE = 382 
<0> <0> /  5 PROPLIST = "PL_torr" PROPLABEL = torr VALUE = 4.22 <0> <0> /  6 
PROPLIST = "TEMPERATURE_K" PROPLABEL = K VALUE = 432 <0> <0> /  6 PROPLIST = 
"PL_torr" PROPLABEL = torr VALUE = 11.09 <0> <0> /  7 PROPLIST = 
"TEMPERATURE_K" PROPLABEL = K VALUE = 482 <0> <0> /  7 PROPLIST = "PL_torr" 
PROPLABEL = torr VALUE = 23.89 <0> <0> \ ? PROPERTIES DATA "PURE-COMP" 2 ? ; 
"MET_MASS" ; \ "SYSTEM-DEF" STATESPEC = CPIG CID = TITANISO \ \ USING USE = 
"STD-DEV" /  USE = DATA /  USE = DATA /  USE = DATA /  USE = DATA \ \ DATA 1 
PROPLIST = "TEMPERATURE_K" PROPLABEL = K VALUE = 0.1 <0> <0> /  1 PROPLIST = 
"CPIG_J/kmol-K" PROPLABEL = "J/kmol-K" VALUE = "1%" <0> <0> /  2 PROPLIST = 
"TEMPERATURE_K" PROPLABEL = K VALUE = 300 <0> <0> /  2 PROPLIST = 
"CPIG_J/kmol-K" PROPLABEL = "J/kmol-K" VALUE = 380800 <0> <0> /  3 PROPLIST = 
"TEMPERATURE_K" PROPLABEL = K VALUE = 500 <0> <0> /  3 PROPLIST = 
"CPIG_J/kmol-K" PROPLABEL = "J/kmol-K" VALUE = 584600 <0> <0> /  4 PROPLIST = 
"TEMPERATURE_K" PROPLABEL = K VALUE = 1000 <0> <0> /  4 PROPLIST = 
"CPIG_J/kmol-K" PROPLABEL = "J/kmol-K" VALUE = 808600 <0> <0> /  5 PROPLIST = 
"TEMPERATURE_K" PROPLABEL = K VALUE = 1500 <0> <0> /  5 PROPLIST = 
"CPIG_J/kmol-K" PROPLABEL = "J/kmol-K" VALUE = 932800 <0> <0> \ ? POLYMERS ? 
? "STREAM-CLASS" "SUBS-ATTR" PSD PSD ? ; "ENG_MASS" ; \ INTERVALS INTERVALS
 = 8 \ \ SIZE-LIMITS INTERVAL = 1 PARTICLESIZE = 0.0 <17> <7> PARTICLESIZ2 = 
0.01 <17> <7> /  INTERVAL = 2 PARTICLESIZE = 0.01 <17> <7> PARTICLESIZ2 = 0.1 
<17> <7> /  INTERVAL = 3 PARTICLESIZE = 0.1 <17> <7> PARTICLESIZ2 = 1. <17> 
<7> /  INTERVAL = 4 PARTICLESIZE = 1. <17> <7> PARTICLESIZ2 = 10. <17> <7> /  
INTERVAL = 5 PARTICLESIZE = 10. <17> <7> PARTICLESIZ2 = 20. <17> <7> /  
INTERVAL = 6 PARTICLESIZE = 20. <17> <7> PARTICLESIZ2 = 40. <17> <7> /  
INTERVAL = 7 PARTICLESIZE = 40. <17> <7> PARTICLESIZ2 = 80. <17> <7> /  
INTERVAL = 8 PARTICLESIZE = 80. <17> <7> PARTICLESIZ2 = 100. <17> <7> \ ? 
"STREAM-CLASS" SUBSTREAMS ? \ DEF-SUBS-CLA SUBSTREAMS = MIXED \ \ 
DEF-SUBS-CLA SUBSTREAMS = CISOLID \ \ DEF-SUBS-CLA SUBSTREAMS = NC \ \ 
DEF-SUBS-CLA SUBSTREAMS = NCPSD \ \ DEF-SUBS-CLA SUBSTREAMS = CIPSD \ ? 
"STREAM-CLASS" "STREAM-CLASS" ? \ DEFINITION SCLASS = CONVEN \ \ DEFINITION 
SCLASS = MIXNC \ \ DEFINITION SCLASS = MIXCISLD \ \ DEFINITION SCLASS = 
MIXNCPSD \ \ DEFINITION SCLASS = MIXCIPSD \ \ DEFINITION SCLASS = MIXCINC \ \ 
DEFINITION SCLASS = MCINCPSD \ \ HEAT-DEFINE H-SCLASS = HEAT STREAM-ATTR = 
HEAT \ \ HEAT-DEFINE H-SCLASS = LOAD STREAM-ATTR = LOAD \ ? "PROP-SET" MAIN 
"PS-1" ? ; "METCBAR_MASS" ; \ P1 ID = EXERGYFL UNITS = ( "MJ/hr" ) \ \ P2 
SUBSTREAM = ALL SYSPRES = YES \ ? "STREAM-NAMES" ? ? "STREAM-GROUP" All ? \ 
DESCRIPTION DESCRIPTION = "All streams" \ ? "STREAM-GROUP" Boundary ? \ 
DESCRIPTION DESCRIPTION = "Boundary streams" \ ? "STREAM-GROUP" Charge ? \ 
DESCRIPTION DESCRIPTION = "Charge streams" \ ? "STREAM-GROUP" Feeds ? \ 
DESCRIPTION DESCRIPTION = "Feed streams" \ ? "STREAM-GROUP" Initial ? \ 
DESCRIPTION DESCRIPTION = "Streams with user-specified values entered" \ ? 
"STREAM-GROUP" Products ? \ DESCRIPTION DESCRIPTION = "Product streams" \ ? 
"STREAM-GROUP" Tears ? \ DESCRIPTION DESCRIPTION = 
"Tear streams manipulated by the convergence algorithms" \ ? STREAM MATERIAL 
1 ? ; "METCBAR_MASS" ; \ SUBSTREAM SSID = MIXED TEMP = 28. <22> <4> PRES = 
1.013250000 <20> <5> BASIS = "MASS-FLOW" TOTAL = 1498.508575 <-80> <0> JUNK
 = 5 \ \ SUBSTREAM SSID = CIPSD TEMP = 28. <22> <4> PRES = 1.013250000 <20> 
<5> TOTAL = 1882.965106 <-80> <0> JUNK = 1 \ \ MOLE-FLOW SSID1 = MIXED CID = 
MYRCENE FLOW = 2.040803453 <-80> <3> /  SSID1 = MIXED CID = UNDECYNE FLOW = 
1.188053937 <-80> <3> /  SSID1 = MIXED CID = GERENIAL FLOW = 27.09342516 
<-80> <3> /  SSID1 = MIXED CID = NEROL FLOW = 1.282228945 <-80> <3> /  SSID1
 = MIXED CID = WATER FLOW = 1466.904064 <-80> <3> /  SSID1 = CIPSD CID = 
CELLULOS FLOW = 1882.965106 <-80> <3> \ \ SUBS-ATTR SATTSUB = CIPSD PSDID = 
PSD LIMUNITS = mm INTERVAL = ( 1 2 3 4 5 6 7 8 ) LOWER = ( 0.0 <0> <0> 0.01 
<0> <0> 0.1 <0> <0> 1. <0> <0> 10. <0> <0> 20. <0> <0> 40. <0> <0> 80. <0> 
<0> ) UPPER = ( 0.01 <0> <0> 0.1 <0> <0> 1. <0> <0> 10. <0> <0> 20. <0> <0> 
40. <0> <0> 80. <0> <0> 100. <0> <0> ) SUBSATT = ( 0. <0> <0> 0 <0> <0> 0 <0> 
<0> 0 <0> <0> 1. <0> <0> ) WTFRAC-OPT = FUNCTION STDDEV = 5.00000000E-4 <17> 
<3> D50 = 5.00000000E-3 <17> <3> \ ? STREAM MATERIAL 4 ? ; "METCBAR_MASS" ; \ 
SUBSTREAM SSID = MIXED TEMP = 28. <22> <4> PRES = 1.013250000 <20> <5> BASIS
 = "MASS-FRAC" TOTFLOW = 30976.74089 <-80> <11> TOTAL = 1. <-80> <0> JUNK = 1 
\ \ SUBSTREAM SSID = CIPSD TOTAL = 0. <0> <0> \ \ MOLE-FLOW SSID1 = MIXED CID
 = WATER FLOW = 1. <-3> <0> \ ? STREAM MATERIAL 9 ? ; "METCBAR_MASS" ; \ 
SUBSTREAM SSID = MIXED TEMP = 28. <22> <4> PRES = 1.013250000 <20> <5> BASIS
 = "MOLE-FRAC" TOTFLOW = 542. <-80> <3> TOTAL = 1. <-4> <0> JUNK = 2 \ \ 
SUBSTREAM SSID = CIPSD TOTAL = 0. <0> <0> \ \ MOLE-FLOW SSID1 = MIXED CID = 
OXYGEN FLOW = 0.2 <-4> <0> /  SSID1 = MIXED CID = NITROGEN FLOW = 0.8 <-4> 
<0> \ ? STREAM MATERIAL 14 ? ; "METCBAR_MASS" ; \ SUBSTREAM SSID = MIXED TEMP
 = 28. <22> <4> PRES = 1.013250000 <20> <5> TOTAL = 4523.075538 <-80> <0> 
JUNK = 1 \ \ SUBSTREAM SSID = CIPSD TOTAL = 0. <0> <0> \ \ MOLE-FLOW SSID1 = 
MIXED CID = WATER FLOW = 4523.075538 <-80> <3> \ ? STREAM MATERIAL 22 ? ; 
"METCBAR_MASS" ; \ SUBSTREAM SSID = MIXED TEMP = 28. <22> <4> PRES = 
1.013250000 <20> <5> BASIS = "MASS-FRAC" TOTFLOW = 592.3877026 <-80> <3> 
TOTAL = 1. <-80> <0> JUNK = 1 \ \ SUBSTREAM SSID = CIPSD TOTAL = 0. <0> <0> \ 
\ MOLE-FLOW SSID1 = MIXED CID = TITANISO FLOW = 1. <-3> <0> \ ? STREAM 
MATERIAL 23 ? ; "METCBAR_MASS" ; \ SUBSTREAM SSID = MIXED TEMP = 28. <22> <4> 
PRES = 1.013250000 <20> <5> TOTAL = 20344.2853 <-80> <0> JUNK = 1 \ \ 
SUBSTREAM SSID = CIPSD TOTAL = 0. <0> <0> \ \ MOLE-FLOW SSID1 = MIXED CID = 
WATER FLOW = 20344.28530 <-80> <3> \ ? STREAM MATERIAL 30 ? ; "METCBAR_MASS" 
; \ SUBSTREAM SSID = MIXED TEMP = 28. <22> <4> PRES = 1.013250000 <20> <5> 
BASIS = "MASS-FRAC" TOTFLOW = 29942.25 <-80> <11> TOTAL = 1. <-3> <0> JUNK = 
2 \ \ SUBSTREAM SSID = CIPSD TOTAL = 0. <0> <0> \ \ MOLE-FLOW SSID1 = MIXED 
CID = WATER FLOW = 0.3 <-3> <0> /  SSID1 = MIXED CID = ETANOL FLOW = 0.7 <-3> 
<0> \ ? STREAM MATERIAL 33 ? ; "METCBAR_MASS" ; \ SUBSTREAM SSID = MIXED TEMP
 = 28. <22> <4> PRES = 1.013250000 <20> <5> BASIS = "MASS-FRAC" TOTFLOW = 
59884.51 <-80> <11> TOTAL = 1. <-80> <0> JUNK = 1 \ \ SUBSTREAM SSID = CIPSD 
TOTAL = 0. <0> <0> \ \ MOLE-FLOW SSID1 = MIXED CID = WATER FLOW = 1. <-3> <0> 
\ ? "EO-VARS" ? ? BLOCK MIXER ALMA ? ; "METCBAR_MASS" ; ; TANK ; \ PARAM 
VISITED = 1 \ ? BLOCK MIXER INFUS ? ; "METCBAR_MASS" ; ; TANK ; \ PARAM 
VISITED = 1 \ ? BLOCK MIXER MEZC1 ? ; "METCBAR_MASS" ; ; TRIANGLE ; \ PARAM 
VISITED = 1 \ ? BLOCK MIXER MEZC2 ? ; "METCBAR_MASS" ; ; TRIANGLE ; \ PARAM 
VISITED = 1 \ ? BLOCK MIXER MEZC3 ? ; "METCBAR_MASS" ; ; TRIANGLE ; \ PARAM 
VISITED = 1 \ ? BLOCK SEP INFSE ? ; "METCBAR_MASS" ; ; BLOCK ; \ PARAM1 FLAG
 = 1 \ \ PARAM PARAM-STREAM = 16 SUBSTREAM = MIXED COMPS = MYRCENE /  
PARAM-STREAM = 16 SUBSTREAM = MIXED COMPS = UNDECYNE /  PARAM-STREAM = 16 
SUBSTREAM = MIXED COMPS = GERENIAL /  PARAM-STREAM = 16 SUBSTREAM = MIXED 
COMPS = NEROL /  PARAM-STREAM = 16 SUBSTREAM = MIXED COMPS = CELLULOS /  
PARAM-STREAM = 16 SUBSTREAM = MIXED COMPS = WATER /  PARAM-STREAM = 16 
SUBSTREAM = MIXED COMPS = OXYGEN /  PARAM-STREAM = 16 SUBSTREAM = MIXED COMPS
 = NITROGEN /  PARAM-STREAM = 16 SUBSTREAM = MIXED COMPS = TITANISO /  
PARAM-STREAM = 16 SUBSTREAM = MIXED COMPS = TIO2 /  PARAM-STREAM = 16 
SUBSTREAM = MIXED COMPS = PROPANOL /  PARAM-STREAM = 16 SUBSTREAM = MIXED 
COMPS = ETANOL /  PARAM-STREAM = 16 SUBSTREAM = MIXED COMPS = "ACETI-01" /  
PARAM-STREAM = 16 SUBSTREAM = MIXED COMPS = "CHITO-01" /  PARAM-STREAM = 16 
SUBSTREAM = MIXED COMPS = "SODIU-01" /  PARAM-STREAM = 16 SUBSTREAM = MIXED 
COMPS = ACETSOD /  PARAM-STREAM = 16 SUBSTREAM = CIPSD COMPS = CELLULOS /  
PARAM-STREAM = 16 SUBSTREAM = CIPSD COMPS = TIO2 /  PARAM-STREAM = 16 
SUBSTREAM = CIPSD COMPS = "CHITO-01" /  PARAM-STREAM = 17 SUBSTREAM = MIXED 
COMPS = MYRCENE FRACS = 0. <0> <0> /  PARAM-STREAM = 17 SUBSTREAM = MIXED 
COMPS = UNDECYNE FRACS = 0. <0> <0> /  PARAM-STREAM = 17 SUBSTREAM = MIXED 
COMPS = GERENIAL FRACS = 0. <0> <0> /  PARAM-STREAM = 17 SUBSTREAM = MIXED 
COMPS = NEROL FRACS = 0. <0> <0> /  PARAM-STREAM = 17 SUBSTREAM = MIXED COMPS
 = CELLULOS FRACS = 0. <0> <0> /  PARAM-STREAM = 17 SUBSTREAM = MIXED COMPS
 = WATER FLOWS = 937.8588852 <-80> <3> /  PARAM-STREAM = 17 SUBSTREAM = MIXED 
COMPS = OXYGEN FRACS = 0. <0> <0> /  PARAM-STREAM = 17 SUBSTREAM = MIXED 
COMPS = NITROGEN FRACS = 0. <0> <0> /  PARAM-STREAM = 17 SUBSTREAM = MIXED 
COMPS = TITANISO /  PARAM-STREAM = 17 SUBSTREAM = MIXED COMPS = TIO2 /  
PARAM-STREAM = 17 SUBSTREAM = MIXED COMPS = PROPANOL /  PARAM-STREAM = 17 
SUBSTREAM = MIXED COMPS = ETANOL /  PARAM-STREAM = 17 SUBSTREAM = MIXED COMPS
 = "ACETI-01" /  PARAM-STREAM = 17 SUBSTREAM = MIXED COMPS = "CHITO-01" /  
PARAM-STREAM = 17 SUBSTREAM = MIXED COMPS = "SODIU-01" /  PARAM-STREAM = 17 
SUBSTREAM = MIXED COMPS = ACETSOD /  PARAM-STREAM = 17 SUBSTREAM = CIPSD 
COMPS = CELLULOS FRACS = 1. <0> <0> /  PARAM-STREAM = 17 SUBSTREAM = CIPSD 
COMPS = TIO2 /  PARAM-STREAM = 17 SUBSTREAM = CIPSD COMPS = "CHITO-01" \ ? 
BLOCK SEP LAV1 ? ; "METCBAR_MASS" ; ; BLOCK ; \ PARAM1 FLAG = 1 \ \ PARAM 
PARAM-STREAM = 6 SUBSTREAM = MIXED COMPS = MYRCENE /  PARAM-STREAM = 6 
SUBSTREAM = MIXED COMPS = UNDECYNE /  PARAM-STREAM = 6 SUBSTREAM = MIXED 
COMPS = GERENIAL /  PARAM-STREAM = 6 SUBSTREAM = MIXED COMPS = NEROL /  
PARAM-STREAM = 6 SUBSTREAM = MIXED COMPS = CELLULOS /  PARAM-STREAM = 6 
SUBSTREAM = MIXED COMPS = WATER /  PARAM-STREAM = 6 SUBSTREAM = MIXED COMPS
 = OXYGEN /  PARAM-STREAM = 6 SUBSTREAM = MIXED COMPS = NITROGEN /  
PARAM-STREAM = 6 SUBSTREAM = MIXED COMPS = TITANISO /  PARAM-STREAM = 6 
SUBSTREAM = MIXED COMPS = TIO2 /  PARAM-STREAM = 6 SUBSTREAM = MIXED COMPS = 
PROPANOL /  PARAM-STREAM = 6 SUBSTREAM = MIXED COMPS = ETANOL /  PARAM-STREAM
 = 6 SUBSTREAM = MIXED COMPS = "ACETI-01" /  PARAM-STREAM = 6 SUBSTREAM = 
MIXED COMPS = "CHITO-01" /  PARAM-STREAM = 6 SUBSTREAM = MIXED COMPS = 
"SODIU-01" /  PARAM-STREAM = 6 SUBSTREAM = MIXED COMPS = ACETSOD /  
PARAM-STREAM = 6 SUBSTREAM = CIPSD COMPS = CELLULOS /  PARAM-STREAM = 6 
SUBSTREAM = CIPSD COMPS = TIO2 /  PARAM-STREAM = 6 SUBSTREAM = CIPSD COMPS = 
"CHITO-01" /  PARAM-STREAM = 5 SUBSTREAM = MIXED COMPS = MYRCENE /  
PARAM-STREAM = 5 SUBSTREAM = MIXED COMPS = UNDECYNE /  PARAM-STREAM = 5 
SUBSTREAM = MIXED COMPS = GERENIAL /  PARAM-STREAM = 5 SUBSTREAM = MIXED 
COMPS = NEROL /  PARAM-STREAM = 5 SUBSTREAM = MIXED COMPS = CELLULOS /  
PARAM-STREAM = 5 SUBSTREAM = MIXED COMPS = WATER FLOWS = 1466.905099 <-80> 
<3> /  PARAM-STREAM = 5 SUBSTREAM = MIXED COMPS = OXYGEN /  PARAM-STREAM = 5 
SUBSTREAM = MIXED COMPS = NITROGEN /  PARAM-STREAM = 5 SUBSTREAM = MIXED 
COMPS = TITANISO /  PARAM-STREAM = 5 SUBSTREAM = MIXED COMPS = TIO2 /  
PARAM-STREAM = 5 SUBSTREAM = MIXED COMPS = PROPANOL /  PARAM-STREAM = 5 
SUBSTREAM = MIXED COMPS = ETANOL /  PARAM-STREAM = 5 SUBSTREAM = MIXED COMPS
 = "ACETI-01" /  PARAM-STREAM = 5 SUBSTREAM = MIXED COMPS = "CHITO-01" /  
PARAM-STREAM = 5 SUBSTREAM = MIXED COMPS = "SODIU-01" /  PARAM-STREAM = 5 
SUBSTREAM = MIXED COMPS = ACETSOD /  PARAM-STREAM = 5 SUBSTREAM = CIPSD COMPS
 = CELLULOS /  PARAM-STREAM = 5 SUBSTREAM = CIPSD COMPS = TIO2 /  
PARAM-STREAM = 5 SUBSTREAM = CIPSD COMPS = "CHITO-01" \ ? BLOCK SEP LIMP1 ? ; 
"METCBAR_MASS" ; ; ICON1 ; \ PARAM1 FLAG = 1 \ \ PARAM PARAM-STREAM = 3 
SUBSTREAM = MIXED COMPS = MYRCENE FRACS = 1. <0> <0> /  PARAM-STREAM = 3 
SUBSTREAM = MIXED COMPS = UNDECYNE FRACS = 1. <0> <0> /  PARAM-STREAM = 3 
SUBSTREAM = MIXED COMPS = GERENIAL FRACS = 1. <0> <0> /  PARAM-STREAM = 3 
SUBSTREAM = MIXED COMPS = NEROL FRACS = 1. <0> <0> /  PARAM-STREAM = 3 
SUBSTREAM = MIXED COMPS = CELLULOS /  PARAM-STREAM = 3 SUBSTREAM = MIXED 
COMPS = WATER FRACS = 1. <0> <0> /  PARAM-STREAM = 3 SUBSTREAM = MIXED COMPS
 = OXYGEN /  PARAM-STREAM = 3 SUBSTREAM = MIXED COMPS = NITROGEN /  
PARAM-STREAM = 3 SUBSTREAM = MIXED COMPS = TITANISO /  PARAM-STREAM = 3 
SUBSTREAM = MIXED COMPS = TIO2 /  PARAM-STREAM = 3 SUBSTREAM = MIXED COMPS = 
PROPANOL /  PARAM-STREAM = 3 SUBSTREAM = MIXED COMPS = ETANOL /  PARAM-STREAM
 = 3 SUBSTREAM = MIXED COMPS = "ACETI-01" /  PARAM-STREAM = 3 SUBSTREAM = 
MIXED COMPS = "CHITO-01" /  PARAM-STREAM = 3 SUBSTREAM = MIXED COMPS = 
"SODIU-01" /  PARAM-STREAM = 3 SUBSTREAM = MIXED COMPS = ACETSOD /  
PARAM-STREAM = 3 SUBSTREAM = CIPSD COMPS = CELLULOS FLOWS = 569.8333059 <-80> 
<3> /  PARAM-STREAM = 3 SUBSTREAM = CIPSD COMPS = TIO2 /  PARAM-STREAM = 3 
SUBSTREAM = CIPSD COMPS = "CHITO-01" /  PARAM-STREAM = 2 SUBSTREAM = MIXED 
COMPS = MYRCENE /  PARAM-STREAM = 2 SUBSTREAM = MIXED COMPS = UNDECYNE /  
PARAM-STREAM = 2 SUBSTREAM = MIXED COMPS = GERENIAL /  PARAM-STREAM = 2 
SUBSTREAM = MIXED COMPS = NEROL /  PARAM-STREAM = 2 SUBSTREAM = MIXED COMPS
 = CELLULOS /  PARAM-STREAM = 2 SUBSTREAM = MIXED COMPS = WATER /  
PARAM-STREAM = 2 SUBSTREAM = MIXED COMPS = OXYGEN /  PARAM-STREAM = 2 
SUBSTREAM = MIXED COMPS = NITROGEN /  PARAM-STREAM = 2 SUBSTREAM = MIXED 
COMPS = TITANISO /  PARAM-STREAM = 2 SUBSTREAM = MIXED COMPS = TIO2 /  
PARAM-STREAM = 2 SUBSTREAM = MIXED COMPS = PROPANOL /  PARAM-STREAM = 2 
SUBSTREAM = MIXED COMPS = ETANOL /  PARAM-STREAM = 2 SUBSTREAM = MIXED COMPS
 = "ACETI-01" /  PARAM-STREAM = 2 SUBSTREAM = MIXED COMPS = "CHITO-01" /  
PARAM-STREAM = 2 SUBSTREAM = MIXED COMPS = "SODIU-01" /  PARAM-STREAM = 2 
SUBSTREAM = MIXED COMPS = ACETSOD /  PARAM-STREAM = 2 SUBSTREAM = CIPSD COMPS
 = CELLULOS /  PARAM-STREAM = 2 SUBSTREAM = CIPSD COMPS = TIO2 /  
PARAM-STREAM = 2 SUBSTREAM = CIPSD COMPS = "CHITO-01" \ ? BLOCK HEATER AIRHOT 
? ; "METCBAR_MASS" ; ; HEATER ; \ PARAM TEMP = 100. <22> <4> PRES = 
1.013250000 <20> <5> \ ? BLOCK HEATER EXC1 ? ; "METCBAR_MASS" ; ; HEATER ; \ 
PARAM TEMP = 28. <22> <4> PRES = 1.013250000 <20> <5> \ ? BLOCK HEATER EXC2 ? 
; "METCBAR_MASS" ; ; HEATER ; \ PARAM TEMP = 28. <22> <4> PRES = 1.013250000 
<20> <5> \ ? BLOCK HEATER EXC3 ? ; "METCBAR_MASS" ; ; HEATER ; \ PARAM TEMP
 = 28. <22> <4> PRES = 1.013250000 <20> <5> \ ? BLOCK FLASH2 DRYER1 ? ; 
"METCBAR_MASS" ; ; FURNACE ; \ PARAM TEMP = 95. <22> <4> PRES = 1.013250000 
<20> <5> \ \ FRAC SUBSTREAM = MIXED \ \ FRAC SUBSTREAM = CIPSD \ \ SUBS-ATTR 
SATTSUB = CIPSD PSDID = PSD LIMUNITS = mm INTERVAL = ( 1 2 3 4 5 6 7 8 ) 
LOWER = ( 0.0 <0> <0> 0.01 <0> <0> 0.1 <0> <0> 1. <0> <0> 10. <0> <0> 20. <0> 
<0> 40. <0> <0> 80. <0> <0> ) UPPER = ( 0.01 <0> <0> 0.1 <0> <0> 1. <0> <0> 
10. <0> <0> 20. <0> <0> 40. <0> <0> 80. <0> <0> 100. <0> <0> ) \ ? BLOCK 
FLASH2 EVP ? ; "METCBAR_MASS" ; ; "V-DRUM1" ; \ PARAM TEMP = 100.15 <22> <4> 
PRES = 1.013250000 <20> <5> \ \ FRAC SUBSTREAM = MIXED \ \ FRAC SUBSTREAM = 
CIPSD \ \ SUBS-ATTR SATTSUB = CIPSD PSDID = PSD LIMUNITS = mm INTERVAL = ( 1 
2 3 4 5 6 7 8 ) LOWER = ( 0.0 <0> <0> 0.01 <0> <0> 0.1 <0> <0> 1. <0> <0> 10. 
<0> <0> 20. <0> <0> 40. <0> <0> 80. <0> <0> ) UPPER = ( 0.01 <0> <0> 0.1 <0> 
<0> 1. <0> <0> 10. <0> <0> 20. <0> <0> 40. <0> <0> 80. <0> <0> 100. <0> <0> ) 
\ ? BLOCK RSTOIC HIDROLI ? ; "METCBAR_MASS" ; ; ICON1 ; \ PARAM TEMP = 28. 
<22> <4> PRES = 1.013250000 <20> <5> OPT-PSD = SPEC OPT-SUBPSD = SUBSID \ \ 
STOIC REACNO = 1 STOIC-CID = TITANISO STOIC-SSID = MIXED COEF = -1. <0> <0> \ 
\ STOIC REACNO = 1 STOIC-CID = WATER STOIC-SSID = MIXED COEF = -2. <0> <0> \ 
\ STOIC1 REACNO1 = 1 STOIC-CID1 = TIO2 STOIC-SSID1 = CIPSD COEF1 = 1. <0> <0> 
\ \ STOIC1 REACNO1 = 1 STOIC-CID1 = PROPANOL STOIC-SSID1 = MIXED COEF1 = 4. 
<0> <0> \ \ CONVEX EXT-REACNO = 1 KEY-SSID = MIXED KEY-CID = TITANISO CONV = 
0.93 <0> <0> \ \ SUBS-ATTR SATTSUB = CIPSD PSDID = PSD LIMUNITS = mm INTERVAL
 = ( 1 2 3 4 5 6 7 8 ) LOWER = ( 0.0 <0> <0> 0.01 <0> <0> 0.1 <0> <0> 1. <0> 
<0> 10. <0> <0> 20. <0> <0> 40. <0> <0> 80. <0> <0> ) UPPER = ( 0.01 <0> <0> 
0.1 <0> <0> 1. <0> <0> 10. <0> <0> 20. <0> <0> 40. <0> <0> 80. <0> <0> 100. 
<0> <0> ) SUBSATT = ( 1. <0> <0> ) S-OPT = TABULAR SUBBYPASS = 0.0 <0> <0> \ 
\ FORCONTROL FCVAR1 = ETANOL \ ? BLOCK PUMP BOMB1 ? ; "METCBAR_MASS" ; ; 
ICON1 ; \ PARAM PRES = 1.013250000 <20> <5> OPT-SPEC = PRES \ ? BLOCK SSPLIT 
CENTR1 ? ; "METCBAR_MASS" ; ; FILTER2 ; \ PARAM SID = 27 SUBSTREAM = MIXED 
FRAC = 0.85 <0> <0> /  SID = 27 SUBSTREAM = CIPSD FRAC = 0. <0> <0> /  SID = 
28 SUBSTREAM = MIXED /  SID = 28 SUBSTREAM = CIPSD \ ? BLOCK SSPLIT CENTRI2 ? 
; "METCBAR_MASS" ; ; FILTER2 ; \ PARAM SID = 31 SUBSTREAM = MIXED FRAC = 0.85 
<0> <0> /  SID = 31 SUBSTREAM = CIPSD FRAC = 0. <0> <0> /  SID = 32 SUBSTREAM
 = MIXED /  SID = 32 SUBSTREAM = CIPSD \ ? BLOCK SSPLIT CENTRI3 ? ; 
"METCBAR_MASS" ; ; FILTER2 ; \ PARAM SID = 35 SUBSTREAM = MIXED FRAC = 0.85 
<0> <0> /  SID = 35 SUBSTREAM = CIPSD FRAC = 0. <0> <0> /  SID = 36 SUBSTREAM
 = MIXED /  SID = 36 SUBSTREAM = CIPSD \ ? BLOCK CRUSHER CRUSH ? ; 
"METCBAR_MASS" ; ; ICON ; \ PARAM DIAM = 5.00000000E-3 <17> <3> TYPE = 
GYRATORY POWER-SPEC = 10. <19> <3> PSD-CALC-MET = "USER-SPEC" SEL-FUN = BOM 
BREAK-FUN = BOM BREAKFN-OPT1 = DIAM BYPASS = 0.5 <0> <0> \ \ BWI SSID = MIXED 
\ \ BWI SSID = CIPSD BWI = 3.000000000 <34> <3> \ \ SUBS-ATTR SATTSUB = CIPSD 
PSDID = PSD LIMUNITS = mm INTERVAL = ( 1 2 3 4 5 6 7 8 ) LOWER = ( 0.0 <0> 
<0> 0.01 <0> <0> 0.1 <0> <0> 1. <0> <0> 10. <0> <0> 20. <0> <0> 40. <0> <0> 
80. <0> <0> ) UPPER = ( 0.01 <0> <0> 0.1 <0> <0> 1. <0> <0> 10. <0> <0> 20. 
<0> <0> 40. <0> <0> 80. <0> <0> 100. <0> <0> ) \ \ OVALL-DISTFN OV-DISTFUNID
 = 1 OV-DISTFUN = NORMAL OV-D50 = 5.00000000E-3 <17> <3> SPEC-OVOPT = D50SV \ 
? BLOCK DRYER CALC ? ; "METCBAR_MASS" ; ; DRYER ; \ OPERATION PRES = 
1.013250000 <20> <5> TEMP = 550. <22> <4> OPT-OPERATE = "OPT-TEMP" \ ? 
"STREAM-PRICE" ? ; "METCBAR_MOLE" ; ? "EO-CONV-OPTI" ? \ DMO-PARAMS MODE = 
DEFAULT \ \ DMO-PARAMS MODE = SIMULATION \ \ DMO-PARAMS MODE = 
"PARAMETER-ESTIMATION" \ \ DMO-PARAMS MODE = RECONCILIATION \ \ DMO-PARAMS 
MODE = OPTIMIZATION \ \ LSSQP-PARAMS MODE-L = DEFAULT \ \ LSSQP-PARAMS MODE-L
 = SIMULATION \ \ LSSQP-PARAMS MODE-L = "PARAMETER-ESTIMATION" \ \ 
LSSQP-PARAMS MODE-L = RECONCILIATION \ \ LSSQP-PARAMS MODE-L = OPTIMIZATION \ 
\ NSOLVE-PARAM NSOLVE-MODE = DEFAULT \ \ NSOLVE-PARAM NSOLVE-MODE = 
SIMULATION \ \ NSOLVE-PARAM NSOLVE-MODE = "PARAMETER-ESTIMATION" \ \ 
XSLP-PARAMS XSLP-MODE = DEFAULT \ \ XSLP-PARAMS XSLP-MODE = SIMULATION \ \ 
XSLP-PARAMS XSLP-MODE = "PARAMETER-ESTIMATION" \ \ XSLP-PARAMS XSLP-MODE = 
RECONCILIATION \ \ XSLP-PARAMS XSLP-MODE = OPTIMIZATION \ ? REPORT REPORT ? ? 
REPORT "BLOCK-REPORT" ? ? REPORT "STREAM-REPOR" ? \ OPTIONS MOLEFLOW = 
MOLEFLOW MASSFLOW = MASSFLOW MASSFRAC = MASSFRAC PROPERTIES = ( "PS-1" ) \ ? 
REPORT "FLOWSHEET-RE" ? ? REPORT "PROPERTY-REP" ? \ OPTIONS PCES = PCES 
PROP-DATA = "NOPROP-DATA" DFMS = NODFMS PARPLUS = "NOPARAM-PLUS" \ ? REPORT 
"ADA-REPORT" ? 

 GRAPHICS_BACKUP
PFS V 5.00
$CONFIG
paramdata APV100 ENRTL-RK
paramdata APV100 VLE-IG
paramdata APV100 VLE-RK
paramdata APV100 VLE-HOC
paramdata APV100 LLE-LIT
paramdata APV100 LLE-ASPEN
paramdata APV100 VLE-LIT
paramdata APV100 BINARY
paramdata APV100 EOS-LIT
paramdata APV100 HENRY-AP
paramdata APV100 SRK-ASPEN
paramdata APV100 PC-SAFT
paramdata APV100 POLYPCSF
paramdata APV100 HYSYS
purebank APV100 PURE28
purebank APV100 AQUEOUS
purebank APV100 SOLIDS
purebank APV100 INORGANIC
regdbank 1
ftn_check 1
autoblockid 1
autostreamid 0
showblockid 1
showstreamid 1
autoplacement 1
grid 2
gridresolution 0.100000
scale 0
streamprefix XPLO
blockprefix B
labelscale 1.000000
3DOn 1
qwformat %.0f
tempformat %.2f
presformat %.2f
flowformat %.0f
strmqwformat %.2f
vflowformat %.0f
mflowformat %.0f
vfracformat %.2f
pseudobatch 0
partial 1
animation 1
runanyway 0
globalqw 0
globaltemp 0
globalpres 0
globalflow 0
globalstrmqw 0
globalvflow 0
globalmflow 0
globalvfrac 0
globalshowcalcerror 1
globalshowcalcwarning 1
globalshowdisabled 1
tooldrawvisible 0
browserheight 7530
browserwidth 10725
browsertreewidth 2450
polyplusenabled 1
dynaplusenabled 1
bfracenabled 1
rtfenabled 1
rspenabled 1
initializeicarus 17
pinchenabled 0
linklimit 5000
material_color 0
material_style 0
material_width 1
heat_color 0
heat_style 2
heat_width 1
heat_termid Q
work_color 0
work_style 1
work_width 1
work_termid W
connections_color 9
connections_style 3
connections_width 1
measurements_color 4
measurements_style 3
measurements_width 1
displayeoconn 0
displaycalcs 0
displaytransfers 0
displaymeas 0
displaydesignspecs 0
displaycalccons 0
displaymeascons 0
displayothercons 0
displayeomeas 1
displayeomeastype 2
displayothermanipconn 0
showeoviews 0
eoautosave 1
allow_system_userprops 0
copy_estimation 1
copy_retrieved 1
purge_incomp_params 0
set_default_biparams 0
set_default_dataset1 0
set_default_dataset0 1
bestinput 0
autosmrun 0
genallpropset 0
strmresformdefault 0
roottype 1
exchangerfile 1
streamformat 1
runsettingfile 1
usermodelfile 1
fortranfile 0
timeout 1000
auto_evaluate 0
customglobaldatapropset1 0 | Custom1 | * | %.2f | 0 | 6
customglobaldatapropset2 0 | Custom2 | * | %.2f | 1 | 7
customglobaldatapropset3 0 | Custom3 | * | %.2f | 2 | 8
customglobaldatapropset4 0 | Custom4 | * | %.2f | 4 | 9
customglobaldatapropset5 0 | Custom5 | * | %.2f | 5 | 10
customglobaldatapropset6 0 | Custom6 | * | %.2f | 6 | 11
economics_active 0
ignoreEOVarNameFixupsOnImport 1
tpsaupgrade 0
#
$_APWNSHELL_SETTINGS
<FileRootSettings><CaseFileSettings>&lt;CaseFileSettings StreamSummaryFormSettings="&amp;lt;src&amp;gt;&amp;lt;ReferencedPaths /&amp;gt;&amp;lt;ReferencedTemplates /&amp;gt;&amp;lt;/src&amp;gt;" xmlns="clr-namespace:AspenTech.AspenPlus.Infrastructure;assembly=AspenTech.AspenPlus.Infrastructure" /&gt;</CaseFileSettings><CommonShellSettings>&lt;CommonShellSettings xmlns="http://schemas.aspentech.com/xaml/presentation/visualisation/commonshell" xmlns:atapi="clr-namespace:AspenTech.AspenPlus.Infrastructure;assembly=AspenTech.AspenPlus.Infrastructure" xmlns:assembly="http://schemas.microsoft.com/winfx/2006/xaml" xmlns:aeaui="clr-namespace:Aspentech.EnergyAnalysis.UserInterface;assembly=Aspentech.EnergyAnalysis.UserInterface"&gt;&lt;CommonShellSettings.CurrentWorkspace&gt;&lt;ShellWorkspace ActivationBarState="&amp;lt;DashboardPanel IsExpanded=&amp;quot;false&amp;quot; IsTurnedOff=&amp;quot;false&amp;quot; Version=&amp;quot;360&amp;quot;&amp;gt;&amp;#xD;&amp;#xA;  &amp;lt;Item Type=&amp;quot;AspenTech.ActivationDashboard.EconomicAnalysis.DashboardItem&amp;quot;&amp;gt;&amp;amp;lt;!--This is the current state of Economics Analysis Dashboard--&amp;amp;gt;&amp;#xD;&amp;#xA;&amp;amp;lt;Root&amp;amp;gt;&amp;#xD;&amp;#xA;  &amp;amp;lt;OnOffState Value=&amp;quot;Off&amp;quot; /&amp;amp;gt;&amp;#xD;&amp;#xA;  &amp;amp;lt;CapitalCost Value=&amp;quot;&amp;quot; Units=&amp;quot;USD&amp;quot; /&amp;amp;gt;&amp;#xD;&amp;#xA;  &amp;amp;lt;UtilityCost Value=&amp;quot;&amp;quot; Units=&amp;quot;USD/Year&amp;quot; /&amp;amp;gt;&amp;#xD;&amp;#xA;  &amp;amp;lt;HasError&amp;amp;gt;false&amp;amp;lt;/HasError&amp;amp;gt;&amp;#xD;&amp;#xA;  &amp;amp;lt;_statusCode Value=&amp;quot;-1&amp;quot; /&amp;amp;gt;&amp;#xD;&amp;#xA;  &amp;amp;lt;StatusText Value=&amp;quot;&amp;quot; /&amp;amp;gt;&amp;#xD;&amp;#xA;  &amp;amp;lt;Flags&amp;amp;gt;&amp;#xD;&amp;#xA;    &amp;amp;lt;_isRunCompleted Value=&amp;quot;false&amp;quot; /&amp;amp;gt;&amp;#xD;&amp;#xA;    &amp;amp;lt;_isRunning Value=&amp;quot;false&amp;quot; /&amp;amp;gt;&amp;#xD;&amp;#xA;    &amp;amp;lt;_incompleteButActivated Value=&amp;quot;false&amp;quot; /&amp;amp;gt;&amp;#xD;&amp;#xA;    &amp;amp;lt;_incompleteButLoaded Value=&amp;quot;false&amp;quot; /&amp;amp;gt;&amp;#xD;&amp;#xA;    &amp;amp;lt;_incompleteButSized Value=&amp;quot;false&amp;quot; /&amp;amp;gt;&amp;#xD;&amp;#xA;    &amp;amp;lt;_incompleteButMapped Value=&amp;quot;false&amp;quot; /&amp;amp;gt;&amp;#xD;&amp;#xA;    &amp;amp;lt;_completeEvaluatedNotAutoRun Value=&amp;quot;false&amp;quot; /&amp;amp;gt;&amp;#xD;&amp;#xA;    &amp;amp;lt;_isSimulationChanged Value=&amp;quot;false&amp;quot; /&amp;amp;gt;&amp;#xD;&amp;#xA;    &amp;amp;lt;_isInStopping Value=&amp;quot;false&amp;quot; /&amp;amp;gt;&amp;#xD;&amp;#xA;    &amp;amp;lt;_isOnOffButtonCanBeUsed Value=&amp;quot;true&amp;quot; /&amp;amp;gt;&amp;#xD;&amp;#xA;    &amp;amp;lt;_isResetDashboardButLeaveItOn Value=&amp;quot;false&amp;quot; /&amp;amp;gt;&amp;#xD;&amp;#xA;  &amp;amp;lt;/Flags&amp;amp;gt;&amp;#xD;&amp;#xA;&amp;amp;lt;/Root&amp;amp;gt;&amp;lt;/Item&amp;gt;&amp;#xD;&amp;#xA;  &amp;lt;Item Type=&amp;quot;AspenTech.ActivationDashboard.EnergyAnalysis.DashboardItem&amp;quot;&amp;gt;&amp;amp;lt;!--This is the current state of Energy Analysis Dashboard--&amp;amp;gt;&amp;#xD;&amp;#xA;&amp;amp;lt;Root&amp;amp;gt;&amp;#xD;&amp;#xA;  &amp;amp;lt;IsExpanded&amp;amp;gt;false&amp;amp;lt;/IsExpanded&amp;amp;gt;&amp;#xD;&amp;#xA;  &amp;amp;lt;OnOff&amp;amp;gt;Off&amp;amp;lt;/OnOff&amp;amp;gt;&amp;#xD;&amp;#xA;  &amp;amp;lt;Status&amp;amp;gt;NotReady&amp;amp;lt;/Status&amp;amp;gt;&amp;#xD;&amp;#xA;  &amp;amp;lt;PUS&amp;amp;gt;&amp;amp;lt;/PUS&amp;amp;gt;&amp;#xD;&amp;#xA;  &amp;amp;lt;Percent&amp;amp;gt;&amp;amp;lt;/Percent&amp;amp;gt;&amp;#xD;&amp;#xA;  &amp;amp;lt;Units&amp;amp;gt;MW&amp;amp;lt;/Units&amp;amp;gt;&amp;#xD;&amp;#xA;&amp;amp;lt;/Root&amp;amp;gt;&amp;lt;/Item&amp;gt;&amp;#xD;&amp;#xA;  &amp;lt;Item Type=&amp;quot;AspenTech.ActivationDashboard.EdrActivation.DashboardItem&amp;quot;&amp;gt;&amp;amp;lt;EDR&amp;amp;gt;&amp;#xD;&amp;#xA;  &amp;amp;lt;IsShowModelStatus&amp;amp;gt;false&amp;amp;lt;/IsShowModelStatus&amp;amp;gt;&amp;#xD;&amp;#xA;  &amp;amp;lt;IsShowRiskStatus&amp;amp;gt;false&amp;amp;lt;/IsShowRiskStatus&amp;amp;gt;&amp;#xD;&amp;#xA;  &amp;amp;lt;IsShowLegend&amp;amp;gt;false&amp;amp;lt;/IsShowLegend&amp;amp;gt;&amp;#xD;&amp;#xA;  &amp;amp;lt;DetailCount&amp;amp;gt;0&amp;amp;lt;/DetailCount&amp;amp;gt;&amp;#xD;&amp;#xA;&amp;amp;lt;/EDR&amp;amp;gt;&amp;lt;/Item&amp;gt;&amp;#xD;&amp;#xA;&amp;lt;/DashboardPanel&amp;gt;" Layout="&amp;lt;?xml version=&amp;quot;1.0&amp;quot; encoding=&amp;quot;utf-8&amp;quot;?&amp;gt;&amp;#xD;&amp;#xA;&amp;lt;xamDockManager version=&amp;quot;15.1.20151.2055&amp;quot;&amp;gt;&amp;#xD;&amp;#xA;  &amp;lt;contentPanes&amp;gt;&amp;#xD;&amp;#xA;    &amp;lt;contentPane name=&amp;quot;FlowsheetScreenFactory&amp;quot; location=&amp;quot;Document&amp;quot; lastActivatedTime=&amp;quot;2018-11-28T18:06:25.1821408Z&amp;quot; /&amp;gt;&amp;#xD;&amp;#xA;    &amp;lt;contentPane name=&amp;quot;ModelLibraryScreenFactoryKey&amp;quot; location=&amp;quot;DockedTop&amp;quot; lastFloatingSize=&amp;quot;1166,128&amp;quot; lastFloatingWindowRect=&amp;quot;360,162,1182,167&amp;quot; lastFloatingLocation=&amp;quot;360,162&amp;quot; lastActivatedTime=&amp;quot;2018-03-08T16:12:36.8756943Z&amp;quot; visibility=&amp;quot;Collapsed&amp;quot; /&amp;gt;&amp;#xD;&amp;#xA;  &amp;lt;/contentPanes&amp;gt;&amp;#xD;&amp;#xA;  &amp;lt;panes&amp;gt;&amp;#xD;&amp;#xA;    &amp;lt;splitPane name=&amp;quot;Z06ba689ea55442628830a3028ead2b1b&amp;quot; splitterOrientation=&amp;quot;Vertical&amp;quot; location=&amp;quot;DockedTop&amp;quot; extent=&amp;quot;140&amp;quot;&amp;gt;&amp;#xD;&amp;#xA;      &amp;lt;contentPane name=&amp;quot;ModelLibraryScreenFactoryKey&amp;quot; /&amp;gt;&amp;#xD;&amp;#xA;    &amp;lt;/splitPane&amp;gt;&amp;#xD;&amp;#xA;    &amp;lt;splitPane name=&amp;quot;Za51816e7df9b499a9d822a088a98f2ea&amp;quot; splitterOrientation=&amp;quot;Vertical&amp;quot; location=&amp;quot;Floating&amp;quot; floatingLocation=&amp;quot;360,162&amp;quot; floatingSize=&amp;quot;1166,128&amp;quot;&amp;gt;&amp;#xD;&amp;#xA;      &amp;lt;contentPane name=&amp;quot;ModelLibraryScreenFactoryKey&amp;quot; /&amp;gt;&amp;#xD;&amp;#xA;    &amp;lt;/splitPane&amp;gt;&amp;#xD;&amp;#xA;  &amp;lt;/panes&amp;gt;&amp;#xD;&amp;#xA;  &amp;lt;documents splitterOrientation=&amp;quot;Vertical&amp;quot;&amp;gt;&amp;#xD;&amp;#xA;    &amp;lt;splitPane name=&amp;quot;Z6bace361eb844a11bdf188df29197362&amp;quot; splitterOrientation=&amp;quot;Vertical&amp;quot;&amp;gt;&amp;#xD;&amp;#xA;      &amp;lt;tabGroup name=&amp;quot;Ze855aac10bb54e57beb060836bc6fcc5&amp;quot; selectedIndex=&amp;quot;0&amp;quot;&amp;gt;&amp;#xD;&amp;#xA;        &amp;lt;contentPane name=&amp;quot;FlowsheetScreenFactory&amp;quot; /&amp;gt;&amp;#xD;&amp;#xA;      &amp;lt;/tabGroup&amp;gt;&amp;#xD;&amp;#xA;    &amp;lt;/splitPane&amp;gt;&amp;#xD;&amp;#xA;  &amp;lt;/documents&amp;gt;&amp;#xD;&amp;#xA;&amp;lt;/xamDockManager&amp;gt;" NavigationGroupToSelect="Simulation" IsNavigationPaneMinimized="False" IsRibbonMinimized="False"&gt;&lt;ShellWorkspace.Screens&gt;&lt;WorkspaceScreenData PaneName="FlowsheetScreenFactory" ScreenFactoryKey="FlowsheetScreenFactory"&gt;&lt;WorkspaceScreenData.ScreenSubject&gt;&lt;atapi:StringScreenSubject subject="" fatherNodePath="{assembly:Null}" NavigationGroupKey="Simulation" /&gt;&lt;/WorkspaceScreenData.ScreenSubject&gt;&lt;WorkspaceScreenData.ScreenState&gt;&lt;ScreenState Zoom="0.620001" /&gt;&lt;/WorkspaceScreenData.ScreenState&gt;&lt;/WorkspaceScreenData&gt;&lt;WorkspaceScreenData PaneName="ModelLibraryScreenFactoryKey" ScreenFactoryKey="ClosedScreenPlaceholder"&gt;&lt;WorkspaceScreenData.ScreenState&gt;&lt;ScreenState /&gt;&lt;/WorkspaceScreenData.ScreenState&gt;&lt;/WorkspaceScreenData&gt;&lt;/ShellWorkspace.Screens&gt;&lt;/ShellWorkspace&gt;&lt;/CommonShellSettings.CurrentWorkspace&gt;&lt;CommonShellSettings.SavedWorkspaces&gt;&lt;ShellWorkspaceFolder /&gt;&lt;/CommonShellSettings.SavedWorkspaces&gt;&lt;CommonShellSettings.NavigatorGroupWorkspaces&gt;&lt;ShellWorkspace Name="Energy Analysis" Layout="&amp;lt;?xml version=&amp;quot;1.0&amp;quot; encoding=&amp;quot;utf-8&amp;quot;?&amp;gt;&amp;#xA;&amp;lt;xamDockManager version=&amp;quot;13.1.20131.2073&amp;quot;&amp;gt;&amp;#xA;  &amp;lt;contentPanes&amp;gt;&amp;#xA;    &amp;lt;contentPane name=&amp;quot;_AnonymousScreen1&amp;quot; location=&amp;quot;Document&amp;quot; lastActivatedTime=&amp;quot;2018-02-01T21:17:55.773468Z&amp;quot; /&amp;gt;&amp;#xA;    &amp;lt;contentPane name=&amp;quot;UIWorkflowIndicatorScreenKey&amp;quot; location=&amp;quot;DockedTop&amp;quot; lastActivatedTime=&amp;quot;2018-02-01T21:17:54.6952278Z&amp;quot; /&amp;gt;&amp;#xA;  &amp;lt;/contentPanes&amp;gt;&amp;#xA;  &amp;lt;panes&amp;gt;&amp;#xA;    &amp;lt;splitPane splitterOrientation=&amp;quot;Vertical&amp;quot; location=&amp;quot;DockedTop&amp;quot;&amp;gt;&amp;#xA;      &amp;lt;contentPane name=&amp;quot;UIWorkflowIndicatorScreenKey&amp;quot; /&amp;gt;&amp;#xA;    &amp;lt;/splitPane&amp;gt;&amp;#xA;  &amp;lt;/panes&amp;gt;&amp;#xA;  &amp;lt;documents splitterOrientation=&amp;quot;Vertical&amp;quot;&amp;gt;&amp;#xA;    &amp;lt;splitPane splitterOrientation=&amp;quot;Vertical&amp;quot;&amp;gt;&amp;#xA;      &amp;lt;tabGroup selectedIndex=&amp;quot;0&amp;quot;&amp;gt;&amp;#xA;        &amp;lt;contentPane name=&amp;quot;_AnonymousScreen1&amp;quot; /&amp;gt;&amp;#xA;      &amp;lt;/tabGroup&amp;gt;&amp;#xA;    &amp;lt;/splitPane&amp;gt;&amp;#xA;  &amp;lt;/documents&amp;gt;&amp;#xA;&amp;lt;/xamDockManager&amp;gt;" NavigationGroupToSelect="Energy Analysis" IsNavigationPaneMinimized="False" IsRibbonMinimized="False"&gt;&lt;ShellWorkspace.Screens&gt;&lt;WorkspaceScreenData PaneName="_AnonymousScreen1" ScreenFactoryKey="UIPageScreen"&gt;&lt;WorkspaceScreenData.ScreenSubject&gt;&lt;aeaui:UIScreenSubject Key="Project 1.Setup" Header="Project 1 - Setup" NavigationGroupKey="Energy Analysis" /&gt;&lt;/WorkspaceScreenData.ScreenSubject&gt;&lt;WorkspaceScreenData.ScreenState&gt;&lt;aeaui:UIScreenState /&gt;&lt;/WorkspaceScreenData.ScreenState&gt;&lt;/WorkspaceScreenData&gt;&lt;WorkspaceScreenData PaneName="UIWorkflowIndicatorScreenKey" ScreenFactoryKey="UIWorkflowIndicatorScreenKey"&gt;&lt;WorkspaceScreenData.ScreenState&gt;&lt;ScreenState /&gt;&lt;/WorkspaceScreenData.ScreenState&gt;&lt;/WorkspaceScreenData&gt;&lt;/ShellWorkspace.Screens&gt;&lt;/ShellWorkspace&gt;&lt;/CommonShellSettings.NavigatorGroupWorkspaces&gt;&lt;/CommonShellSettings&gt;</CommonShellSettings></FileRootSettings>
$_END_APWNSHELL_SETTINGS
#
$_GRID_TEMPLATES
$_START_TEMPLATE_Econ
<?xml version="1.0" encoding="utf-8"?>

<TabbedSummaryGridTemplateCol>

  <TabbedSummaryGridTemplates />

</TabbedSummaryGridTemplateCol>
$_END_TEMPLATE_Econ
$_END_GRID_TEMPLATES
$_ACE_STRING
<?xml version="1.0" encoding="utf-16"?>

<ModelInfo>

  <Item Id="StreamDataView">

    <Root>

      <Model Guid="00000000-0000-0000-0000-000000000000" />

    </Root>

  </Item>

</ModelInfo>
$_END_ACE_STRING
#
PFSVData
# of PFS Objects = 69
SIZE -7.52032 27.1316 -10.2985 2.40475
BLOCK
ID: LIMP1
Version: 1
ICON: "ICON1"
Flag 0
Section GLOBAL
At -5.500000 1.000000
Label At 0.825000 0.375000
Annotation At -0.250000 -0.500000
Scale 1.000000 Modifier 0
BLOCK
ID: DRYER1
Version: 1
ICON: "FURNACE"
Flag 0
Section GLOBAL
At 0.500000 0.900000
Label At 0.791930 0.895855
Scale 1.000000 Modifier 0
BLOCK
ID: AIRHOT
Version: 1
ICON: "HEATER"
Flag 0
Section GLOBAL
At -1.700000 -1.700000
Label At 0.393938 -0.700880
Scale 1.000000 Modifier 0
BLOCK
ID: LAV1
Version: 1
ICON: "BLOCK"
Flag 0
Section GLOBAL
At -2.700000 0.900000
Label At 0.000000 0.100000
Scale 1.000000 Modifier 0
BLOCK
ID: EXC1
Version: 1
ICON: "HEATER"
Flag 0
Section GLOBAL
At 3.201446 -0.198580
Label At 0.098554 -0.801420
Scale 1.000000 Modifier 0
BLOCK
ID: CRUSH
Version: 1
ICON: "ICON"
Flag 0
Section GLOBAL
At 6.101766 -0.704608
Label At 1.098235 -0.095392
Annotation At -0.450000 -0.325000
Scale 1.000000 Modifier 0
BLOCK
ID: INFUS
Version: 1
ICON: "TANK"
Flag 0
Section GLOBAL
At 9.304148 -1.699214
Label At -1.104148 -0.800786
Scale 1.000000 Modifier 0
BLOCK
ID: INFSE
Version: 1
ICON: "BLOCK"
Flag 0
Section GLOBAL
At 12.207709 -2.190411
Label At -0.007710 0.090411
Scale 1.000000 Modifier 0
BLOCK
ID: EVP
Version: 1
ICON: "V-DRUM1"
Flag 0
Section GLOBAL
At 15.600000 -1.400000
Label At 0.830000 0.377000
Scale 1.000000 Modifier 0
BLOCK
ID: EXC2
Version: 1
ICON: "HEATER"
Flag 0
Section GLOBAL
At 18.709682 -2.599876
Label At -0.009682 -0.900124
Scale 1.000000 Modifier 0
BLOCK
ID: ALMA
Version: 1
ICON: "TANK"
Flag 0
Section GLOBAL
At 22.091944 -3.790803
Label At 1.043109 -0.120691
Scale 1.733333 Modifier 0
BLOCK
ID: MEZC1
Version: 1
ICON: "TRIANGLE"
Flag 0
Section GLOBAL
At -4.792180 -5.404202
Label At 0.792182 1.004201
Scale 1.000000 Modifier 0
BLOCK
ID: HIDROLI
Version: 1
ICON: "ICON1"
Flag 0
Section GLOBAL
At 0.200005 -6.400000
Label At -0.511528 1.694047
Scale 1.562501 Modifier 0
BLOCK
ID: BOMB1
Version: 1
ICON: "ICON1"
Flag 0
Section GLOBAL
At 18.804745 -5.596672
Label At -0.004744 0.896671
Scale 1.000000 Modifier 1
BLOCK
ID: MEZC2
Version: 1
ICON: "TRIANGLE"
Flag 0
Section GLOBAL
At 7.407439 -8.291330
Label At 1.092529 0.891330
Scale 1.000000 Modifier 0
BLOCK
ID: MEZC3
Version: 1
ICON: "TRIANGLE"
Flag 0
Section GLOBAL
At 15.000000 -8.300000
Label At 0.393789 -0.999261
Scale 1.000000 Modifier 0
BLOCK
ID: CENTR1
Version: 1
ICON: "FILTER2"
Flag 0
Section GLOBAL
At 4.599267 -7.796955
Label At -0.699281 -1.303045
Scale 1.000000 Modifier 0
BLOCK
ID: CENTRI2
Version: 1
ICON: "FILTER2"
Flag 0
Section GLOBAL
At 11.000000 -8.600000
Label At -0.593603 -1.394051
Scale 1.000000 Modifier 0
BLOCK
ID: CENTRI3
Version: 1
ICON: "FILTER2"
Flag 0
Section GLOBAL
At 17.995783 -8.293384
Label At 0.604181 -1.306617
Scale 1.000000 Modifier 0
BLOCK
ID: CALC
Version: 1
ICON: "DRYER"
Flag 0
Section GLOBAL
At 21.899963 -8.400001
Label At -0.050000 0.050000
Scale 1.000000 Modifier 0
BLOCK
ID: EXC3
Version: 1
ICON: "HEATER"
Flag 0
Section GLOBAL
At 24.897282 -8.403701
Label At 0.102730 -0.796299
Scale 1.000000 Modifier 0
STREAM
ID: 1
Version: 2
Flag 0
GLOBAL 117
TYPE 0 TERMINAL 1
At -7.398947 1.094211
Label At 0.823946 0.000000
ROUTE 0 0
$ $ 0.0 0.0
ROUTE 1 0
r r -7.398947 1.094211 0
x x -6.575001 1.094211 0
y y -6.575001 0.999104 0
x x -5.950361 0.999104 0
t l -5.750361 0.999104 0
$ C 1.000000 0.0
$ $ 0.0 0.0
At 0.000000 0.000000
Label At 0.000000 0.000000
ROUTE 0 1
$ $ 0.0 0.0
ROUTE 1 1
$ $ 0.0 0.0
At 0.000000 0.000000
Label At 0.000000 0.000000
ROUTE 0 2
$ $ 0.0 0.0
ROUTE 1 2
$ $ 0.0 0.0
STREAM
ID: 3
Version: 2
Flag 0
GLOBAL 117
TYPE 0 TERMINAL 0
At -3.850000 0.900000
Label At 0.075000 0.000000
ROUTE 0 0
r r -3.850000 0.900000 0
x y -4.200000 0.900000 0
y x -4.200000 0.990000 0
x 0 -5.027895 0.990000 0
t r -5.227895 0.990000 0
$ D 0.020462 -0.009104
$ C 0.000000 0.0
$ $ 0.0 0.0
ROUTE 1 0
r r -3.850000 0.900000 0
x x -3.350000 0.900000 0
t l -3.150000 0.900000 0
$ C 1.000000 0.0
$ $ 0.0 0.0
At 0.000000 0.000000
Label At 0.000000 0.000000
ROUTE 0 1
$ $ 0.0 0.0
ROUTE 1 1
$ $ 0.0 0.0
At 0.000000 0.000000
Label At 0.000000 0.000000
ROUTE 0 2
$ $ 0.0 0.0
ROUTE 1 2
$ $ 0.0 0.0
STREAM
ID: 2
Version: 2
Flag 0
GLOBAL 114
TYPE 0 TERMINAL 2
At -6.304737 -0.399474
Label At 0.798948 0.435572
ROUTE 0 0
r r -6.304737 -0.399474 0
x y -5.505789 -0.399474 0
y 0 -5.505789 0.442632 0
t d -5.505789 0.642632 0
$ D -0.257432 -0.356472
$ C 0.000000 0.0
$ $ 0.0 0.0
ROUTE 1 0
$ $ 0.0 0.0
At 0.000000 0.000000
Label At 0.000000 0.000000
ROUTE 0 1
$ $ 0.0 0.0
ROUTE 1 1
$ $ 0.0 0.0
At 0.000000 0.000000
Label At 0.000000 0.000000
ROUTE 0 2
$ $ 0.0 0.0
ROUTE 1 2
$ $ 0.0 0.0
STREAM
ID: 4
Version: 2
Flag 0
GLOBAL 117
TYPE 0 TERMINAL 1
At -3.895984 2.404679
Label At 0.605402 0.000000
ROUTE 0 0
$ $ 0.0 0.0
ROUTE 1 0
r r -3.895984 2.404679 0
x x -2.685181 2.404679 0
y y -2.685181 1.557858 0
t u -2.685181 1.357858 0
$ D 0.464819 0.457858
$ C 0.000000 0.0
$ $ 0.0 0.0
At 0.000000 0.000000
Label At 0.000000 0.000000
ROUTE 0 1
$ $ 0.0 0.0
ROUTE 1 1
$ $ 0.0 0.0
At 0.000000 0.000000
Label At 0.000000 0.000000
ROUTE 0 2
$ $ 0.0 0.0
ROUTE 1 2
$ $ 0.0 0.0
STREAM
ID: 6
Version: 2
Flag 0
GLOBAL 117
TYPE 0 TERMINAL 2
At -1.708025 -0.404514
Label At -0.540926 0.000000
ROUTE 0 0
r l -1.708025 -0.404514 0
x y -2.929470 -0.404514 0
y 0 -2.929470 0.250498 0
t d -2.929470 0.450498 0
$ D -0.679470 -0.449502
$ C 0.000000 0.0
$ $ 0.0 0.0
ROUTE 1 0
$ $ 0.0 0.0
At 0.000000 0.000000
Label At 0.000000 0.000000
ROUTE 0 1
$ $ 0.0 0.0
ROUTE 1 1
$ $ 0.0 0.0
At 0.000000 0.000000
Label At 0.000000 0.000000
ROUTE 0 2
$ $ 0.0 0.0
ROUTE 1 2
$ $ 0.0 0.0
STREAM
ID: 5
Version: 2
Flag 0
GLOBAL 117
TYPE 0 TERMINAL 0
At -0.650000 0.904461
Label At 0.074641 0.000000
ROUTE 0 0
r r -0.650000 0.904461 0
x y -1.075000 0.904461 0
y x -1.075000 1.148467 0
x 0 -2.048950 1.148467 0
t r -2.248950 1.148467 0
$ D 0.001050 0.248467
$ C 0.000000 0.0
$ $ 0.0 0.0
ROUTE 1 0
r r -0.650000 0.904461 0
x x -0.075718 0.904461 0
y x -0.075718 0.900316 0
t l 0.124282 0.900316 0
$ C 1.000000 0.0
$ $ 0.0 0.0
At 0.000000 0.000000
Label At 0.000000 0.000000
ROUTE 0 1
$ $ 0.0 0.0
ROUTE 1 1
$ $ 0.0 0.0
At 0.000000 0.000000
Label At 0.000000 0.000000
ROUTE 0 2
$ $ 0.0 0.0
ROUTE 1 2
$ $ 0.0 0.0
STREAM
ID: 7
Version: 2
Flag 0
GLOBAL 117
TYPE 0 TERMINAL 2
At -0.608637 2.404745
Label At 0.555045 0.000000
ROUTE 0 0
r r -0.608637 2.404745 0
x y 0.501452 2.404745 0
y 0 0.501452 1.624633 0
t u 0.501452 1.424633 0
$ C 1.000000 0.0
$ $ 0.0 0.0
ROUTE 1 0
$ $ 0.0 0.0
At 0.000000 0.000000
Label At 0.000000 0.000000
ROUTE 0 1
$ $ 0.0 0.0
ROUTE 1 1
$ $ 0.0 0.0
At 0.000000 0.000000
Label At 0.000000 0.000000
ROUTE 0 2
$ $ 0.0 0.0
ROUTE 1 2
$ $ 0.0 0.0
STREAM
ID: 8
Version: 2
Flag 0
GLOBAL 117
TYPE 0 TERMINAL 0
At 1.735712 -0.198580
Label At 0.027973 0.000000
ROUTE 0 0
r r 1.735712 -0.198580 0
x y 0.750080 -0.198580 0
y 0 0.750080 0.473676 0
t d 0.750080 0.673676 0
$ C 1.000000 0.0
$ $ 0.0 0.0
ROUTE 1 0
r r 1.735712 -0.198580 0
x x 2.777290 -0.198580 0
y x 2.777290 -0.199313 0
t l 2.977290 -0.199313 0
$ C 1.000000 0.0
$ $ 0.0 0.0
At 0.000000 0.000000
Label At 0.000000 0.000000
ROUTE 0 1
$ $ 0.0 0.0
ROUTE 1 1
$ $ 0.0 0.0
At 0.000000 0.000000
Label At 0.000000 0.000000
ROUTE 0 2
$ $ 0.0 0.0
ROUTE 1 2
$ $ 0.0 0.0
STREAM
ID: 10
Version: 2
Flag 0
GLOBAL 114
TYPE 0 TERMINAL 0
At 0.351027 -0.500366
Label At 0.000000 -0.067293
ROUTE 0 0
r r 0.351027 -0.500366 0
y x 0.351027 -1.608478 0
x x -1.277077 -1.608478 0
y 0 -1.277077 -1.700733 0
t r -1.477077 -1.700733 0
$ C 1.000000 0.0
$ $ 0.0 0.0
ROUTE 1 0
r r 0.351027 -0.500366 0
y y 0.351027 0.473160 0
x y 0.342957 0.473160 0
t d 0.342957 0.673160 0
$ D 0.218675 -0.227156
$ C 0.000000 0.0
$ $ 0.0 0.0
At 0.000000 0.000000
Label At 0.000000 0.000000
ROUTE 0 1
$ $ 0.0 0.0
ROUTE 1 1
$ $ 0.0 0.0
At 0.000000 0.000000
Label At 0.000000 0.000000
ROUTE 0 2
$ $ 0.0 0.0
ROUTE 1 2
$ $ 0.0 0.0
STREAM
ID: 9
Version: 2
Flag 0
GLOBAL 117
TYPE 0 TERMINAL 1
At -3.906670 -1.591028
Label At 0.490835 0.000000
ROUTE 0 0
$ $ 0.0 0.0
ROUTE 1 0
r r -3.906670 -1.591028 0
x x -2.925000 -1.591028 0
y y -2.925000 -1.700733 0
x x -2.124156 -1.700733 0
t l -1.924156 -1.700733 0
$ C 1.000000 0.0
$ $ 0.0 0.0
At 0.000000 0.000000
Label At 0.000000 0.000000
ROUTE 0 1
$ $ 0.0 0.0
ROUTE 1 1
$ $ 0.0 0.0
At 0.000000 0.000000
Label At 0.000000 0.000000
ROUTE 0 2
$ $ 0.0 0.0
ROUTE 1 2
$ $ 0.0 0.0
STREAM
ID: 11
Version: 2
Flag 0
GLOBAL 117
TYPE 0 TERMINAL 0
At 4.897769 0.028260
Label At 0.001965 0.000000
ROUTE 0 0
r r 4.897769 0.028260 0
x y 3.697836 0.028260 0
y 0 3.697836 -0.199313 0
x 0 3.624369 -0.199313 0
t r 3.424369 -0.199313 0
$ C 1.000000 0.0
$ $ 0.0 0.0
ROUTE 1 0
r r 4.897769 0.028260 0
x 0 6.101632 0.028260 0
y y 6.101632 -0.055465 0
t u 6.101632 -0.255465 0
$ C 1.000000 0.0
$ $ 0.0 0.0
At 0.000000 0.000000
Label At 0.000000 0.000000
ROUTE 0 1
$ $ 0.0 0.0
ROUTE 1 1
$ $ 0.0 0.0
At 0.000000 0.000000
Label At 0.000000 0.000000
ROUTE 0 2
$ $ 0.0 0.0
ROUTE 1 2
$ $ 0.0 0.0
STREAM
ID: 12
Version: 2
Flag 0
GLOBAL 117
TYPE 0 TERMINAL 0
At 7.419631 -1.699214
Label At 0.033646 0.000000
ROUTE 0 0
r r 7.419631 -1.699214 0
x y 6.101632 -1.699214 0
y 0 6.101632 -1.129019 0
t d 6.101632 -0.929019 0
$ C 1.000000 0.0
$ $ 0.0 0.0
ROUTE 1 0
r r 7.419631 -1.699214 0
x x 8.804924 -1.699214 0
y x 8.804924 -1.700890 0
t l 9.004924 -1.700890 0
$ C 1.000000 0.0
$ $ 0.0 0.0
At 0.000000 0.000000
Label At 0.000000 0.000000
ROUTE 0 1
$ $ 0.0 0.0
ROUTE 1 1
$ $ 0.0 0.0
At 0.000000 0.000000
Label At 0.000000 0.000000
ROUTE 0 2
$ $ 0.0 0.0
ROUTE 1 2
$ $ 0.0 0.0
STREAM
ID: 13
Version: 2
Flag 0
GLOBAL 114
TYPE 0 TERMINAL 0
At 11.088445 -2.209275
Label At -0.412500 0.221827
ROUTE 0 0
r r 11.088445 -2.209275 0
x y 10.675944 -2.209275 0
y x 10.675944 -1.700890 0
x 0 9.705000 -1.700890 0
t r 9.605000 -1.700890 0
$ C 1.000000 0.0
$ $ 0.0 0.0
ROUTE 1 0
r r 11.088445 -2.209275 0
x x 11.657709 -2.209275 0
y x 11.657709 -2.190411 0
t l 11.757710 -2.190411 0
$ C 1.000000 0.0
$ $ 0.0 0.0
At 0.000000 0.000000
Label At 0.000000 0.000000
ROUTE 0 1
$ $ 0.0 0.0
ROUTE 1 1
$ $ 0.0 0.0
At 0.000000 0.000000
Label At 0.000000 0.000000
ROUTE 0 2
$ $ 0.0 0.0
ROUTE 1 2
$ $ 0.0 0.0
STREAM
ID: 14
Version: 2
Flag 0
GLOBAL 117
TYPE 0 TERMINAL 1
At 7.709676 0.325818
Label At 0.606026 0.000000
ROUTE 0 0
$ $ 0.0 0.0
ROUTE 1 0
r r 7.709676 0.325818 0
x x 9.325745 0.325818 0
y y 9.325745 -1.097096 0
t u 9.325745 -1.297096 0
$ D 0.320821 0.403794
$ C 0.000000 0.0
$ $ 0.0 0.0
At 0.000000 0.000000
Label At 0.000000 0.000000
ROUTE 0 1
$ $ 0.0 0.0
ROUTE 1 1
$ $ 0.0 0.0
At 0.000000 0.000000
Label At 0.000000 0.000000
ROUTE 0 2
$ $ 0.0 0.0
ROUTE 1 2
$ $ 0.0 0.0
STREAM
ID: 16
Version: 2
Flag 0
GLOBAL 117
TYPE 0 TERMINAL 0
At 13.505709 -2.190411
Label At 0.130435 0.000000
ROUTE 0 0
r r 13.505709 -2.190411 0
x 0 12.857709 -2.190411 0
t r 12.657709 -2.190411 0
$ C 1.000000 0.0
$ $ 0.0 0.0
ROUTE 1 0
r r 13.505709 -2.190411 0
x x 14.005709 -2.190411 0
y y 14.005709 -1.400890 0
x x 15.150426 -1.400890 0
t l 15.350426 -1.400890 0
$ C 1.000000 0.0
$ $ 0.0 0.0
At 0.000000 0.000000
Label At 0.000000 0.000000
ROUTE 0 1
$ $ 0.0 0.0
ROUTE 1 1
$ $ 0.0 0.0
At 0.000000 0.000000
Label At 0.000000 0.000000
ROUTE 0 2
$ $ 0.0 0.0
ROUTE 1 2
$ $ 0.0 0.0
STREAM
ID: 17
Version: 2
Flag 0
GLOBAL 117
TYPE 0 TERMINAL 2
At 13.474396 -3.414074
Label At -0.640221 0.000000
ROUTE 0 0
r l 13.474396 -3.414074 0
x y 12.193954 -3.414074 1
y 0 12.193954 -2.831587 0
t d 12.193954 -2.631587 0
$ D -0.463755 -0.441176
$ C 0.000000 0.0
$ $ 0.0 0.0
ROUTE 1 0
$ $ 0.0 0.0
At 0.000000 0.000000
Label At 0.000000 0.000000
ROUTE 0 1
$ $ 0.0 0.0
ROUTE 1 1
$ $ 0.0 0.0
At 0.000000 0.000000
Label At 0.000000 0.000000
ROUTE 0 2
$ $ 0.0 0.0
ROUTE 1 2
$ $ 0.0 0.0
STREAM
ID: 18
Version: 2
Flag 0
GLOBAL 117
TYPE 0 TERMINAL 2
At 17.691383 0.106344
Label At -1.045824 0.000000
ROUTE 0 0
r l 17.691383 0.106344 0
x y 15.599734 0.106344 0
y 0 15.599734 -0.800216 0
t u 15.599734 -1.000216 0
$ C 1.000000 0.0
$ $ 0.0 0.0
ROUTE 1 0
$ $ 0.0 0.0
At 0.000000 0.000000
Label At 0.000000 0.000000
ROUTE 0 1
$ $ 0.0 0.0
ROUTE 1 1
$ $ 0.0 0.0
At 0.000000 0.000000
Label At 0.000000 0.000000
ROUTE 0 2
$ $ 0.0 0.0
ROUTE 1 2
$ $ 0.0 0.0
STREAM
ID: 19
Version: 2
Flag 0
GLOBAL 117
TYPE 0 TERMINAL 0
At 16.906622 -2.599876
Label At 0.036009 0.000000
ROUTE 0 0
r r 16.906622 -2.599876 0
x y 15.599734 -2.599876 0
y 0 15.599734 -1.998003 0
t d 15.599734 -1.798003 0
$ C 1.000000 0.0
$ $ 0.0 0.0
ROUTE 1 0
r r 16.906622 -2.599876 0
x x 18.285526 -2.599876 0
y x 18.285526 -2.600609 0
t l 18.485527 -2.600609 0
$ C 1.000000 0.0
$ $ 0.0 0.0
At 0.000000 0.000000
Label At 0.000000 0.000000
ROUTE 0 1
$ $ 0.0 0.0
ROUTE 1 1
$ $ 0.0 0.0
At 0.000000 0.000000
Label At 0.000000 0.000000
ROUTE 0 2
$ $ 0.0 0.0
ROUTE 1 2
$ $ 0.0 0.0
STREAM
ID: 20
Version: 2
Flag 0
GLOBAL 117
TYPE 0 TERMINAL 0
At 20.642632 -2.598541
Label At -0.004028 0.000000
ROUTE 0 0
r r 20.642632 -2.598541 0
x y 19.193319 -2.598541 0
y 0 19.193319 -2.600609 0
x 0 19.132607 -2.600609 0
t r 18.932606 -2.600609 0
$ C 1.000000 0.0
$ $ 0.0 0.0
ROUTE 1 0
r r 20.642632 -2.598541 0
x 0 22.083887 -2.598541 0
y y 22.083887 -2.888543 0
t u 22.083887 -3.088543 0
$ D 0.510599 0.705165
$ C 0.000000 0.0
$ $ 0.0 0.0
At 0.000000 0.000000
Label At 0.000000 0.000000
ROUTE 0 1
$ $ 0.0 0.0
ROUTE 1 1
$ $ 0.0 0.0
At 0.000000 0.000000
Label At 0.000000 0.000000
ROUTE 0 2
$ $ 0.0 0.0
ROUTE 1 2
$ $ 0.0 0.0
STREAM
ID: 21
Version: 2
Flag 0
GLOBAL 117
TYPE 0 TERMINAL 0
At 20.681126 -5.600486
Label At -0.035368 0.000000
ROUTE 0 0
r r 20.681126 -5.600486 0
x y 22.037252 -5.600486 0
y 0 22.037252 -4.647095 0
t d 22.037252 -4.447095 0
$ D -0.576168 -0.653387
$ C 0.000000 0.0
$ $ 0.0 0.0
ROUTE 1 0
r r 20.681126 -5.600486 0
x x 19.254263 -5.600486 0
y x 19.254263 -5.597157 0
t r 19.054262 -5.597157 0
$ C 1.000000 0.0
$ $ 0.0 0.0
At 0.000000 0.000000
Label At 0.000000 0.000000
ROUTE 0 1
$ $ 0.0 0.0
ROUTE 1 1
$ $ 0.0 0.0
At 0.000000 0.000000
Label At 0.000000 0.000000
ROUTE 0 2
$ $ 0.0 0.0
ROUTE 1 2
$ $ 0.0 0.0
STREAM
ID: 22
Version: 2
Flag 0
GLOBAL 117
TYPE 0 TERMINAL 1
At -7.253305 -5.089185
Label At 0.582870 0.000000
ROUTE 0 0
$ $ 0.0 0.0
ROUTE 1 0
r r -7.253305 -5.089185 0
x x -6.174996 -5.089185 0
y y -6.174996 -5.038394 0
x x -5.287073 -5.038394 0
t l -5.087073 -5.038394 0
$ D 0.005413 0.366929
$ C 0.000000 0.0
$ $ 0.0 0.0
At 0.000000 0.000000
Label At 0.000000 0.000000
ROUTE 0 1
$ $ 0.0 0.0
ROUTE 1 1
$ $ 0.0 0.0
At 0.000000 0.000000
Label At 0.000000 0.000000
ROUTE 0 2
$ $ 0.0 0.0
ROUTE 1 2
$ $ 0.0 0.0
STREAM
ID: 23
Version: 2
Flag 0
GLOBAL 117
TYPE 0 TERMINAL 1
At -7.520316 -6.793511
Label At 0.900710 0.000000
ROUTE 0 0
$ $ 0.0 0.0
ROUTE 1 0
r r -7.520316 -6.793511 0
x x -6.300000 -6.793511 0
y y -6.300000 -5.890762 0
x x -5.287073 -5.890762 0
t l -5.087073 -5.890762 0
$ D 0.005413 -0.485439
$ C 0.000000 0.0
$ $ 0.0 0.0
At 0.000000 0.000000
Label At 0.000000 0.000000
ROUTE 0 1
$ $ 0.0 0.0
ROUTE 1 1
$ $ 0.0 0.0
At 0.000000 0.000000
Label At 0.000000 0.000000
ROUTE 0 2
$ $ 0.0 0.0
ROUTE 1 2
$ $ 0.0 0.0
STREAM
ID: 24
Version: 2
Flag 0
GLOBAL 117
TYPE 0 TERMINAL 0
At -3.252420 -5.459193
Label At -0.084872 0.000000
ROUTE 0 0
r r -3.252420 -5.459193 0
x x -4.309664 -5.459193 0
y 0 -4.309664 -5.450830 0
t r -4.509664 -5.450830 0
$ D -0.017790 -0.045507
$ C 0.000000 0.0
$ $ 0.0 0.0
ROUTE 1 0
r r -3.252420 -5.459193 0
x x -2.364921 -5.459193 0
y y -2.364921 -6.047412 0
x x -0.702586 -6.047412 0
t l -0.502586 -6.047412 0
$ C 1.000000 0.0
$ $ 0.0 0.0
At 0.000000 0.000000
Label At 0.000000 0.000000
ROUTE 0 1
$ $ 0.0 0.0
ROUTE 1 1
$ $ 0.0 0.0
At 0.000000 0.000000
Label At 0.000000 0.000000
ROUTE 0 2
$ $ 0.0 0.0
ROUTE 1 2
$ $ 0.0 0.0
STREAM
ID: 25
Version: 2
Flag 0
GLOBAL 117
TYPE 0 TERMINAL 0
At 12.799503 -5.371933
Label At -3.477521 0.000000
ROUTE 0 0
r r 12.799503 -5.371933 0
x 0 18.229149 -5.371933 0
t l 18.429150 -5.371933 0
$ C 1.000000 0.0
$ $ 0.0 0.0
ROUTE 1 0
r r 12.799503 -5.371933 0
x x 0.414815 -5.371933 0
y y 0.414815 -5.555568 0
t u 0.414815 -5.755569 0
$ D 0.917401 0.291843
$ C 0.000000 0.0
$ $ 0.0 0.0
At 0.000000 0.000000
Label At 0.000000 0.000000
ROUTE 0 1
$ $ 0.0 0.0
ROUTE 1 1
$ $ 0.0 0.0
At 0.000000 0.000000
Label At 0.000000 0.000000
ROUTE 0 2
$ $ 0.0 0.0
ROUTE 1 2
$ $ 0.0 0.0
STREAM
ID: 26
Version: 2
Flag 0
GLOBAL 117
TYPE 0 TERMINAL 0
At 3.612503 -7.797170
Label At -1.558876 1.044583
ROUTE 0 0
r r 3.612503 -7.797170 0
x y 2.825003 -7.797170 0
y x 2.825003 -6.752587 0
x 0 1.104240 -6.752587 0
t r 0.904240 -6.752587 0
$ C 1.000000 0.0
$ $ 0.0 0.0
ROUTE 1 0
r r 3.612503 -7.797170 0
x x 3.949223 -7.797170 0
t l 4.149223 -7.797170 0
$ C 1.000000 0.0
$ $ 0.0 0.0
At 0.000000 0.000000
Label At 0.000000 0.000000
ROUTE 0 1
$ $ 0.0 0.0
ROUTE 1 1
$ $ 0.0 0.0
At 0.000000 0.000000
Label At 0.000000 0.000000
ROUTE 0 2
$ $ 0.0 0.0
ROUTE 1 2
$ $ 0.0 0.0
STREAM
ID: 27
Version: 2
Flag 0
GLOBAL 117
TYPE 0 TERMINAL 2
At 6.590361 -6.306139
Label At -0.681052 0.000000
ROUTE 0 0
r l 6.590361 -6.306139 0
x y 4.636039 -6.306139 0
y 0 4.636039 -7.155685 0
t u 4.636039 -7.355685 0
$ D -0.412842 0.441485
$ C 0.000000 0.0
$ $ 0.0 0.0
ROUTE 1 0
$ $ 0.0 0.0
At 0.000000 0.000000
Label At 0.000000 0.000000
ROUTE 0 1
$ $ 0.0 0.0
ROUTE 1 1
$ $ 0.0 0.0
At 0.000000 0.000000
Label At 0.000000 0.000000
ROUTE 0 2
$ $ 0.0 0.0
ROUTE 1 2
$ $ 0.0 0.0
STREAM
ID: 28
Version: 2
Flag 0
GLOBAL 117
TYPE 0 TERMINAL 0
At 6.037478 -7.797170
Label At -0.075552 0.000000
ROUTE 0 0
r r 6.037478 -7.797170 0
x 0 5.248877 -7.797170 0
t r 5.048879 -7.797170 0
$ C 1.000000 0.0
$ $ 0.0 0.0
ROUTE 1 0
r r 6.037478 -7.797170 0
x x 6.674975 -7.797170 0
y y 6.674975 -8.292451 0
x x 6.907132 -8.292451 0
t l 7.107133 -8.292451 0
$ C 1.000000 0.0
$ $ 0.0 0.0
At 0.000000 0.000000
Label At 0.000000 0.000000
ROUTE 0 1
$ $ 0.0 0.0
ROUTE 1 1
$ $ 0.0 0.0
At 0.000000 0.000000
Label At 0.000000 0.000000
ROUTE 0 2
$ $ 0.0 0.0
ROUTE 1 2
$ $ 0.0 0.0
STREAM
ID: 29
Version: 2
Flag 0
GLOBAL 117
TYPE 0 TERMINAL 0
At 9.087500 -8.442451
Label At -0.673355 0.000000
ROUTE 0 0
r r 9.087500 -8.442451 0
x y 7.975000 -8.442451 0
y 0 7.975000 -8.292451 0
x 0 7.907744 -8.292451 0
t r 7.707744 -8.292451 0
$ C 1.000000 0.0
$ $ 0.0 0.0
ROUTE 1 0
r r 9.087500 -8.442451 0
x x 10.200000 -8.442451 0
y x 10.200000 -8.600215 0
x x 10.349956 -8.600215 0
t l 10.549955 -8.600215 0
$ C 1.000000 0.0
$ $ 0.0 0.0
At 0.000000 0.000000
Label At 0.000000 0.000000
ROUTE 0 1
$ $ 0.0 0.0
ROUTE 1 1
$ $ 0.0 0.0
At 0.000000 0.000000
Label At 0.000000 0.000000
ROUTE 0 2
$ $ 0.0 0.0
ROUTE 1 2
$ $ 0.0 0.0
STREAM
ID: 30
Version: 2
Flag 0
GLOBAL 117
TYPE 0 TERMINAL 1
At 5.505847 -10.298518
Label At 1.143816 0.000000
ROUTE 0 0
$ $ 0.0 0.0
ROUTE 1 0
r r 5.505847 -10.298518 0
x x 7.265565 -10.298518 0
y y 7.265565 -8.903766 0
t d 7.265565 -8.703766 0
$ D 0.158432 -0.411315
$ C 0.000000 0.0
$ $ 0.0 0.0
At 0.000000 0.000000
Label At 0.000000 0.000000
ROUTE 0 1
$ $ 0.0 0.0
ROUTE 1 1
$ $ 0.0 0.0
At 0.000000 0.000000
Label At 0.000000 0.000000
ROUTE 0 2
$ $ 0.0 0.0
ROUTE 1 2
$ $ 0.0 0.0
STREAM
ID: 31
Version: 2
Flag 0
GLOBAL 117
TYPE 0 TERMINAL 2
At 13.184446 -6.588624
Label At -1.120367 0.000000
ROUTE 0 0
r l 13.184446 -6.588624 0
x y 10.876667 -6.588624 0
y 0 10.876667 -7.946294 0
t u 10.876667 -8.146294 0
$ D -0.572947 0.453921
$ C 0.000000 0.0
$ $ 0.0 0.0
ROUTE 1 0
$ $ 0.0 0.0
At 0.000000 0.000000
Label At 0.000000 0.000000
ROUTE 0 1
$ $ 0.0 0.0
ROUTE 1 1
$ $ 0.0 0.0
At 0.000000 0.000000
Label At 0.000000 0.000000
ROUTE 0 2
$ $ 0.0 0.0
ROUTE 1 2
$ $ 0.0 0.0
STREAM
ID: 32
Version: 2
Flag 0
GLOBAL 117
TYPE 0 TERMINAL 0
At 13.711300 -7.876488
Label At 0.058644 0.000000
ROUTE 0 0
r r 13.711300 -7.876488 0
x y 13.073799 -7.876488 0
y x 13.073799 -8.600215 0
x 0 11.649614 -8.600215 0
t r 11.449614 -8.600215 0
$ C 1.000000 0.0
$ $ 0.0 0.0
ROUTE 1 0
r r 13.711300 -7.876488 0
x x 14.493643 -7.876488 0
y x 14.493643 -7.877856 0
t l 14.693644 -7.877856 0
$ D -0.006050 0.423265
$ C 0.000000 0.0
$ $ 0.0 0.0
At 0.000000 0.000000
Label At 0.000000 0.000000
ROUTE 0 1
$ $ 0.0 0.0
ROUTE 1 1
$ $ 0.0 0.0
At 0.000000 0.000000
Label At 0.000000 0.000000
ROUTE 0 2
$ $ 0.0 0.0
ROUTE 1 2
$ $ 0.0 0.0
STREAM
ID: 34
Version: 2
Flag 0
GLOBAL 117
TYPE 0 TERMINAL 0
At 16.312500 -8.301121
Label At -0.074846 0.000000
ROUTE 0 0
r r 16.312500 -8.301121 0
x 0 15.500306 -8.301121 0
t r 15.300306 -8.301121 0
$ C 1.000000 0.0
$ $ 0.0 0.0
ROUTE 1 0
r r 16.312500 -8.301121 0
x x 16.975000 -8.301121 0
y y 16.975000 -8.293598 0
x x 17.345737 -8.293598 0
t l 17.545738 -8.293598 0
$ C 1.000000 0.0
$ $ 0.0 0.0
At 0.000000 0.000000
Label At 0.000000 0.000000
ROUTE 0 1
$ $ 0.0 0.0
ROUTE 1 1
$ $ 0.0 0.0
At 0.000000 0.000000
Label At 0.000000 0.000000
ROUTE 0 2
$ $ 0.0 0.0
ROUTE 1 2
$ $ 0.0 0.0
STREAM
ID: 33
Version: 2
Flag 0
GLOBAL 114
TYPE 0 TERMINAL 1
At 13.799109 -10.188790
Label At 0.541145 0.707870
ROUTE 0 0
$ $ 0.0 0.0
ROUTE 1 0
r r 13.799109 -10.188790 0
x x 14.340255 -10.188790 0
y y 14.340255 -8.778043 0
x x 14.505819 -8.778043 0
t l 14.705820 -8.778043 0
$ D 0.006126 -0.476922
$ C 0.000000 0.0
$ $ 0.0 0.0
At 0.000000 0.000000
Label At 0.000000 0.000000
ROUTE 0 1
$ $ 0.0 0.0
ROUTE 1 1
$ $ 0.0 0.0
At 0.000000 0.000000
Label At 0.000000 0.000000
ROUTE 0 2
$ $ 0.0 0.0
ROUTE 1 2
$ $ 0.0 0.0
STREAM
ID: 35
Version: 2
Flag 0
GLOBAL 117
TYPE 0 TERMINAL 2
At 19.007027 -6.804098
Label At -0.383883 0.000000
ROUTE 0 0
r l 19.007027 -6.804098 0
x y 18.032555 -6.804098 0
y 0 18.032555 -7.652114 0
t u 18.032555 -7.852114 0
$ D -0.412842 0.441484
$ C 0.000000 0.0
$ $ 0.0 0.0
ROUTE 1 0
$ $ 0.0 0.0
At 0.000000 0.000000
Label At 0.000000 0.000000
ROUTE 0 1
$ $ 0.0 0.0
ROUTE 1 1
$ $ 0.0 0.0
At 0.000000 0.000000
Label At 0.000000 0.000000
ROUTE 0 2
$ $ 0.0 0.0
ROUTE 1 2
$ $ 0.0 0.0
STREAM
ID: 36
Version: 2
Flag 0
GLOBAL 117
TYPE 0 TERMINAL 0
At 20.524963 -8.400001
Label At -0.345001 0.000000
ROUTE 0 0
r r 20.524963 -8.400001 0
x y 19.949963 -8.400001 0
y x 19.949963 -8.293598 0
x 0 18.645397 -8.293598 0
t r 18.445396 -8.293598 0
$ C 1.000000 0.0
$ $ 0.0 0.0
ROUTE 1 0
r r 20.524963 -8.400001 0
x x 21.249962 -8.400001 0
t l 21.449963 -8.400001 0
$ C 1.000000 0.0
$ $ 0.0 0.0
At 0.000000 0.000000
Label At 0.000000 0.000000
ROUTE 0 1
$ $ 0.0 0.0
ROUTE 1 1
$ $ 0.0 0.0
At 0.000000 0.000000
Label At 0.000000 0.000000
ROUTE 0 2
$ $ 0.0 0.0
ROUTE 1 2
$ $ 0.0 0.0
STREAM
ID: 37
Version: 2
Flag 0
GLOBAL 117
TYPE 0 TERMINAL 0
At 23.904406 -8.403701
Label At -0.530241 0.003700
ROUTE 0 0
r r 23.904406 -8.403701 0
x y 23.491907 -8.403701 0
y x 23.491907 -8.400001 0
x 0 22.549967 -8.400001 0
t r 22.349964 -8.400001 0
$ C 1.000000 0.0
$ $ 0.0 0.0
ROUTE 1 0
r r 23.904406 -8.403701 0
x x 24.473125 -8.403701 0
y x 24.473125 -8.404434 0
t l 24.673126 -8.404434 0
$ C 1.000000 0.0
$ $ 0.0 0.0
At 0.000000 0.000000
Label At 0.000000 0.000000
ROUTE 0 1
$ $ 0.0 0.0
ROUTE 1 1
$ $ 0.0 0.0
At 0.000000 0.000000
Label At 0.000000 0.000000
ROUTE 0 2
$ $ 0.0 0.0
ROUTE 1 2
$ $ 0.0 0.0
STREAM
ID: 38
Version: 2
Flag 0
GLOBAL 114
TYPE 0 TERMINAL 2
At 23.001259 -6.491532
Label At -1.101295 -0.643868
ROUTE 0 0
r l 23.001259 -6.491532 0
x y 21.899963 -6.491532 0
y 0 21.899963 -7.750001 0
t u 21.899963 -7.950001 0
$ C 1.000000 0.0
$ $ 0.0 0.0
ROUTE 1 0
$ $ 0.0 0.0
At 0.000000 0.000000
Label At 0.000000 0.000000
ROUTE 0 1
$ $ 0.0 0.0
ROUTE 1 1
$ $ 0.0 0.0
At 0.000000 0.000000
Label At 0.000000 0.000000
ROUTE 0 2
$ $ 0.0 0.0
ROUTE 1 2
$ $ 0.0 0.0
STREAM
ID: 39
Version: 2
Flag 0
GLOBAL 117
TYPE 0 TERMINAL 2
At 27.131575 -8.491151
Label At -1.265259 0.086717
ROUTE 0 0
r l 27.131575 -8.491151 0
x y 26.125000 -8.491151 0
y x 26.125000 -8.404434 0
x 0 25.320208 -8.404434 0
t r 25.120207 -8.404434 0
$ C 1.000000 0.0
$ $ 0.0 0.0
ROUTE 1 0
$ $ 0.0 0.0
At 0.000000 0.000000
Label At 0.000000 0.000000
ROUTE 0 1
$ $ 0.0 0.0
ROUTE 1 1
$ $ 0.0 0.0
At 0.000000 0.000000
Label At 0.000000 0.000000
ROUTE 0 2
$ $ 0.0 0.0
ROUTE 1 2
$ $ 0.0 0.0
STREAM
ID: Q1
Version: 2
Flag 0
GLOBAL 117
TYPE 1 TERMINAL 2
At 2.000047 1.100013
Label At -0.287524 0.000000
ROUTE 0 0
r l 2.000047 1.100013 0
x y 1.425000 1.100013 0
y x 1.425000 1.023784 0
x 0 1.076931 1.023784 0
t r 0.876931 1.023784 0
$ C 1.000000 0.0
$ $ 0.0 0.0
ROUTE 1 0
$ $ 0.0 0.0
At 0.000000 0.000000
Label At 0.000000 0.000000
ROUTE 0 1
$ $ 0.0 0.0
ROUTE 1 1
$ $ 0.0 0.0
At 0.000000 0.000000
Label At 0.000000 0.000000
ROUTE 0 2
$ $ 0.0 0.0
ROUTE 1 2
$ $ 0.0 0.0
STREAM
ID: Q2
Version: 2
Flag 0
GLOBAL 117
TYPE 1 TERMINAL 2
At -3.205815 -0.898011
Label At 0.752966 0.000000
ROUTE 0 0
r r -3.205815 -0.898011 0
x y -1.699884 -0.898011 0
y 0 -1.699884 -1.274995 0
t u -1.699884 -1.474995 0
$ C 1.000000 0.0
$ $ 0.0 0.0
ROUTE 1 0
$ $ 0.0 0.0
At 0.000000 0.000000
Label At 0.000000 0.000000
ROUTE 0 1
$ $ 0.0 0.0
ROUTE 1 1
$ $ 0.0 0.0
At 0.000000 0.000000
Label At 0.000000 0.000000
ROUTE 0 2
$ $ 0.0 0.0
ROUTE 1 2
$ $ 0.0 0.0
STREAM
ID: Q3
Version: 2
Flag 0
GLOBAL 117
TYPE 1 TERMINAL 2
At 4.291360 1.100013
Label At -0.544899 0.000000
ROUTE 0 0
r l 4.291360 1.100013 0
x y 3.201562 1.100013 0
y 0 3.201562 0.226425 0
t u 3.201562 0.026425 0
$ C 1.000000 0.0
$ $ 0.0 0.0
ROUTE 1 0
$ $ 0.0 0.0
At 0.000000 0.000000
Label At 0.000000 0.000000
ROUTE 0 1
$ $ 0.0 0.0
ROUTE 1 1
$ $ 0.0 0.0
At 0.000000 0.000000
Label At 0.000000 0.000000
ROUTE 0 2
$ $ 0.0 0.0
ROUTE 1 2
$ $ 0.0 0.0
STREAM
ID: Q4
Version: 2
Flag 0
GLOBAL 117
TYPE 1 TERMINAL 2
At 14.293311 -3.007851
Label At -0.409156 0.000000
ROUTE 0 0
r l 14.293311 -3.007851 0
x y 13.475000 -3.007851 0
y x 13.475000 -2.540411 0
x 0 12.857709 -2.540411 0
t r 12.657709 -2.540411 0
$ C 1.000000 0.0
$ $ 0.0 0.0
ROUTE 1 0
$ $ 0.0 0.0
At 0.000000 0.000000
Label At 0.000000 0.000000
ROUTE 0 1
$ $ 0.0 0.0
ROUTE 1 1
$ $ 0.0 0.0
At 0.000000 0.000000
Label At 0.000000 0.000000
ROUTE 0 2
$ $ 0.0 0.0
ROUTE 1 2
$ $ 0.0 0.0
STREAM
ID: Q5
Version: 2
Flag 0
GLOBAL 117
TYPE 1 TERMINAL 2
At 17.299513 -0.496573
Label At -0.776878 0.000000
ROUTE 0 0
r l 17.299513 -0.496573 0
x y 15.745757 -0.496573 0
y 0 15.745757 -0.828708 0
t u 15.745757 -1.028708 0
$ C 1.000000 0.0
$ $ 0.0 0.0
ROUTE 1 0
$ $ 0.0 0.0
At 0.000000 0.000000
Label At 0.000000 0.000000
ROUTE 0 1
$ $ 0.0 0.0
ROUTE 1 1
$ $ 0.0 0.0
At 0.000000 0.000000
Label At 0.000000 0.000000
ROUTE 0 2
$ $ 0.0 0.0
ROUTE 1 2
$ $ 0.0 0.0
STREAM
ID: Q6
Version: 2
Flag 0
GLOBAL 117
TYPE 1 TERMINAL 2
At 20.305714 -1.193132
Label At -0.797958 0.000000
ROUTE 0 0
r l 20.305714 -1.193132 0
x y 18.709799 -1.193132 0
y 0 18.709799 -2.174871 0
t u 18.709799 -2.374871 0
$ C 1.000000 0.0
$ $ 0.0 0.0
ROUTE 1 0
$ $ 0.0 0.0
At 0.000000 0.000000
Label At 0.000000 0.000000
ROUTE 0 1
$ $ 0.0 0.0
ROUTE 1 1
$ $ 0.0 0.0
At 0.000000 0.000000
Label At 0.000000 0.000000
ROUTE 0 2
$ $ 0.0 0.0
ROUTE 1 2
$ $ 0.0 0.0
STREAM
ID: Q7
Version: 2
Flag 0
GLOBAL 117
TYPE 1 TERMINAL 2
At 2.296446 -4.296630
Label At -0.794176 0.000000
ROUTE 0 0
r l 2.296446 -4.296630 0
x y 0.590438 -4.296630 0
y 0 0.590438 -5.537134 0
t u 0.590438 -5.737134 0
$ C 1.000000 0.0
$ $ 0.0 0.0
ROUTE 1 0
$ $ 0.0 0.0
At 0.000000 0.000000
Label At 0.000000 0.000000
ROUTE 0 1
$ $ 0.0 0.0
ROUTE 1 1
$ $ 0.0 0.0
At 0.000000 0.000000
Label At 0.000000 0.000000
ROUTE 0 2
$ $ 0.0 0.0
ROUTE 1 2
$ $ 0.0 0.0
STREAM
ID: Q8
Version: 2
Flag 0
GLOBAL 114
TYPE 1 TERMINAL 2
At 25.491306 -6.899561
Label At -0.593910 -0.569543
ROUTE 0 0
r l 25.491306 -6.899561 0
x y 24.897396 -6.899561 0
y 0 24.897396 -7.978696 0
t u 24.897396 -8.178696 0
$ C 1.000000 0.0
$ $ 0.0 0.0
ROUTE 1 0
$ $ 0.0 0.0
At 0.000000 0.000000
Label At 0.000000 0.000000
ROUTE 0 1
$ $ 0.0 0.0
ROUTE 1 1
$ $ 0.0 0.0
At 0.000000 0.000000
Label At 0.000000 0.000000
ROUTE 0 2
$ $ 0.0 0.0
ROUTE 1 2
$ $ 0.0 0.0
STREAM
ID: Q9
Version: 2
Flag 0
GLOBAL 117
TYPE 1 TERMINAL 2
At 23.603230 -7.192849
Label At -0.439939 0.000000
ROUTE 0 0
r l 23.603230 -7.192849 0
x y 22.283411 -7.192849 0
y 0 22.283411 -7.744400 0
t u 22.283411 -7.944399 0
$ D -0.066553 0.455602
$ C 0.000000 0.0
$ $ 0.0 0.0
ROUTE 1 0
$ $ 0.0 0.0
At 0.000000 0.000000
Label At 0.000000 0.000000
ROUTE 0 1
$ $ 0.0 0.0
ROUTE 1 1
$ $ 0.0 0.0
At 0.000000 0.000000
Label At 0.000000 0.000000
ROUTE 0 2
$ $ 0.0 0.0
ROUTE 1 2
$ $ 0.0 0.0
LEGEND
Version: 2
Dim: -9.39689 -2.60088 -8.51872 -2.78367
Size: 0.0292696
Font: 1 0 =
# of PFS Objects = 0
VIEWPORT -8.050408 31.990471 2.894638 -15.164734
LAYOUT
TableFormat 1
Pages 1 1 1 1
PAGESETUP
PAPERSIZE 
PAPERSOURCE 
ORIENTATION -1
PRINTPAGENO 1 1
LEFTMARGIN 10mm
RIGHTMARGIN 10mm
TOPMARGIN 10mm
BOTTOMMARGIN 10mm
VISIBILITY 0.030000
PFDFLAG 255 255
PFDMODE 0
SCALE 0.029270

$_SUMMARY_FILE
 MMSUMMARY36.0                                                                  
 IDSET RUNID (PROPERTIES) (114 *5)                                              
 IDSET IT (PROPERTIES) (117 *6 119 *6 115 *1)                                   
 LSET RUNID (%RUNID)                                                            
 LSET IT (%IT)                                                                  
 IDSET VERS (PROPERTIES) (345 *6 346 *6 347 *6 348 *6 355 *6)                   
 LSET VERS (%VERS)                                                              
 DSET RUN-STATUS VERS @VERS ( "36.0" "WINDOWS" "" "Samir Meramo"                
 "DESKTOP-7FK3OUE" )                                                            
 IDSET STRNAM (PROPERTIES) (1233 *6)                                            
 LSET STRNAM (%STRNAM)                                                          
 IDSET ID_STRPR (PROPERTIES) ( 454 *2 <119> 1236 *2 <125> 1237 *2 <29> 1238 *2  
 <55> 1239 *2 <55> 1083 *6 1084 *6 )                                            
 LSET L_STRPR (%ID_STRPR)                                                       
 IDSET ID_GUID (PROPERTIES) ( 1270 *6 )                                         
 LSET L_GUID (%ID_GUID)                                                         
 DSET RUN-STATUS IT @IT ( "NOVEMBER 28, 2018   1:06:03 P.M." "" 4)              
 DSET RUN-STATUS CURRENCY @CURRENCY ( "$" )                                     
 IDSET ID_NCC (COMPONENTS) (MYRCENE UNDECYNE GERENIAL NEROL CELLULOS WATER      
 OXYGEN NITROGEN TITANISO TIO2 PROPANOL ETANOL ACETI-01 CHITO-01 SODIU-01       
 ACETSOD)                                                                       
 IDSET ID_NCCNS (COMPONENTS) (MYRCENE UNDECYNE GERENIAL NEROL CELLULOS WATER    
 OXYGEN NITROGEN TITANISO TIO2 PROPANOL ETANOL ACETI-01 CHITO-01 SODIU-01       
 ACETSOD)                                                                       
 IDSET ALIAS (COMPONENTS) (1 *6)                                                
 LSET ALIAS ( %ID_NCC & %ALIAS)                                                 
 DSET RUN-STATUS RUNID @RUNID ("_0510myj")                                      
 DSET RUN-STATUS RUNID @RUNID ("_0510myj")                                      
 IDSET STATUS (PROPERTIES) (125 *1 126 *1 127 *1 128 *1 129 *1 130 *1)          
 LSET STATUS (%STATUS)                                                          
 IDSET PPSTAT (PROPERTIES) (272 *1)                                             
 LSET PPSTAT (%PPSTAT)                                                          
 DSET RUN-STATUS PPSTAT @PPSTAT (2)                                             
 IDSET IDRXBAL0 (PROPERTIES) ( 73 *2 <11> 74 *2 75 *2 <10> 76 *2 77 *2 <13> 78  
 *2)                                                                            
 IDSET ID_RXBAL (PROPERTIES) ( 73 *2 <11> 358 *2 <11> 359 *2 <11> 74 *2 75 *2   
 <10> 360 *2 <10> 361 *2 <10> 76 *2 362 *2 <10> 363 *2 <10> 364 *2 <10> 365 *2  
 366 *2 <11> 367 *2 <11> 368 *2 <11> 369 *2 370 *2 <10> 371 *2 <10> 372 *2 <10> 
 373 *2 77 *2 <13> 374 *2 <13> 375 *2 <13> 78 *2 1266 *2 <10> 1267 *2 <10> 1262 
 *2 <10> 1263 *2 <10> 1264 *2 <10> )                                            
 IDSET ID_MOLE (PROPERTIES) ( 79 *2 <11> 80 *2)                                 
 LSET FLWBAL ( %ID_NCCNS & %ID_MOLE %IDRXBAL0)                                  
 IDSET ID_XY (PROPERTIES) (43 *2 36 *2 39 *2 40 *2)                             
 IDSET ID_XX (PROPERTIES) (43 *2 37 *2 38 *2 40 *2)                             
 IDSET ID_XXY (PROPERTIES) (43 *2 37 *2 38 *2 39 *2 41 *2 42 *2)                
 LSET VLE ( %ID_XY & %ID_NCC)                                                   
 LSET LLE ( %ID_XX & %ID_NCC)                                                   
 LSET VLE3 ( %ID_XXY & %ID_NCC)                                                 
 IDSET ID_KODE (PROPERTIES) (44 *1)                                             
 IDSET BLKIN (BLKIN) (STREAMID ?)                                               
 LSET BLKIN (%BLKIN)                                                            
 IDSET BLKOUT (BLKOUT) (STREAMID ?)                                             
 LSET BLKOUT (%BLKOUT)                                                          
 IDSET TYPIN (TYPIN) (STREAMID ?)                                               
 LSET TYPIN (%TYPIN)                                                            
 IDSET TYPOUT (TYPOUT) (STREAMID ?)                                             
 LSET TYPOUT (%TYPOUT)                                                          
 IDSET PORT_NO (PROPERTIES) (236 *1 237 *1 238 *1)                              
 IDSET IDS_0 (SUBSTREAM) ($TOTAL)                                               
 IDSET IDS_1 (SUBSTREAM) (MIXED)                                                
 IDSET IDS_2 (SUBSTREAM) (CIPSD)                                                
 IDSET BLKSTAT (PROPERTIES) (120 *1 121 *1)                                     
 IDSET BLKMSG (PROPERTIES) (122 *6)                                             
 LSET BLKSTAT (%BLKSTAT)                                                        
 LSET BLKMSG (%BLKMSG)                                                          
 IDSET DESC (PROPERTIES) (113 *6)                                               
 LSET DESC (%DESC)                                                              
 IDSET IDPH_V (PHASE) (VAPOR)                                                   
 IDSET IDPH_L (PHASE) (LIQUID)                                                  
 IDSET IDPH_S (PHASE) (SOLID)                                                   
 IDSET IDPH_L1 (PHASE) (LIQUID_1)                                               
 IDSET IDPH_T (PHASE) (TOTAL)                                                   
 IDSET IDPH_L2 (PHASE) (LIQUID_2)                                               
 IDSET IDWET (BASIS) (WET)                                                      
 IDSET IDDRY (BASIS) (DRY)                                                      
 IDSET SP (PROPERTIES) (118 *6)                                                 
 LSET SP (%SP)                                                                  
 IDSET SPSTAT (SPSTAT) (116 *1)                                                 
 LSET SPSTAT ( %SPSTAT)                                                         
 IDSET IDERR (PROPERTIES) (131 *1)                                              
 DSET RUN-STATUS SP @SP ( "NOVEMBER 28, 2018 1:06:03 P.M." )                    
 IDSET FOR (PROPERTIES) (737 *1)                                                
 LSET FOR (%FOR)                                                                
 IDSET FORSTAT (PROPERTIES) (738 *1)                                            
 LSET FORSTAT (%FORSTAT)                                                        
 IDSET MW (PROPERTIES) (269 *2)                                                 
 LSET MW (%MW & %ID_NCCNS)                                                      
 DSET MW MW @MW (1.36237040D+02 1.52280000D+02 1.52230000D+02 1.54252320D+02    
 1.62140000D+02 1.80152800D+01 3.19988000D+01 2.80134800D+01 2.84215000D+02     
 7.98788000D+01 6.00959200D+01 4.60690400D+01 6.00525600D+01 3.22315400D+02     
 3.99971100D+01 8.20343900D+01)                                                 
 IDSET VST (PROPERTIES) (270 *2 <43> )                                          
 LSET VST (%VST & %ID_NCCNS)                                                    
 DSET VST VST @VST (1.70341000D+02 <3> 1.86511000D+02 <3> 1.70473000D+02 <3>    
 1.75152000D+02 <3> 2.98906345D+02 <3> 1.80500000D+01 <3> 5.35578000D+01 <3>    
 5.35578000D+01 <3> 7.44700000D+01 <3> 1.38295000D+01 <3> 7.45760000D+01 <3>    
 5.81727000D+01 <3> 5.76300000D+01 <3> 2.98906345D+02 <3> 2.08595000D+01 <3>    
 4.43235124D+01 <3> )                                                           
 IDSET TB (PROPERTIES) (271 *2 <22> )                                           
 LSET TB (%TB & %ID_NCC)                                                        
 DSET TB TB @TB (1.70274000D+02 <4> 1.95050000D+02 <4> 2.27337000D+02 <4>       
 2.20265000D+02 <4> 6.87500000D+01 <4> 1.00000000D+02 <4> -1.82962000D+02 <4>   
 -1.95806000D+02 <4> 2.32000000D+02 <4> 2.74985000D+03 <4> 9.72000000D+01 <4>   
 7.82900000D+01 <4> 1.17900000D+02 <4> 6.87500000D+01 <4> 1.55685000D+03 <4>    
 3.26850000D+02 <4> )                                                           
 IDSET CASN (PROPERTIES) (37100 *6)                                             
 LSET CASN (%ID_NCC & %CASN)                                                    
 DSET CASN CASN @CASN ( "123-35-3" "2243-98-3" "5392-40-5" "106-25-2"           
 "538976288" "7732-18-5" "7782-44-7" "7727-37-9" "546-68-9" "13463-67-7"        
 "71-23-8" "64-17-5" "64-19-7" "538976288" "1310-73-2" "127-09-3" )             
 IDSET PAMB (PROPERTIES) (32 *2)                                                
 LSET PAMB (%PAMB)                                                              
 DSET PAMB PAMB @PAMB (1.01325000D+05)                                          
 IDSET PAMB2 (PROPERTIES) (32 *2 <20> )                                         
 LSET PAMB2 (%PAMB2)                                                            
 DSET RUN-STATUS PAMB @PAMB2 (1.01325000D+00 <5> )                              
 IDSET ISODES (PROPERTIES) (123 *5 124 *5 132 *5 1269 *5)                       
 IDSET ISODESHW (PROPERTIES) (123 *5 124 *5 132 *5)                             
 IDSET ISTRCV (PROPERTIES) (1251 *2)                                            
 IDSET ID_WORK (PROPERTIES) (112 *2 <19> 195 *2 <28> )                          
 LSET L_WORK (%ISODESHW %ID_WORK)                                               
 IDSET ID_HEAT (PROPERTIES) (1 *2 <13> 815 *2 <22> 816 *2 <22> )                
 LSET L_HEAT (%ISODESHW %ID_HEAT)                                               
 IDSET ID_LTVC (PROPERTIES) (817 *2 <22> )                                      
 IDSET ID_LQVC (PROPERTIES) (818 *2 <13> )                                      
 IDSET ID_TPQV (PROPERTIES) (1 *2 <13> 31 *2 <22> 32 *2 <20> 2 *2 3 *2)         
 IDSET ID_QTP (PROPERTIES) (1 *2 <13> 31 *2 <22> 32 *2 <20> 3 *2)               
 IDSET TOTAL (PROPERTIES) (524 *2 <10> 525 *2 <10> 526 *2 <10> )                
 IDSET ENERGY (PROPERTIES) (504 *2 <13> 505 *2 <13> 506 *2 <13> 1 *2 <13> )     
 IDSET TOTAX (PROPERTIES) (524 *2 <18> 525 *2 <18> 526 *2 <18> )                
 IDSET ENERGX (PROPERTIES) (504 *2 <5> 505 *2 <5> 506 *2 <5> 1 *2 <5> )         
 LSET BPSBAL3 ( %TOTAL %ENERGY)                                                 
 LSET BPBATCH ( %TOTAX %ENERGX)                                                 
 DSET RUN-STATUS FORSTAT @FORSTAT (2)                                           
 DSET FLWBAL @FLWBAL (5.20417043D-18 <3> 4.33680869D-18 <3> 1.38777878D-16 <3>  
 6.93889390D-18 <3> 0.D0 <3> 3.87678739D+00 <3> -8.88178420D-16 <3> 0.D0 <3>    
 1.93839369D+00 <3> -1.93839369D+00 <3> -7.75357477D+00 <3> -7.10542736D-15 <3> 
 0.D0 <3> 0.D0 <3> 0.D0 <3> 0.D0 <3> 3.47412571D-16 5.55874785D-16              
 7.79752145D-16 8.34749899D-16 0.D0 1.90474765D-03 -2.36059995D-16 0.D0         
 9.30000000D-01 -1.00000000D+00 -1.00000000D+00 -1.50911600D-16 0.D0 0.D0 0.D0  
 0.D0 -3.87678739D+00 <3> -1.82952946D-03 -3.27976213D-02 <3> -7.83038085D-07   
 5.26634895D-01 <17> 8.81224792D-07)                                            
 DSET ALIAS @ALIAS ( "C10H16-N1" "C11H20-N3" "C10H16O-N12" "C10H18O-N4"         
 "CELLULOSE" "H2O" "O2" "N2" "C12H28O4TI" "TIO2" "C3H8O-1" "C2H6O-2" "C2H4O2-1" 
 "CHITOSAN" "NAOH" "C2H3NAO2" )                                                 
 IDSET ID_1 (NPOINT) (#16)                                                      
 IDSET ID_2 (PROPERTIES) (339 *6 132 *5 1196 *6 1197 *6 1198 *6)                
 LSET L_1 (%ID_2 & %ID_1)                                                       
 DSET COMPONENTS MAIN COMPS @L_1 ("MYRCENE" C "C10H16-N1" "C10H16-N1" "MYRCENE" 
 "UNDECYNE" C "C11H20-N3" "C11H20-N3" "UNDECYNE" "GERENIAL" C "C10H16O-N12"     
 "C10H16O-N12" "GERENIAL" "NEROL" C "C10H18O-N4" "C10H18O-N4" "NEROL"           
 "CELLULOS" C "CELLULOSE" "CELLULOSE" "CELLULOS" "WATER" C "H2O" "H2O" "WATER"  
 "OXYGEN" C "O2" "O2" "OXYGEN" "NITROGEN" C "N2" "N2" "NITROGEN" "TITANISO" C   
 "C12H28O4TI" "C12H28O4TI" "TITANISO" "TIO2" C "TIO2" "TIO2" "TIO2" "PROPANOL"  
 C "C3H8O-1" "C3H8O-1" "PROPANOL" "ETANOL" C "C2H6O-2" "C2H6O-2" "ETANOL"       
 "ACETI-01" C "C2H4O2-1" "C2H4O2-1" "ACETI-01" "CHITO-01" C "CHITOSAN"          
 "CHITOSAN" "CHITO-01" "SODIU-01" C "NAOH" "NAOH" "SODIU-01" "ACETSOD" C        
 "C2H3NAO2" "C2H3NAO2" "ACETSOD" )                                              
 IDSET PCES (PROPERTIES) (740 *1)                                               
 LSET PCES (%PCES)                                                              
 DSET RUN-STATUS PCES @PCES (1)                                                 
 IDSET ID_3 (NPOINTS) ( #128)                                                   
 IDSET ID_4 (PROPERTIES) (747 *6)                                               
 LSET L_2 (%ID_4 & %ID_3)                                                       
 DSET PROPERTIES ESTIMATION ERRTXT @L_2 (                                       
 "-  INFORMATION"                                                               
 "   STRUCTURE FOR COMPONENT MYRCENE HAS NOT BEEN DEFINED."                     
 "   PCES CANNOT USE GROUP-CONTRIBUTION METHODS TO ESTIMATE MISSING PROPERTIES" 
 "   USE THE STRUCTURES PARAGRAPH TO DEFINE STRUCTURES OF THIS COMPONENT."      
 ""                                                                             
 "-  INFORMATION"                                                               
 "   STRUCTURE FOR COMPONENT UNDECYNE HAS NOT BEEN DEFINED."                    
 "   PCES CANNOT USE GROUP-CONTRIBUTION METHODS TO ESTIMATE MISSING PROPERTIES" 
 "   USE THE STRUCTURES PARAGRAPH TO DEFINE STRUCTURES OF THIS COMPONENT."      
 ""                                                                             
 "-  INFORMATION"                                                               
 "   STRUCTURE FOR COMPONENT GERENIAL HAS NOT BEEN DEFINED."                    
 "   PCES CANNOT USE GROUP-CONTRIBUTION METHODS TO ESTIMATE MISSING PROPERTIES" 
 "   USE THE STRUCTURES PARAGRAPH TO DEFINE STRUCTURES OF THIS COMPONENT."      
 ""                                                                             
 "-  INFORMATION"                                                               
 "   STRUCTURE FOR COMPONENT NEROL HAS NOT BEEN DEFINED."                       
 "   PCES CANNOT USE GROUP-CONTRIBUTION METHODS TO ESTIMATE MISSING PROPERTIES" 
 "   USE THE STRUCTURES PARAGRAPH TO DEFINE STRUCTURES OF THIS COMPONENT."      
 ""                                                                             
 "-  INFORMATION"                                                               
 "   STRUCTURE FOR COMPONENT CELLULOS HAS NOT BEEN DEFINED."                    
 "   PCES CANNOT USE GROUP-CONTRIBUTION METHODS TO ESTIMATE MISSING PROPERTIES" 
 "   USE THE STRUCTURES PARAGRAPH TO DEFINE STRUCTURES OF THIS COMPONENT."      
 ""                                                                             
 "-  INFORMATION"                                                               
 "   STRUCTURE FOR COMPONENT WATER HAS NOT BEEN DEFINED."                       
 "   PCES CANNOT USE GROUP-CONTRIBUTION METHODS TO ESTIMATE MISSING PROPERTIES" 
 "   USE THE STRUCTURES PARAGRAPH TO DEFINE STRUCTURES OF THIS COMPONENT."      
 ""                                                                             
 "-  INFORMATION"                                                               
 "   STRUCTURE FOR COMPONENT OXYGEN HAS NOT BEEN DEFINED."                      
 "   PCES CANNOT USE GROUP-CONTRIBUTION METHODS TO ESTIMATE MISSING PROPERTIES" 
 "   USE THE STRUCTURES PARAGRAPH TO DEFINE STRUCTURES OF THIS COMPONENT."      
 ""                                                                             
 "-  INFORMATION"                                                               
 "   STRUCTURE FOR COMPONENT NITROGEN HAS NOT BEEN DEFINED."                    
 "   PCES CANNOT USE GROUP-CONTRIBUTION METHODS TO ESTIMATE MISSING PROPERTIES" 
 "   USE THE STRUCTURES PARAGRAPH TO DEFINE STRUCTURES OF THIS COMPONENT."      
 ""                                                                             
 "-  INFORMATION"                                                               
 "   STRUCTURE FOR COMPONENT TITANISO HAS NOT BEEN DEFINED."                    
 "   PCES CANNOT USE GROUP-CONTRIBUTION METHODS TO ESTIMATE MISSING PROPERTIES" 
 "   USE THE STRUCTURES PARAGRAPH TO DEFINE STRUCTURES OF THIS COMPONENT."      
 ""                                                                             
 "-  INFORMATION"                                                               
 "   STRUCTURE FOR COMPONENT TIO2 HAS NOT BEEN DEFINED."                        
 "   PCES CANNOT USE GROUP-CONTRIBUTION METHODS TO ESTIMATE MISSING PROPERTIES" 
 "   USE THE STRUCTURES PARAGRAPH TO DEFINE STRUCTURES OF THIS COMPONENT."      
 ""                                                                             
 "-  INFORMATION"                                                               
 "   STRUCTURE FOR COMPONENT PROPANOL HAS NOT BEEN DEFINED."                    
 "   PCES CANNOT USE GROUP-CONTRIBUTION METHODS TO ESTIMATE MISSING PROPERTIES" 
 "   USE THE STRUCTURES PARAGRAPH TO DEFINE STRUCTURES OF THIS COMPONENT."      
 ""                                                                             
 "-  INFORMATION"                                                               
 "   STRUCTURE FOR COMPONENT ETANOL HAS NOT BEEN DEFINED."                      
 "   PCES CANNOT USE GROUP-CONTRIBUTION METHODS TO ESTIMATE MISSING PROPERTIES" 
 "   USE THE STRUCTURES PARAGRAPH TO DEFINE STRUCTURES OF THIS COMPONENT."      
 ""                                                                             
 "-  INFORMATION"                                                               
 "   STRUCTURE FOR COMPONENT ACETI-01 HAS NOT BEEN DEFINED."                    
 "   PCES CANNOT USE GROUP-CONTRIBUTION METHODS TO ESTIMATE MISSING PROPERTIES" 
 "   USE THE STRUCTURES PARAGRAPH TO DEFINE STRUCTURES OF THIS COMPONENT."      
 ""                                                                             
 "-  INFORMATION"                                                               
 "   STRUCTURE FOR COMPONENT CHITO-01 HAS NOT BEEN DEFINED."                    
 "   PCES CANNOT USE GROUP-CONTRIBUTION METHODS TO ESTIMATE MISSING PROPERTIES" 
 "   USE THE STRUCTURES PARAGRAPH TO DEFINE STRUCTURES OF THIS COMPONENT."      
 ""                                                                             
 "-  INFORMATION"                                                               
 "   STRUCTURE FOR COMPONENT SODIU-01 HAS NOT BEEN DEFINED."                    
 "   PCES CANNOT USE GROUP-CONTRIBUTION METHODS TO ESTIMATE MISSING PROPERTIES" 
 "   USE THE STRUCTURES PARAGRAPH TO DEFINE STRUCTURES OF THIS COMPONENT."      
 ""                                                                             
 "-  INFORMATION"                                                               
 "   STRUCTURE FOR COMPONENT ACETSOD HAS NOT BEEN DEFINED."                     
 "   PCES CANNOT USE GROUP-CONTRIBUTION METHODS TO ESTIMATE MISSING PROPERTIES" 
 "   USE THE STRUCTURES PARAGRAPH TO DEFINE STRUCTURES OF THIS COMPONENT."      
 ""                                                                             
 "-  INFORMATION"                                                               
 "   MW ENTERED FOR COMPONENT TITANISO IS DIFFERENT FROM MW"                    
 "   CALCULATED FROM FORMULA (ATOMNO/NOATOM).  ENTERED VALUE IS USED."          
 "   ENTERED MW =   284.2150     CALCULATED MW =   284.2319"                    
 ""                                                                             
 "-  INFORMATION"                                                               
 "   MW AVAILABLE FOR COMPONENT TIO2 IS DIFFERENT FROM MW"                      
 "   CALCULATED FROM FORMULA (ATOMNO/NOATOM).  CALCULATED VALUE IS USED."       
 "   AVAILABLE MW =   79.86580     CALCULATED MW =   79.87880"                  
 ""                                                                             
 "*  WARNING"                                                                   
 "   PARAMETER DHVLWT/ELEMENT  1 (DATA SET 1)"                                  
 "   UPPER BOUND VIOLATED FOR COMPONENT TIO2"                                   
 "   VALUE =  0.11427E+10, UPPER BOUND =  0.60000E+09"                          
 ""                                                                             
 "*  WARNING"                                                                   
 "   PARAMETER DHVLWT/ELEMENT  3 (DATA SET 1)"                                  
 "   UPPER BOUND VIOLATED FOR COMPONENT SODIU-01"                               
 "   VALUE =   2.1002    , UPPER BOUND =   2.0000"                              
 ""                                                                             
 "*  WARNING"                                                                   
 "   PARAMETER DHVLWT/ELEMENT  4 (DATA SET 1)"                                  
 "   LOWER BOUND VIOLATED FOR COMPONENT SODIU-01"                               
 "   VALUE =  -5.1627    , LOWER BOUND =  -2.0000"                              
 ""                                                                             
 "*  WARNING"                                                                   
 "   PARAMETER DHVLWT/ELEMENT  5 (DATA SET 1)"                                  
 "   UPPER BOUND VIOLATED FOR COMPONENT TIO2"                                   
 "   VALUE =   3023.0    , UPPER BOUND =   1500.0"                              
 ""                                                                             
 "*  WARNING"                                                                   
 "   PARAMETER PLXANT (DATA SET 1) FOR COMPONENT SODIU-01:"                     
 "   UNREASONABLE VAPOR PRESSURE CALCULATED AT NORMAL BOILING POINT."           
 "   VALUE SHOULD BE WITHIN 10% OF 1D5 N/SQM.  PLEASE CHECK YOUR INPUT"         
 "   FOR THE ANTOINE PARAMETERS."                                               
 ""                                                                             
 "*  WARNING"                                                                   
 "   PARAMETER DHVLWT (DATA SET 1) FOR COMPONENT TITANISO:"                     
 "   REFERENCE TEMPERATURE /ELEMENT  2 VALUE =   505.15     GREATER THAN"       
 "   CRITICAL TEMPERATURE OF   502.00     K.  PLEASE CHECK YOUR INPUT."         
 ""                                                                             
 "*  WARNING"                                                                   
 "   REACTION NUMBER '1' DOES NOT SATISFY MASS BALANCE."                        
 "   THE ABSOLUTE ERROR IS  0.16920E-01"                                        
 "   CHECK STOICHIOMETRY/MOLECULAR WEIGHTS."                                    
 ""                                                                             
 "*  WARNING"                                                                   
 "   NO EXIT MOISTURE CONTENTS SPECIFIED"                                       
 )                                                                              
 IDSET ID_5 (PROPERTIES) (837 *1 182 *2 <22> 183 *2 <20> 184 *2 836 *2 1052 *2  
 <13> 173 *2 <31> 1165 *2 <31> 1166 *2 <31> )                                   
 IDSET ID_6 (PROPERTIES) (298 *2 <75> )                                         
 LSET L_3 (%ID_RXBAL %ID_TPQV %ID_5 %ID_KODE %ID_6)                             
 DSET BLOCK HEATER AIRHOT BLKSTAT @BLKSTAT (0 0)                                
 DSET BLOCK HEATER AIRHOT COMPSTAT @L1 (0)                                      
 DSET BLOCK HEATER AIRHOT SYNCSTAT @L1 (0)                                      
 DSET BLOCK HEATER AIRHOT BLKIN @BLKIN (1 9                                     
 "be00b7c9-cb54-4957-89f6-a5b02cc53db5" * )                                     
 DSET BLOCK HEATER AIRHOT TYPIN @TYPIN (1 MATERIAL)                             
 DSET BLOCK HEATER AIRHOT BLKOUT @BLKOUT (2 10 Q2                               
 "be00b7c9-cb54-4957-89f6-a5b02cc53db5" * * )                                   
 DSET BLOCK HEATER AIRHOT TYPOUT @TYPOUT (2 MATERIAL HEAT)                      
 DSET BLOCK HEATER AIRHOT RES_Q @L_3 (1.88125570D+01 <3> 1.88125570D+01 <3>     
 0.D0 <3> 0.D0 5.42000000D+02 <3> 5.42000000D+02 <3> * <3> 0.D0 * <3> * <3> *   
 <3> * 1.88125570D+01 <3> 1.88125570D+01 <3> 0.D0 <3> 0.D0 5.42000000D+02 <3>   
 5.42000000D+02 <3> * <3> 0.D0 1.64641007D+00 <17> 1.64641007D+00 <17> * <17>   
 -2.69731835D-15 0.D0 <3> 0.D0 <3> 0.D0 <3> 0.D0 <3> 0.D0 <3> 3.96090867D+01    
 <17> 1.00000000D+02 <4> 1.01325000D+00 <5> 1.00000000D+00 * 1 * <4>            
 1.01325000D+00 <5> * * 3.96090867D+01 <17> * <4> * <4> * <4> 11 0.D0 <5> )     
 IDSET ID_7 (PROPERTIES) (1051 *2 )                                             
 LSET L_4 (%ID_7 )                                                              
 DSET BLOCK HEATER AIRHOT HTR_RES @L_4 ( *)                                     
 IDSET ID_8 (COMPONENTS) ( OXYGEN NITROGEN )                                    
 LSET L_5 ( %ID_XY & %ID_8)                                                     
 DSET BLOCK HEATER AIRHOT VLE @L_5 ( 2.00000000D-01 2.21087463D-01              
 2.00000000D-01 1.41010792D+03 8.00000000D-01 7.78912537D-01 8.00000000D-01     
 1.60098685D+03 )                                                               
 IDSET ID_9 (PROPERTIES) (31 *2 <22> 32 *2 <20> 2 *2 3 *2)                      
 IDSET ID_10 (PROPERTIES) (298 *2 <75> )                                        
 LSET L_6 (%ID_RXBAL %ID_9 %ID_KODE %ID_10)                                     
 DSET BLOCK MIXER ALMA BLKSTAT @BLKSTAT (0 0)                                   
 DSET BLOCK MIXER ALMA COMPSTAT @L1 (0)                                         
 DSET BLOCK MIXER ALMA SYNCSTAT @L1 (0)                                         
 DSET BLOCK MIXER ALMA BLKIN @BLKIN (1 20                                       
 "9e3f5206-5da4-4289-83b5-de4db4f5b37d" * )                                     
 DSET BLOCK MIXER ALMA TYPIN @TYPIN (1 MATERIAL)                                
 DSET BLOCK MIXER ALMA BLKOUT @BLKOUT (1 21                                     
 "9e3f5206-5da4-4289-83b5-de4db4f5b37d" * )                                     
 DSET BLOCK MIXER ALMA TYPOUT @TYPOUT (1 MATERIAL)                              
 DSET BLOCK MIXER ALMA MIX_RES @L_6 (3.39430156D+01 <3> 3.39430156D+01 <3> 0.D0 
 <3> 0.D0 6.33148096D+02 <3> 6.33148096D+02 <3> * <3> 0.D0 * <3> * <3> * <3> *  
 3.39430156D+01 <3> 3.39430156D+01 <3> 0.D0 <3> 0.D0 6.33148096D+02 <3>         
 6.33148096D+02 <3> * <3> 0.D0 -9.67738867D+03 <17> -9.67738866D+03 <17> * <17> 
 -7.61240645D-10 0.D0 <3> 0.D0 <3> 0.D0 <3> 0.D0 <3> 0.D0 <3> 2.80000029D+01 <4>
 1.01325000D+00 <5> 0.D0 1.00000000D+00 9 0.D0 <5> )                            
 IDSET ID_11 (PROPERTIES) (22 *2 <19> 15 *2 <19> 16 *2 <19> 17 *2 <47> 19 *2    
 <12> 357 *2 <33> 20 *2 <75> 21 *2 183 *2 <75> 30106 *2 30107 *2 <33> 30119 *2  
 <33> 24 *2 <20> 142 *2 4 *2 <1> 400 *2 <33> 298 *2 <75> 112 *2 <19> 31 *2 <22> 
 990 *1 )                                                                       
 LSET L_7 (%ID_RXBAL %ID_11 %ID_KODE)                                           
 DSET BLOCK PUMP BOMB1 BLKSTAT @BLKSTAT (0 0)                                   
 DSET BLOCK PUMP BOMB1 COMPSTAT @L1 (0)                                         
 DSET BLOCK PUMP BOMB1 SYNCSTAT @L1 (0)                                         
 DSET BLOCK PUMP BOMB1 BLKIN @BLKIN (1 21                                       
 "e3ca2b7a-5938-43a4-a70e-d73fbb195104" * )                                     
 DSET BLOCK PUMP BOMB1 TYPIN @TYPIN (1 MATERIAL)                                
 DSET BLOCK PUMP BOMB1 BLKOUT @BLKOUT (1 25                                     
 "e3ca2b7a-5938-43a4-a70e-d73fbb195104" * )                                     
 DSET BLOCK PUMP BOMB1 TYPOUT @TYPOUT (1 MATERIAL)                              
 DSET BLOCK PUMP BOMB1 RES_W @L_7 (3.39430156D+01 <3> 3.39430156D+01 <3> 0.D0   
 <3> 0.D0 6.33148096D+02 <3> 6.33148096D+02 <3> * <3> 0.D0 * <3> * <3> * <3> *  
 3.39430156D+01 <3> 3.39430156D+01 <3> 0.D0 <3> 0.D0 6.33148096D+02 <3>         
 6.33148096D+02 <3> * <3> 0.D0 -9.67738866D+03 <17> -9.67738866D+03 <17> * <17> 
 0.D0 0.D0 <3> 0.D0 <3> 0.D0 <3> 0.D0 <3> 0.D0 <3> 0.D0 <3> 0.D0 <3> 0.D0 <3>   
 0.D0 <2> 1.06225487D+01 <3> 1.00143136D+01 <3> 0.D0 <5> 2.95657636D-01 0.D0 <5>
 1.00000000D+00 * <3> 0.D0 <3> 1.01325000D+00 <5> * * <1> * <3> * <5> * <3>     
 2.80000029D+01 <4> 0 3)                                                        
 IDSET ID_12 (PROPERTIES) (88 *2 <39> 61 *2 <39> 89 *2 <39> 90 *2 <39> 991 *2   
 <7> 992 *2 <7> 993 *2 <7> 994 *2 <7> 926 *2 <37> 925 *2 <37> 995 *2 <37> 996   
 *2 <37> 928 *2 927 *2 997 *2 998 *2 2 *2 3 *2 31 *2 <22> )                     
 IDSET ID_13 (PROPERTIES) (39 *2 36 *2 37 *2 38 *2 )                            
 LSET L_8 ( %ID_12 %ID_NCCNS & %ID_13 )                                         
 DSET BLOCK PUMP BOMB1 R1_DPLS @L_8 ( * <3> -6.80966181D+04 <3> -6.80966181D+04 
 <3> * <3> * <3> -3.94780338D+01 <3> -3.94780338D+01 <3> * <3> * <3>            
 5.32562328D-02 <3> 5.32562328D-02 <3> * <3> * 1.86532659D+01 1.86532659D+01 *  
 0.D0 1.00000000D+00 2.80000029D+01 <4> 1.01419137D-04 1.06193735D-04           
 4.34734411D-03 2.07434866D-04 0.D0 9.95237607D-01 4.31854672D-10               
 1.07344855D-09 0.D0 0.D0 0.D0 0.D0 0.D0 0.D0 0.D0 0.D0 1.01419137D-04          
 1.06193735D-04 4.34734411D-03 2.07434866D-04 0.D0 9.95237607D-01               
 4.31854672D-10 1.07344855D-09 0.D0 0.D0 0.D0 0.D0 0.D0 0.D0 0.D0 0.D0          
 1.01419137D-04 1.06193735D-04 4.34734411D-03 2.07434866D-04 0.D0               
 9.95237607D-01 4.31854672D-10 1.07344855D-09 0.D0 0.D0 0.D0 0.D0 0.D0 0.D0     
 0.D0 0.D0 1.01419137D-04 1.06193735D-04 4.34734411D-03 2.07434866D-04 0.D0     
 9.95237607D-01 4.31854672D-10 1.07344855D-09 0.D0 0.D0 0.D0 0.D0 0.D0 0.D0     
 0.D0 0.D0 )                                                                    
 IDSET ID_14 (PROPERTIES) (1021 *2 <22> 11025 *2 <22> 7001 *2 <31> 1 *2 <13>    
 2061 *2 <22> 2046 *2 <22> 2047 *2 <1> 2048 *2 <24> 2049 *2 <25> 2050 *2 2051   
 *2 2052 *2 2053 *2 2054 *2 <10> 2055 *2 2056 *2 2057 *2 <22> 2058 *2 2059 *2   
 2060 *2 <16> 190 *1 1069 *1 302 *1 551 *1 747 *2 1035 *2 <13> 1037 *1 1038 *1  
 30113 *1 223 *1 )                                                              
 LSET L_9 (%ID_RXBAL %ID_14)                                                    
 DSET BLOCK DRYER CALC BLKSTAT @BLKSTAT (0 0)                                   
 DSET BLOCK DRYER CALC COMPSTAT @L1 (0)                                         
 DSET BLOCK DRYER CALC SYNCSTAT @L1 (0)                                         
 DSET BLOCK DRYER CALC BLKIN @BLKIN (1 36                                       
 "19cd7b3c-ede9-4a04-b0b8-6207c0946c25" * )                                     
 DSET BLOCK DRYER CALC TYPIN @TYPIN (1 MATERIAL)                                
 DSET BLOCK DRYER CALC BLKOUT @BLKOUT (3 37 38 Q9                               
 "19cd7b3c-ede9-4a04-b0b8-6207c0946c25" * * * )                                 
 DSET BLOCK DRYER CALC TYPOUT @TYPOUT (3 MATERIAL MATERIAL HEAT)                
 DSET BLOCK DRYER CALC BLK_RES @L_9 (5.96993530D+01 <3> 5.96993530D+01 <3> 0.D0 
 <3> 0.D0 1.22644124D+03 <3> 1.22644124D+03 <3> * <3> -1.85393044D-16 * <3> *   
 <3> * <3> * 5.96993530D+01 <3> 5.96993530D+01 <3> 0.D0 <3> 0.D0 1.22644124D+03 
 <3> 1.22644124D+03 <3> * <3> -1.85393044D-16 -1.83186745D+04 <17>              
 -1.83186745D+04 <17> * <17> 0.D0 0.D0 <3> 0.D0 <3> 0.D0 <3> 0.D0 <3> 0.D0 <3>  
 5.50000000D+02 <4> 9.95555647D+01 <4> 4.50444435D+02 <4> 3.72537976D+03 <17>   
 5.50000000D+02 <4> * <4> * <1> * <2> * <1> * * * * * <3> * * * <4> * * * <3> 0 
 0 0 0 * * <17> 0 0 0 1)                                                        
 IDSET ID_15 (PROPERTIES) (69 *2)                                               
 IDSET ID_16 (STREAMID) (27 28)                                                 
 LSET L_10 (%ID_RXBAL ( %IDS_1 %IDS_2) & %ID_16 & %ID_15)                       
 DSET BLOCK SSPLIT CENTR1 BLKSTAT @BLKSTAT (0 0)                                
 DSET BLOCK SSPLIT CENTR1 COMPSTAT @L1 (0)                                      
 DSET BLOCK SSPLIT CENTR1 SYNCSTAT @L1 (0)                                      
 DSET BLOCK SSPLIT CENTR1 BLKIN @BLKIN (1 26                                    
 "c6b76e71-a624-4808-9ae4-24f354110593" * )                                     
 DSET BLOCK SSPLIT CENTR1 TYPIN @TYPIN (1 MATERIAL)                             
 DSET BLOCK SSPLIT CENTR1 BLKOUT @BLKOUT (2 27 28                               
 "c6b76e71-a624-4808-9ae4-24f354110593" * * )                                   
 DSET BLOCK SSPLIT CENTR1 TYPOUT @TYPOUT (2 MATERIAL MATERIAL)                  
 DSET BLOCK SSPLIT CENTR1 BLK_RES @L_10 (1.16918354D+03 <3> 1.16918354D+03 <3>  
 0.D0 <3> 0.D0 2.15698539D+04 <3> 2.15698539D+04 <3> * <3> 0.D0 * <3> * <3> *   
 <3> * 1.16918354D+03 <3> 1.16918354D+03 <3> 0.D0 <3> 0.D0 2.15698539D+04 <3>   
 2.15698539D+04 <3> * <3> 0.D0 -3.35489366D+05 <17> -3.35489366D+05 <17> * <17> 
 0.D0 0.D0 <3> 0.D0 <3> 0.D0 <3> 0.D0 <3> 0.D0 <3> 8.50000000D-01 0.D0          
 1.50000000D-01 1.00000000D+00 )                                                
 IDSET ID_17 (PROPERTIES) (69 *2)                                               
 IDSET ID_18 (STREAMID) (31 32)                                                 
 LSET L_11 (%ID_RXBAL ( %IDS_1 %IDS_2) & %ID_18 & %ID_17)                       
 DSET BLOCK SSPLIT CENTRI2 BLKSTAT @BLKSTAT (0 0)                               
 DSET BLOCK SSPLIT CENTRI2 COMPSTAT @L1 (0)                                     
 DSET BLOCK SSPLIT CENTRI2 SYNCSTAT @L1 (0)                                     
 DSET BLOCK SSPLIT CENTRI2 BLKIN @BLKIN (1 29                                   
 "2299807e-cd25-4744-a700-d91133890c16" * )                                     
 DSET BLOCK SSPLIT CENTRI2 TYPIN @TYPIN (1 MATERIAL)                            
 DSET BLOCK SSPLIT CENTRI2 BLKOUT @BLKOUT (2 31 32                              
 "2299807e-cd25-4744-a700-d91133890c16" * * )                                   
 DSET BLOCK SSPLIT CENTRI2 TYPOUT @TYPOUT (2 MATERIAL MATERIAL)                 
 DSET BLOCK SSPLIT CENTRI2 BLK_RES @L_11 (2.75709637D+02 <3> 2.75709637D+02 <3> 
 0.D0 <3> 0.D0 6.46578324D+03 <3> 6.46578324D+03 <3> * <3> 0.D0 * <3> * <3> *   
 <3> * 2.75709637D+02 <3> 2.75709637D+02 <3> 0.D0 <3> 0.D0 6.46578324D+03 <3>   
 6.46578324D+03 <3> * <3> 0.D0 -7.96838110D+04 <17> -7.96838110D+04 <17> * <17> 
 0.D0 0.D0 <3> 0.D0 <3> 0.D0 <3> 0.D0 <3> 0.D0 <3> 8.50000000D-01 0.D0          
 1.50000000D-01 1.00000000D+00 )                                                
 IDSET ID_19 (PROPERTIES) (69 *2)                                               
 IDSET ID_20 (STREAMID) (35 36)                                                 
 LSET L_12 (%ID_RXBAL ( %IDS_1 %IDS_2) & %ID_20 & %ID_19)                       
 DSET BLOCK SSPLIT CENTRI3 BLKSTAT @BLKSTAT (0 0)                               
 DSET BLOCK SSPLIT CENTRI3 COMPSTAT @L1 (0)                                     
 DSET BLOCK SSPLIT CENTRI3 SYNCSTAT @L1 (0)                                     
 DSET BLOCK SSPLIT CENTRI3 BLKIN @BLKIN (1 34                                   
 "694f3897-e01e-4e65-905e-e613d5b7f938" * )                                     
 DSET BLOCK SSPLIT CENTRI3 TYPIN @TYPIN (1 MATERIAL)                            
 DSET BLOCK SSPLIT CENTRI3 BLKOUT @BLKOUT (2 35 36                              
 "694f3897-e01e-4e65-905e-e613d5b7f938" * * )                                   
 DSET BLOCK SSPLIT CENTRI3 TYPOUT @TYPOUT (2 MATERIAL MATERIAL)                 
 DSET BLOCK SSPLIT CENTRI3 BLK_RES @L_12 (3.87011456D+02 <3> 3.87011456D+02 <3> 
 0.D0 <3> 0.D0 7.29886775D+03 <3> 7.29886775D+03 <3> * <3> 0.D0 * <3> * <3> *   
 <3> * 3.87011456D+02 <3> 3.87011456D+02 <3> 0.D0 <3> 0.D0 7.29886775D+03 <3>   
 7.29886775D+03 <3> * <3> 0.D0 -1.11749319D+05 <17> -1.11749319D+05 <17> * <17> 
 0.D0 0.D0 <3> 0.D0 <3> 0.D0 <3> 0.D0 <3> 0.D0 <3> 8.50000000D-01 0.D0          
 1.50000000D-01 1.00000000D+00 )                                                
 IDSET ID_21 (PROPERTIES) (112 *2 <19> 197 *2 <17> 198 *2 <17> 41107 *2 <17>    
 41109 *2 <17> 41128 *2 41129 *2 192 *2 <17> 200 *2 <17> 979 *1 223 *1 576 *2   
 <17> )                                                                         
 LSET L_13 (%ID_RXBAL %ID_21)                                                   
 DSET BLOCK CRUSHER CRUSH BLKSTAT @BLKSTAT (0 0)                                
 DSET BLOCK CRUSHER CRUSH COMPSTAT @L1 (0)                                      
 DSET BLOCK CRUSHER CRUSH SYNCSTAT @L1 (0)                                      
 DSET BLOCK CRUSHER CRUSH BLKIN @BLKIN (1 11                                    
 "3a6de6b6-2c84-43bf-9cd2-b9f3dca8c203" * )                                     
 DSET BLOCK CRUSHER CRUSH TYPIN @TYPIN (1 MATERIAL)                             
 DSET BLOCK CRUSHER CRUSH BLKOUT @BLKOUT (1 12                                  
 "3a6de6b6-2c84-43bf-9cd2-b9f3dca8c203" * )                                     
 DSET BLOCK CRUSHER CRUSH TYPOUT @TYPOUT (1 MATERIAL)                           
 DSET BLOCK CRUSHER CRUSH BLK_RES @L_13 (8.20018305D+00 <3> 8.20018305D+00 <3>  
 0.D0 <3> 0.D0 6.77249073D+02 <3> 6.77249073D+02 <3> * <3> 0.D0 * <3> * <3> *   
 <3> * 8.20018305D+00 <3> 8.20018305D+00 <3> 0.D0 <3> 0.D0 6.77249073D+02 <3>   
 6.77249073D+02 <3> * <3> 0.D0 -1.32010519D+03 <17> -1.32010519D+03 <17> * <17> 
 0.D0 0.D0 <3> 0.D0 <3> 0.D0 <3> 0.D0 <3> 0.D0 <3> 4.26001115D-03 <3>           
 1.80000000D-02 <1> 1.60000000D-02 <1> 1.50000000D-02 <1> 1.00000000D-02 <1>    
 1.12500000D+00 1.50000000D+00 1.50000000D-02 <1> 8.04878049D-03 <1> 3 1 * <1>  
 )                                                                              
 IDSET ID_22 (PROPERTIES) (1052 *2 <13> )                                       
 IDSET ID_23 (PROPERTIES) (298 *2 <75> )                                        
 IDSET ID_24 (PROPERTIES) (7007 *2 )                                            
 LSET L_14 (%ID_RXBAL %ID_TPQV %ID_22 %ID_KODE %ID_23 %ID_24)                   
 DSET BLOCK FLASH2 DRYER1 BLKSTAT @BLKSTAT (0 0)                                
 DSET BLOCK FLASH2 DRYER1 COMPSTAT @L1 (0)                                      
 DSET BLOCK FLASH2 DRYER1 SYNCSTAT @L1 (0)                                      
 DSET BLOCK FLASH2 DRYER1 BLKIN @BLKIN (2 10 5                                  
 "8a8e72b3-dee9-49b0-ada6-32fd9926a6c4" * * )                                   
 DSET BLOCK FLASH2 DRYER1 TYPIN @TYPIN (2 MATERIAL MATERIAL)                    
 DSET BLOCK FLASH2 DRYER1 BLKOUT @BLKOUT (3 7 8 Q1                              
 "8a8e72b3-dee9-49b0-ada6-32fd9926a6c4" * * * )                                 
 DSET BLOCK FLASH2 DRYER1 TYPOUT @TYPOUT (3 MATERIAL MATERIAL HEAT)             
 DSET BLOCK FLASH2 DRYER1 RES_Q @L_14 (1.03961687D+02 <3> 1.03961687D+02 <3>    
 0.D0 <3> 0.D0 2.61034292D+03 <3> 2.61034292D+03 <3> * <3> 1.74209813D-16 * <3> 
 * <3> * <3> * 1.03961687D+02 <3> 1.03961687D+02 <3> 0.D0 <3> 0.D0              
 2.61034292D+03 <3> 2.61034292D+03 <3> * <3> 1.74209813D-16 -2.32479530D+04 <17>
 -2.32479530D+04 <17> * <17> 2.59837152D-10 0.D0 <3> 0.D0 <3> 0.D0 <3> 0.D0 <3> 
 0.D0 <3> 3.58596621D+03 <17> 9.50000000D+01 <4> 1.01325000D+00 <5>             
 9.53351322D-01 1.00000000D+00 3.58596621D+03 <17> 11 0.D0 <5> 9.47358363D-01)  
 IDSET ID_25 (PROPERTIES) (1 *2 <13> 31 *2 <22> 32 *2 <20> 2 *2 7001 *2 <22>    
 7002 *2 <20> 899 *2 )                                                          
 IDSET ID_26 (PROPERTIES) (7006 *2 )                                            
 LSET L_15 ( %ID_25 ( %IDS_2) & %ID_26 )                                        
 DSET BLOCK FLASH2 DRYER1 FLS2_INR @L_15 ( * <1> 3.68150000D+02 <1>             
 1.01325000D+05 <1> * * <1> * <1> 0.D0 * )                                      
 IDSET ID_27 (COMPONENTS) ( MYRCENE UNDECYNE GERENIAL NEROL WATER OXYGEN        
 NITROGEN )                                                                     
 LSET L_16 ( %ID_XY & %ID_27)                                                   
 DSET BLOCK FLASH2 DRYER1 VLE @L_16 ( 1.49131023D-04 1.13496198D-03             
 1.00893076D-04 8.88955553D-02 7.76703578D-05 9.47424317D-04 3.51122039D-05     
 3.70606953D-02 1.77184481D-03 3.30263208D-02 2.42524036D-04 7.34335617D-03     
 8.27553134D-05 1.56776218D-03 1.00920618D-05 6.43724021D-03 8.10630645D-01     
 9.63218799D-01 8.03164315D-01 8.33833721D-01 3.74575907D-02 2.52582381D-05     
 3.92892017D-02 1.55550049D+03 1.49830363D-01 7.94735437D-05 1.57157862D-01     
 1.97748653D+03 )                                                               
 IDSET ID_28 (PROPERTIES) (1052 *2 <13> )                                       
 IDSET ID_29 (PROPERTIES) (298 *2 <75> )                                        
 IDSET ID_30 (PROPERTIES) (7007 *2 )                                            
 LSET L_17 (%ID_RXBAL %ID_TPQV %ID_28 %ID_KODE %ID_29 %ID_30)                   
 DSET BLOCK FLASH2 EVP BLKSTAT @BLKSTAT (0 0)                                   
 DSET BLOCK FLASH2 EVP COMPSTAT @L1 (0)                                         
 DSET BLOCK FLASH2 EVP SYNCSTAT @L1 (0)                                         
 DSET BLOCK FLASH2 EVP BLKIN @BLKIN (1 16                                       
 "2fb4837f-a72d-42d8-a7c4-9706e2b6da4f" * )                                     
 DSET BLOCK FLASH2 EVP TYPIN @TYPIN (1 MATERIAL)                                
 DSET BLOCK FLASH2 EVP BLKOUT @BLKOUT (3 18 19 Q5                               
 "2fb4837f-a72d-42d8-a7c4-9706e2b6da4f" * * * )                                 
 DSET BLOCK FLASH2 EVP TYPOUT @TYPOUT (3 MATERIAL MATERIAL HEAT)                
 DSET BLOCK FLASH2 EVP RES_Q @L_17 (2.03695496D+02 <3> 2.03695496D+02 <3> 0.D0  
 <3> -1.39530377D-16 3.69263242D+03 <3> 3.69263242D+03 <3> * <3>                
 -2.46299820D-16 * <3> * <3> * <3> * 2.03695496D+02 <3> 2.03695496D+02 <3> 0.D0 
 <3> -1.39530377D-16 3.69263242D+03 <3> 3.69263242D+03 <3> * <3>                
 -2.46299820D-16 -5.81532421D+04 <17> -5.81532421D+04 <17> * <17>               
 1.25116973D-16 0.D0 <3> 0.D0 <3> 0.D0 <3> 0.D0 <3> 0.D0 <3> 8.05324195D+03 <17>
 1.00150000D+02 <4> 1.01325000D+00 <5> 8.33363937D-01 1.00000000D+00            
 8.05324195D+03 <17> 11 0.D0 <5> 8.28537470D-01)                                
 IDSET ID_31 (PROPERTIES) (1 *2 <13> 31 *2 <22> 32 *2 <20> 2 *2 7001 *2 <22>    
 7002 *2 <20> 899 *2 )                                                          
 IDSET ID_32 (PROPERTIES) (7006 *2 )                                            
 LSET L_18 ( %ID_31 ( %IDS_2) & %ID_32 )                                        
 DSET BLOCK FLASH2 EVP FLS2_INR @L_18 ( * <1> 3.73300000D+02 <1> 1.01325000D+05 
 <1> * * <1> * <1> 0.D0 * )                                                     
 IDSET ID_33 (COMPONENTS) ( MYRCENE UNDECYNE GERENIAL NEROL WATER OXYGEN        
 NITROGEN )                                                                     
 LSET L_19 ( %ID_XY & %ID_33)                                                   
 DSET BLOCK FLASH2 EVP VLE @L_19 ( 2.61082168D-05 1.01419137D-04 1.10493516D-05 
 1.08947404D-01 2.17941745D-05 1.06193735D-04 4.91798163D-06 4.63114102D-02     
 7.59724428D-04 4.34734411D-03 4.23585890D-05 9.74355559D-03 3.60641815D-05     
 2.07434866D-04 1.79759651D-06 8.66583590D-03 9.99153900D-01 9.95237607D-01     
 9.99936986D-01 1.00472187D+00 5.81030526D-07 4.31854672D-10 6.97124674D-07     
 1.61425757D+03 1.82817798D-06 1.07344855D-09 2.19351838D-06 2.04343131D+03 )   
 IDSET ID_34 (PROPERTIES) (837 *1 182 *2 <22> 183 *2 <20> 184 *2 836 *2 1052 *2 
 <13> 173 *2 <31> 1165 *2 <31> 1166 *2 <31> )                                   
 IDSET ID_35 (PROPERTIES) (298 *2 <75> )                                        
 LSET L_20 (%ID_RXBAL %ID_TPQV %ID_34 %ID_KODE %ID_35)                          
 DSET BLOCK HEATER EXC1 BLKSTAT @BLKSTAT (0 0)                                  
 DSET BLOCK HEATER EXC1 COMPSTAT @L1 (0)                                        
 DSET BLOCK HEATER EXC1 SYNCSTAT @L1 (0)                                        
 DSET BLOCK HEATER EXC1 BLKIN @BLKIN (1 8                                       
 "1b732f81-498d-4a7f-8035-a39448bee219" * )                                     
 DSET BLOCK HEATER EXC1 TYPIN @TYPIN (1 MATERIAL)                               
 DSET BLOCK HEATER EXC1 BLKOUT @BLKOUT (2 11 Q3                                 
 "1b732f81-498d-4a7f-8035-a39448bee219" * * )                                   
 DSET BLOCK HEATER EXC1 TYPOUT @TYPOUT (2 MATERIAL HEAT)                        
 DSET BLOCK HEATER EXC1 RES_Q @L_20 (8.20018305D+00 <3> 8.20018305D+00 <3> 0.D0 
 <3> 0.D0 6.77249073D+02 <3> 6.77249073D+02 <3> * <3> 0.D0 * <3> * <3> * <3> *  
 8.20018305D+00 <3> 8.20018305D+00 <3> 0.D0 <3> 0.D0 6.77249073D+02 <3>         
 6.77249073D+02 <3> * <3> 0.D0 -1.28187613D+03 <17> -1.28187613D+03 <17> * <17> 
 -1.77375700D-16 0.D0 <3> 0.D0 <3> 0.D0 <3> 0.D0 <3> 0.D0 <3> -3.82290575D+01   
 <17> 2.80000000D+01 <4> 1.01325000D+00 <5> 0.D0 1.00000000D+00 1 * <4>         
 1.01325000D+00 <5> * * -3.82290575D+01 <17> * <4> * <4> * <4> 11 0.D0 <5> )    
 IDSET ID_36 (PROPERTIES) (1051 *2 )                                            
 LSET L_21 (%ID_36 )                                                            
 DSET BLOCK HEATER EXC1 HTR_RES @L_21 ( *)                                      
 IDSET ID_37 (COMPONENTS) ( MYRCENE UNDECYNE GERENIAL NEROL WATER OXYGEN        
 NITROGEN )                                                                     
 LSET L_22 ( %ID_XY & %ID_37)                                                   
 DSET BLOCK HEATER EXC1 VLE @L_22 ( 1.13496198D-03 1.13496198D-03               
 1.92068497D-05 2.78087042D-03 9.47424317D-04 9.47424317D-04 5.48211193D-06     
 9.50844067D-04 3.30263208D-02 3.30263208D-02 1.09264428D-05 5.43656436D-05     
 1.56776218D-03 1.56776218D-03 3.69951249D-07 3.87766462D-05 9.63218799D-01     
 9.63218799D-01 2.18893000D-01 3.73433137D-02 2.52582381D-05 2.52582381D-05     
 1.42024649D-01 9.23988573D+02 7.94735437D-05 7.94735437D-05 6.39046366D-01     
 1.32134347D+03 )                                                               
 IDSET ID_38 (PROPERTIES) (837 *1 182 *2 <22> 183 *2 <20> 184 *2 836 *2 1052 *2 
 <13> 173 *2 <31> 1165 *2 <31> 1166 *2 <31> )                                   
 IDSET ID_39 (PROPERTIES) (298 *2 <75> )                                        
 LSET L_23 (%ID_RXBAL %ID_TPQV %ID_38 %ID_KODE %ID_39)                          
 DSET BLOCK HEATER EXC2 BLKSTAT @BLKSTAT (0 0)                                  
 DSET BLOCK HEATER EXC2 COMPSTAT @L1 (0)                                        
 DSET BLOCK HEATER EXC2 SYNCSTAT @L1 (0)                                        
 DSET BLOCK HEATER EXC2 BLKIN @BLKIN (1 19                                      
 "d941fc66-018e-4a55-8c0b-75a4948c8ffb" * )                                     
 DSET BLOCK HEATER EXC2 TYPIN @TYPIN (1 MATERIAL)                               
 DSET BLOCK HEATER EXC2 BLKOUT @BLKOUT (2 20 Q6                                 
 "d941fc66-018e-4a55-8c0b-75a4948c8ffb" * * )                                   
 DSET BLOCK HEATER EXC2 TYPOUT @TYPOUT (2 MATERIAL HEAT)                        
 DSET BLOCK HEATER EXC2 RES_Q @L_23 (3.39430156D+01 <3> 3.39430156D+01 <3> 0.D0 
 <3> 0.D0 6.33148096D+02 <3> 6.33148096D+02 <3> * <3> 3.59116101D-16 * <3> * <3>
 * <3> * 3.39430156D+01 <3> 3.39430156D+01 <3> 0.D0 <3> 0.D0 6.33148096D+02 <3> 
 6.33148096D+02 <3> * <3> 3.59116101D-16 -9.48371928D+03 <17> -9.48371928D+03   
 <17> * <17> -1.91801270D-16 0.D0 <3> 0.D0 <3> 0.D0 <3> 0.D0 <3> 0.D0 <3>       
 -1.93669386D+02 <17> 2.80000000D+01 <4> 1.01325000D+00 <5> 0.D0 1.00000000D+00 
 1 * <4> 1.01325000D+00 <5> * * -1.93669386D+02 <17> * <4> * <4> * <4> 11 0.D0  
 <5> )                                                                          
 IDSET ID_40 (PROPERTIES) (1051 *2 )                                            
 LSET L_24 (%ID_40 )                                                            
 DSET BLOCK HEATER EXC2 HTR_RES @L_24 ( *)                                      
 IDSET ID_41 (COMPONENTS) ( MYRCENE UNDECYNE GERENIAL NEROL WATER OXYGEN        
 NITROGEN )                                                                     
 LSET L_25 ( %ID_XY & %ID_41)                                                   
 DSET BLOCK HEATER EXC2 VLE @L_25 ( 1.01419137D-04 1.01419137D-04               
 7.58829903D-06 2.78094541D-03 1.06193735D-04 1.06193735D-04 2.71676437D-06     
 9.50869709D-04 4.34734411D-03 4.34734411D-03 6.35905127D-06 5.43671097D-05     
 2.07434866D-04 2.07434866D-04 2.16419193D-07 3.87776919D-05 9.95237607D-01     
 9.95237607D-01 9.99933796D-01 3.73432752D-02 4.31854672D-10 4.31854672D-10     
 1.07981563D-05 9.29351327D+02 1.07344855D-09 1.07344855D-09 3.85250719D-05     
 1.33392116D+03 )                                                               
 IDSET ID_42 (PROPERTIES) (837 *1 182 *2 <22> 183 *2 <20> 184 *2 836 *2 1052 *2 
 <13> 173 *2 <31> 1165 *2 <31> 1166 *2 <31> )                                   
 IDSET ID_43 (PROPERTIES) (298 *2 <75> )                                        
 LSET L_26 (%ID_RXBAL %ID_TPQV %ID_42 %ID_KODE %ID_43)                          
 DSET BLOCK HEATER EXC3 BLKSTAT @BLKSTAT (0 0)                                  
 DSET BLOCK HEATER EXC3 COMPSTAT @L1 (0)                                        
 DSET BLOCK HEATER EXC3 SYNCSTAT @L1 (0)                                        
 DSET BLOCK HEATER EXC3 BLKIN @BLKIN (1 37                                      
 "85ce3fd4-c260-42a1-84dc-8e47f96a212c" * )                                     
 DSET BLOCK HEATER EXC3 TYPIN @TYPIN (1 MATERIAL)                               
 DSET BLOCK HEATER EXC3 BLKOUT @BLKOUT (2 39 Q8                                 
 "85ce3fd4-c260-42a1-84dc-8e47f96a212c" * * )                                   
 DSET BLOCK HEATER EXC3 TYPOUT @TYPOUT (2 MATERIAL HEAT)                        
 DSET BLOCK HEATER EXC3 RES_Q @L_26 (1.93839369D+00 <3> 1.93839369D+00 <3> 0.D0 
 <3> 0.D0 1.54836562D+02 <3> 1.54836562D+02 <3> * <3> 0.D0 * <3> * <3> * <3> *  
 1.93839369D+00 <3> 1.93839369D+00 <3> 0.D0 <3> 0.D0 1.54836562D+02 <3>         
 1.54836562D+02 <3> * <3> 0.D0 -1.76178443D+03 <17> -1.76178443D+03 <17> * <17> 
 1.29058738D-16 0.D0 <3> 0.D0 <3> 0.D0 <3> 0.D0 <3> 0.D0 <3> -6.91908277D+01    
 <17> 2.80000000D+01 <4> 1.01325000D+00 <5> 0.D0 0.D0 1 * <4> * <5> * *         
 -6.91908277D+01 <17> * <4> * <4> * <4> 11 0.D0 <5> )                           
 IDSET ID_44 (PROPERTIES) (1051 *2 )                                            
 LSET L_27 (%ID_44 )                                                            
 DSET BLOCK HEATER EXC3 HTR_RES @L_27 ( *)                                      
 IDSET ID_45 (PROPERTIES) (1052 *2 <13> )                                       
 LSET L_28 (%ID_RXBAL %ID_TPQV %ID_45 %ID_KODE )                                
 DSET BLOCK RSTOIC HIDROLI BLKSTAT @BLKSTAT (0 0)                               
 DSET BLOCK RSTOIC HIDROLI COMPSTAT @L1 (0)                                     
 DSET BLOCK RSTOIC HIDROLI SYNCSTAT @L1 (0)                                     
 DSET BLOCK RSTOIC HIDROLI BLKIN @BLKIN (2 24 25                                
 "1e0b6f2e-1786-4d87-9956-77aec065e10e" * * )                                   
 DSET BLOCK RSTOIC HIDROLI TYPIN @TYPIN (2 MATERIAL MATERIAL)                   
 DSET BLOCK RSTOIC HIDROLI BLKOUT @BLKOUT (2 26 Q7                              
 "1e0b6f2e-1786-4d87-9956-77aec065e10e" * * )                                   
 DSET BLOCK RSTOIC HIDROLI TYPOUT @TYPOUT (2 MATERIAL HEAT)                     
 DSET BLOCK RSTOIC HIDROLI RES_Q @L_28 (1.16530675D+03 <3> 1.16918354D+03 <3>   
 3.87678739D+00 <3> -1.94472184D-16 2.15698211D+04 <3> 2.15698539D+04 <3> * <3> 
 -1.52053053D-06 * <3> * <3> * <3> * 1.16530675D+03 <3> 1.16918354D+03 <3>      
 3.87678739D+00 <3> -1.94472184D-16 2.15698211D+04 <3> 2.15698539D+04 <3> * <3> 
 -1.52053053D-06 -3.35445720D+05 <17> -3.35446231D+05 <17> * <17>               
 1.52052549D-06 0.D0 <3> 0.D0 <3> 0.D0 <3> 0.D0 <3> 0.D0 <3> -4.31357600D+01    
 <17> 2.80000000D+01 <4> 1.01325000D+00 <5> 6.55244474D-05 1.00000000D+00       
 -4.31357600D+01 <17> 11)                                                       
 IDSET ID_46 (NPOINTS) ( #1)                                                    
 IDSET ID_47 (PROPERTIES) (602 *5)                                              
 LSET L_29 ( %ID_47 & %ID_46)                                                   
 DSET BLOCK RSTOIC HIDROLI REAC_IDS @L_29 ( 1 )                                 
 IDSET ID_48 (PROPERTIES) (1060 *2 <11> )                                       
 LSET L_30 ( %ID_48 & %ID_46)                                                   
 DSET BLOCK RSTOIC HIDROLI REAC_PRF @L_30 ( 1.93839369D+00 <3> )                
 IDSET ID_49 (PROPERTIES) (131 *6 )                                             
 LSET L_31 ( %ID_49 & %ID_46)                                                   
 DSET BLOCK RSTOIC HIDROLI RXN_STOI @L_31 (                                     
 "2 WATER + TITANISO --> 4 PROPANOL + TIO2 (CIPSD)"                             
 )                                                                              
 IDSET ID_50 (CONV_NO) (1 )                                                     
 IDSET ID_51 (RSUBSTRM) (MIXED CIPSD )                                          
 IDSET ID_52 (RXN_NO) (1 )                                                      
 IDSET ID_53 (PROPERTIES) (7001 *2 <22> 7002 *2 <20> 7003 *2 62 *2 <13> 31 *2   
 <22> 32 *2 <20> 298 *2 <75> )                                                  
 IDSET ID_54 (PROPERTIES) (14005 *2 <6> )                                       
 IDSET ID_55 (PROPERTIES) (537 *2)                                              
 IDSET ID_56 (PROPERTIES) (549 *2)                                              
 LSET L_32 ( %ID_53 (%ID_56 & %ID_50) (%ID_55 & %ID_51 & %ID_NCC & %ID_52)      
 )                                                                              
 DSET BLOCK RSTOIC HIDROLI RST_INPT @L_32 ( 2.80000000D+01 <4> 1.01325000D+00   
 <5> * * * * 0.D0 <1> 9.30000000D-01 * * * * * * * * * * -2.00000000D+00 * * *  
 * * -1.00000000D+00 * * 1.00000000D+00 4.00000000D+00 * * * * * * * * * * * )  
 IDSET ID_57 (PROPERTIES) (88 *2 <39> 61 *2 <39> 89 *2 <39> 90 *2 <39> 991 *2   
 <7> 992 *2 <7> 993 *2 <7> 994 *2 <7> 926 *2 <37> 925 *2 <37> 995 *2 <37> 996   
 *2 <37> 928 *2 927 *2 997 *2 998 *2 2 *2 3 *2 31 *2 <22> )                     
 IDSET ID_58 (PROPERTIES) (39 *2 36 *2 37 *2 38 *2 )                            
 LSET L_33 ( %ID_57 %ID_NCCNS & %ID_58 )                                        
 DSET BLOCK RSTOIC HIDROLI R1_DPLS @L_33 ( -3.63118365D+05 <3> -6.82248129D+04  
 <3> -6.82248129D+04 <3> * <3> -1.21077248D+03 <3> -3.88828388D+01 <3>          
 -3.88828388D+01 <3> * <3> 4.04727883D-05 <3> 5.49504426D-02 <3> 5.49504426D-02 
 <3> * <3> 2.74298931D+02 1.80499060D+01 1.80499060D+01 * 1.79547279D-03        
 1.00000000D+00 2.79607279D+01 <4> 8.20856532D-09 2.93878504D-09 6.87123122D-09 
 2.33818043D-10 0.D0 3.72504597D-02 4.38435917D-09 1.22954489D-08               
 9.62749505D-01 0.D0 0.D0 0.D0 0.D0 0.D0 0.D0 0.D0 2.95943203D-06               
 3.09876600D-06 1.26857048D-04 6.05302338D-06 0.D0 9.99800891D-01               
 4.71551731D-12 9.20776151D-12 6.01403047D-05 0.D0 0.D0 0.D0 0.D0 0.D0 0.D0     
 0.D0 2.95943203D-06 3.09876600D-06 1.26857048D-04 6.05302338D-06 0.D0          
 9.99800891D-01 4.71551731D-12 9.20776151D-12 6.01403047D-05 0.D0 0.D0 0.D0     
 0.D0 0.D0 0.D0 0.D0 2.95413318D-06 3.09320753D-06 1.26629292D-04               
 6.04215576D-06 0.D0 9.98072658D-01 1.25790483D-11 3.12673731D-11               
 1.78862286D-03 0.D0 0.D0 0.D0 0.D0 0.D0 0.D0 0.D0 )                            
 IDSET ID_59 (COMPONENTS) ( MYRCENE UNDECYNE GERENIAL NEROL WATER OXYGEN        
 NITROGEN TITANISO PROPANOL )                                                   
 LSET L_34 ( %ID_XY & %ID_59)                                                   
 DSET BLOCK RSTOIC HIDROLI VLE @L_34 ( 2.94922738D-06 2.94942012D-06            
 7.89924633D-09 2.67823708D-03 3.08807077D-06 3.08827294D-06 2.82809011D-09     
 9.15751348D-04 1.26419005D-04 1.26427288D-04 6.61962858D-09 5.23591756D-05     
 6.03212181D-06 6.03251708D-06 2.25287487D-10 3.73455199D-05 9.93093888D-01     
 9.93156534D-01 3.70973226D-02 3.73529462D-02 1.25581588D-11 1.18632316D-11     
 1.06174814D-08 8.94990656D+02 3.12154487D-11 2.87943435D-11 3.69784424D-08     
 1.28422593D+03 1.24995680D-04 6.21184957D-05 9.59660970D-01 1.54488765D+04     
 6.64262757D-03 6.64285044D-03 3.24164268D-03 4.87989714D-01 )                  
 IDSET ID_60 (PROPERTIES) (68 *2 )                                              
 IDSET ID_61 (PROPERTIES) (1 *2 <13> )                                          
 IDSET ID_62 (PROPERTIES) (7001 *2 <22> 7002 *2 <20> 7003 *2 298 *2 <75> 173 *2 
 <31> )                                                                         
 IDSET ID_63 (STREAMID) (16 17)                                                 
 LSET L_35 (%ID_RXBAL %ID_61 (( %ID_NCCNS & %IDS_1 %ID_NCCNS & %IDS_2) &        
 %ID_63) & %ID_60 %ID_62 & %ID_63)                                              
 DSET BLOCK SEP INFSE BLKSTAT @BLKSTAT (0 0)                                    
 DSET BLOCK SEP INFSE COMPSTAT @L1 (0)                                          
 DSET BLOCK SEP INFSE SYNCSTAT @L1 (0)                                          
 DSET BLOCK SEP INFSE BLKIN @BLKIN (1 13 "d56da4b4-4f19-4772-9566-3524f912f1b9" 
 * )                                                                            
 DSET BLOCK SEP INFSE TYPIN @TYPIN (1 MATERIAL)                                 
 DSET BLOCK SEP INFSE BLKOUT @BLKOUT (3 16 17 Q4                                
 "d56da4b4-4f19-4772-9566-3524f912f1b9" * * * )                                 
 DSET BLOCK SEP INFSE TYPOUT @TYPOUT (3 MATERIAL MATERIAL HEAT)                 
 DSET BLOCK SEP INFSE SEP_RES @L_35 (2.59269028D+02 <3> 2.59269028D+02 <3> 0.D0 
 <3> 0.D0 5.20032461D+03 <3> 5.20032461D+03 <3> * <3> 1.74891910D-16 * <3> * <3>
 * <3> * 2.59269028D+02 <3> 2.59269028D+02 <3> 0.D0 <3> 0.D0 5.20032461D+03 <3> 
 5.20032461D+03 <3> * <3> 1.74891910D-16 -7.30196465D+04 <17> -7.30196465D+04   
 <17> * <17> 0.D0 0.D0 <3> 0.D0 <3> 0.D0 <3> 0.D0 <3> 0.D0 <3> -4.52220440D-08  
 <17> 1.00000000D+00 1.00000000D+00 1.00000000D+00 1.00000000D+00 0.D0          
 7.96311820D-01 1.00000000D+00 1.00000000D+00 0.D0 0.D0 0.D0 0.D0 0.D0 0.D0     
 0.D0 0.D0 0.D0 0.D0 0.D0 0.D0 0.D0 0.D0 0.D0 0.D0 0.D0 0.D0 0.D0 0.D0 0.D0     
 0.D0 0.D0 0.D0 0.D0 0.D0 0.D0 0.D0 0.D0 2.03688180D-01 0.D0 0.D0 0.D0 0.D0     
 0.D0 0.D0 0.D0 0.D0 0.D0 0.D0 0.D0 0.D0 0.D0 0.D0 1.00000000D+00 0.D0 0.D0     
 0.D0 0.D0 0.D0 0.D0 0.D0 0.D0 0.D0 0.D0 0.D0 2.80000023D+01 <4> 1.01325000D+00 
 <5> 0.D0 0.D0 <5> 0.D0 <4> 2.80000023D+01 <4> 1.01325000D+00 <5> 0.D0 0.D0 <5> 
 0.D0 <4> )                                                                     
 IDSET ID_64 (PROPERTIES) (68 *2 8001 *2 <11> 8003 *2 <10> 8010 *2 <12> )       
 IDSET ID_65 (PROPERTIES) (7001 *2 <22> 7002 *2 <20> 7003 *2 173 *2 <31> 31 *2  
 <22> 32 *2 <20> )                                                              
 IDSET ID_66 (PROPERTIES) (183 *2 <20> )                                        
 IDSET ID_67 (STREAMID) (16 17)                                                 
 LSET L_36 ( ( ( %ID_NCCNS & %IDS_1 %ID_NCCNS & %IDS_2) & %ID_67) &             
 %ID_64 %ID_65 & %ID_67 %ID_66)                                                 
 DSET BLOCK SEP INFSE SEP_INR @L_36 ( * * * * * * * * * * * * * * * * * * * * * 
 * * * * * * * * * * * 0.D0 0.D0 0.D0 0.D0 0.D0 * 0.D0 0.D0 * * * * * * * * * * 
 * * 1.00000000D+00 * * * * * * * * * * * * <1> * <1> * <1> * <1> * <1> * <1> * 
 <1> * <1> * <1> * <1> * <1> * <1> * <1> * <1> * <1> * <1> * <1> * <1> * <1> *  
 <1> * <1> * <1> * <1> * <1> * <1> * <1> * <1> * <1> * <1> * <1> * <1> * <1> *  
 <1> * <1> * <1> * <1> * <1> * <1> * <1> * <1> * <1> * <1> * <1> * <1> * <1> *  
 <1> * <1> * <1> * <1> * <1> * <1> * <1> * <1> * <1> * <1> * <1> * <1> * <1> *  
 <1> * <1> * <1> * <1> * <1> * <1> * <1> * <1> * <1> * <1> * <1> * <1> * <1> *  
 <1> * <1> * <1> * <1> * <1> * <1> * <1> * <1> * <1> * <1> * <1> * <1> * <1> *  
 <1> * <1> * <1> * <1> * <1> * <1> * <1> * <1> * <1> * <1> * <1> * <1> * <1> *  
 <1> * <1> * <1> * <1> 2.60516357D-01 <1> * <1> * <1> * <1> * <1> * <1> * <1> * 
 <1> * <1> * <1> * <1> * <1> * <1> * <1> * <1> * <1> * <1> * <1> * <1> * <1> *  
 <1> * <1> * <1> * <1> * <1> * <1> * <1> * <1> * <1> * <1> * <1> * <1> * <1> *  
 <1> * <1> * <1> * <1> * <1> * <1> * <1> * <1> * <1> * <1> * <1> * <1> * <1> *  
 <1> * <1> * <1> * <1> * <1> * <1> * <1> * <1> * <1> * <1> * <1> * <1> * <1> *  
 <1> * <1> * <1> * <1> * <1> * <1> * <1> * <1> * <1> * <1> * <1> * <1> * <1> *  
 <1> * <1> * <1> * <1> * <1> * <1> * <1> * <1> * <1> * <1> * <1> * <1> * <1> *  
 <1> * <1> * <1> * <1> * <1> * <1> * <1> * <1> * * <1> * <1> * <1> * <1> * <1>  
 * * <1> * <1> * <1> * <1> )                                                    
 IDSET ID_68 (PROPERTIES) (182 *2 <22> )                                        
 LSET L_37 ( %ID_68)                                                            
 DSET BLOCK SEP INFSE R1_DPLS @L_37 ( * <4> )                                   
 IDSET ID_69 (PROPERTIES) (31 *2 <22> 32 *2 <20> 2 *2 3 *2)                     
 IDSET ID_70 (PROPERTIES) (298 *2 <75> )                                        
 LSET L_38 (%ID_RXBAL %ID_69 %ID_KODE %ID_70)                                   
 DSET BLOCK MIXER INFUS BLKSTAT @BLKSTAT (0 0)                                  
 DSET BLOCK MIXER INFUS COMPSTAT @L1 (0)                                        
 DSET BLOCK MIXER INFUS SYNCSTAT @L1 (0)                                        
 DSET BLOCK MIXER INFUS BLKIN @BLKIN (2 12 14                                   
 "89f1f516-7a7b-4ae8-89d6-654817c39b4f" * * )                                   
 DSET BLOCK MIXER INFUS TYPIN @TYPIN (2 MATERIAL MATERIAL)                      
 DSET BLOCK MIXER INFUS BLKOUT @BLKOUT (1 13                                    
 "89f1f516-7a7b-4ae8-89d6-654817c39b4f" * )                                     
 DSET BLOCK MIXER INFUS TYPOUT @TYPOUT (1 MATERIAL)                             
 DSET BLOCK MIXER INFUS MIX_RES @L_38 (2.59269028D+02 <3> 2.59269028D+02 <3>    
 0.D0 <3> 0.D0 5.20032461D+03 <3> 5.20032461D+03 <3> * <3> 0.D0 * <3> * <3> *   
 <3> * 2.59269028D+02 <3> 2.59269028D+02 <3> 0.D0 <3> 0.D0 5.20032461D+03 <3>   
 5.20032461D+03 <3> * <3> 0.D0 -7.30196465D+04 <17> -7.30196465D+04 <17> * <17> 
 -7.32626514D-10 0.D0 <3> 0.D0 <3> 0.D0 <3> 0.D0 <3> 0.D0 <3> 2.80000023D+01 <4>
 1.01325000D+00 <5> 0.D0 1.00000000D+00 9 0.D0 <5> )                            
 IDSET ID_71 (PROPERTIES) (68 *2 )                                              
 IDSET ID_72 (PROPERTIES) (1 *2 <13> )                                          
 IDSET ID_73 (PROPERTIES) (7001 *2 <22> 7002 *2 <20> 7003 *2 298 *2 <75> 173 *2 
 <31> )                                                                         
 IDSET ID_74 (STREAMID) (6 5)                                                   
 LSET L_39 (%ID_RXBAL %ID_72 (( %ID_NCCNS & %IDS_1 %ID_NCCNS & %IDS_2) &        
 %ID_74) & %ID_71 %ID_73 & %ID_74)                                              
 DSET BLOCK SEP LAV1 BLKSTAT @BLKSTAT (0 0)                                     
 DSET BLOCK SEP LAV1 COMPSTAT @L1 (0)                                           
 DSET BLOCK SEP LAV1 SYNCSTAT @L1 (0)                                           
 DSET BLOCK SEP LAV1 BLKIN @BLKIN (2 3 4 "5706c2cf-2ab3-4fc2-8340-cfd268134ba7" 
 * * )                                                                          
 DSET BLOCK SEP LAV1 TYPIN @TYPIN (2 MATERIAL MATERIAL)                         
 DSET BLOCK SEP LAV1 BLKOUT @BLKOUT (2 6 5                                      
 "5706c2cf-2ab3-4fc2-8340-cfd268134ba7" * * )                                   
 DSET BLOCK SEP LAV1 TYPOUT @TYPOUT (2 MATERIAL MATERIAL)                       
 DSET BLOCK SEP LAV1 SEP_RES @L_39 (2.63095378D+02 <3> 2.63095378D+02 <3> 0.D0  
 <3> 0.D0 5.27409441D+03 <3> 5.27409441D+03 <3> * <3> 0.D0 * <3> * <3> * <3> *  
 2.63095378D+02 <3> 2.63095378D+02 <3> 0.D0 <3> 0.D0 5.27409441D+03 <3>         
 5.27409441D+03 <3> * <3> 0.D0 -7.41066025D+04 <17> -7.41066024D+04 <17> * <17> 
 -7.44705183D-10 0.D0 <3> 0.D0 <3> 0.D0 <3> 0.D0 <3> 0.D0 <3> 5.51875636D-05    
 <17> 0.D0 0.D0 0.D0 0.D0 0.D0 6.86066144D-01 0.D0 0.D0 0.D0 0.D0 0.D0 0.D0     
 0.D0 0.D0 0.D0 0.D0 0.D0 0.D0 0.D0 0.D0 0.D0 0.D0 0.D0 0.D0 0.D0 0.D0 0.D0     
 0.D0 0.D0 0.D0 0.D0 0.D0 1.00000000D+00 1.00000000D+00 1.00000000D+00          
 1.00000000D+00 0.D0 3.13933856D-01 0.D0 0.D0 0.D0 0.D0 0.D0 0.D0 0.D0 0.D0     
 0.D0 0.D0 0.D0 0.D0 0.D0 0.D0 1.00000000D+00 0.D0 0.D0 0.D0 0.D0 0.D0 0.D0     
 0.D0 0.D0 0.D0 0.D0 0.D0 2.80000028D+01 <4> 1.01325000D+00 <5> 0.D0 0.D0 <5>   
 2.82576502D-06 <4> 2.80000028D+01 <4> 1.01325000D+00 <5> 0.D0 0.D0 <5>         
 2.82576502D-06 <4> )                                                           
 IDSET ID_75 (PROPERTIES) (68 *2 8001 *2 <11> 8003 *2 <10> 8010 *2 <12> )       
 IDSET ID_76 (PROPERTIES) (7001 *2 <22> 7002 *2 <20> 7003 *2 173 *2 <31> 31 *2  
 <22> 32 *2 <20> )                                                              
 IDSET ID_77 (PROPERTIES) (183 *2 <20> )                                        
 IDSET ID_78 (STREAMID) (6 5)                                                   
 LSET L_40 ( ( ( %ID_NCCNS & %IDS_1 %ID_NCCNS & %IDS_2) & %ID_78) &             
 %ID_75 %ID_76 & %ID_78 %ID_77)                                                 
 DSET BLOCK SEP LAV1 SEP_INR @L_40 ( * * * * * * * * * * * * * * * * * * * * *  
 * * * * * * * * * * * * * * * * * * * * * * * * * * * * * * * * * * * * * * *  
 * * * * * <1> * <1> * <1> * <1> * <1> * <1> * <1> * <1> * <1> * <1> * <1> * <1>
 * <1> * <1> * <1> * <1> * <1> * <1> * <1> * <1> * <1> * <1> * <1> * <1> * <1>  
 * <1> * <1> * <1> * <1> * <1> * <1> * <1> * <1> * <1> * <1> * <1> * <1> * <1>  
 * <1> * <1> * <1> * <1> * <1> * <1> * <1> * <1> * <1> * <1> * <1> * <1> * <1>  
 * <1> * <1> * <1> * <1> * <1> * <1> * <1> * <1> * <1> * <1> * <1> * <1> * <1>  
 * <1> * <1> * <1> * <1> * <1> * <1> * <1> * <1> * <1> * <1> * <1> * <1> * <1>  
 * <1> * <1> * <1> * <1> * <1> * <1> * <1> * <1> * <1> * <1> * <1> * <1> * <1>  
 * <1> * <1> * <1> * <1> * <1> * <1> * <1> * <1> * <1> * <1> * <1>              
 4.07473639D-01 <1> * <1> * <1> * <1> * <1> * <1> * <1> * <1> * <1> * <1> * <1> 
 * <1> * <1> * <1> * <1> * <1> * <1> * <1> * <1> * <1> * <1> * <1> * <1> * <1>  
 * <1> * <1> * <1> * <1> * <1> * <1> * <1> * <1> * <1> * <1> * <1> * <1> * <1>  
 * <1> * <1> * <1> * <1> * <1> * <1> * <1> * <1> * <1> * <1> * <1> * <1> * <1>  
 * <1> * <1> * <1> * <1> * <1> * <1> * <1> * <1> * <1> * <1> * <1> * <1> * <1>  
 * <1> * <1> * <1> * <1> * <1> * <1> * <1> * <1> * <1> * <1> * <1> * <1> * <1>  
 * <1> * <1> * <1> * <1> * <1> * <1> * <1> * <1> * <1> * <1> * <1> * <1> * <1>  
 * <1> * <1> * <1> * <1> * * <1> * <1> * <1> * <1> * <1> * * <1> * <1> * <1> *  
 <1> )                                                                          
 IDSET ID_79 (PROPERTIES) (182 *2 <22> )                                        
 LSET L_41 ( %ID_79)                                                            
 DSET BLOCK SEP LAV1 R1_DPLS @L_41 ( 2.80000028D+01 <4> )                       
 IDSET ID_80 (PROPERTIES) (68 *2 )                                              
 IDSET ID_81 (PROPERTIES) (1 *2 <13> )                                          
 IDSET ID_82 (PROPERTIES) (7001 *2 <22> 7002 *2 <20> 7003 *2 298 *2 <75> 173 *2 
 <31> )                                                                         
 IDSET ID_83 (STREAMID) (3 2)                                                   
 LSET L_42 (%ID_RXBAL %ID_81 (( %ID_NCCNS & %IDS_1 %ID_NCCNS & %IDS_2) &        
 %ID_83) & %ID_80 %ID_82 & %ID_83)                                              
 DSET BLOCK SEP LIMP1 BLKSTAT @BLKSTAT (0 0)                                    
 DSET BLOCK SEP LIMP1 COMPSTAT @L1 (0)                                          
 DSET BLOCK SEP LIMP1 SYNCSTAT @L1 (0)                                          
 DSET BLOCK SEP LIMP1 BLKIN @BLKIN (1 1 "6fd5119b-9cf9-416f-a8fa-11080fb0e7b6"  
 * )                                                                            
 DSET BLOCK SEP LIMP1 TYPIN @TYPIN (1 MATERIAL)                                 
 DSET BLOCK SEP LIMP1 BLKOUT @BLKOUT (2 3 2                                     
 "6fd5119b-9cf9-416f-a8fa-11080fb0e7b6" * * )                                   
 DSET BLOCK SEP LIMP1 TYPOUT @TYPOUT (2 MATERIAL MATERIAL)                      
 DSET BLOCK SEP LIMP1 SEP_RES @L_42 (9.32478253D+01 <3> 9.32478253D+01 <3> 0.D0 
 <3> 0.D0 3.38147368D+03 <3> 3.38147368D+03 <3> * <3> 1.34482002D-16 * <3> * <3>
 * <3> * 9.32478253D+01 <3> 9.32478253D+01 <3> 0.D0 <3> 0.D0 3.38147368D+03 <3> 
 3.38147368D+03 <3> * <3> 1.34482002D-16 -2.32880805D+04 <17> -2.32880805D+04   
 <17> * <17> 0.D0 0.D0 <3> 0.D0 <3> 0.D0 <3> 0.D0 <3> 0.D0 <3> 0.D0 <17>        
 1.00000000D+00 1.00000000D+00 1.00000000D+00 1.00000000D+00 0.D0               
 1.00000000D+00 0.D0 0.D0 0.D0 0.D0 0.D0 0.D0 0.D0 0.D0 0.D0 0.D0 0.D0 0.D0     
 0.D0 0.D0 3.02625526D-01 0.D0 0.D0 0.D0 0.D0 0.D0 0.D0 0.D0 0.D0 0.D0 0.D0     
 0.D0 0.D0 0.D0 0.D0 0.D0 0.D0 0.D0 0.D0 0.D0 0.D0 0.D0 0.D0 0.D0 0.D0 0.D0     
 0.D0 0.D0 0.D0 0.D0 0.D0 0.D0 6.97374474D-01 0.D0 0.D0 0.D0 0.D0 0.D0 0.D0     
 0.D0 0.D0 0.D0 0.D0 0.D0 2.80000000D+01 <4> 1.01325000D+00 <5> 0.D0 0.D0 <5>   
 0.D0 <4> 1.01325000D+00 <5> 0.D0 <5> )                                         
 IDSET ID_84 (PROPERTIES) (68 *2 8001 *2 <11> 8003 *2 <10> 8010 *2 <12> )       
 IDSET ID_85 (PROPERTIES) (7001 *2 <22> 7002 *2 <20> 7003 *2 173 *2 <31> 31 *2  
 <22> 32 *2 <20> )                                                              
 IDSET ID_86 (PROPERTIES) (183 *2 <20> )                                        
 IDSET ID_87 (STREAMID) (3 2)                                                   
 LSET L_43 ( ( ( %ID_NCCNS & %IDS_1 %ID_NCCNS & %IDS_2) & %ID_87) &             
 %ID_84 %ID_85 & %ID_87 %ID_86)                                                 
 DSET BLOCK SEP LIMP1 SEP_INR @L_43 ( 1.00000000D+00 1.00000000D+00             
 1.00000000D+00 1.00000000D+00 * 1.00000000D+00 * * * * * * * * * * * * * * * * 
 * * * * * * * * * * * * * * * * * * * * * * * * * * * * * * * * * * * * * * *  
 * * * * <1> * <1> * <1> * <1> * <1> * <1> * <1> * <1> * <1> * <1> * <1> * <1>  
 * <1> * <1> * <1> * <1> * <1> * <1> * <1> * <1> * <1> * <1> * <1> * <1> * <1>  
 * <1> * <1> * <1> * <1> * <1> * <1> * <1> * <1> * <1> * <1> * <1> * <1> * <1>  
 * <1> * <1> * <1> * <1> * <1> * <1> * <1> * <1> * <1> * <1> * <1> * <1> * <1>  
 * <1> * <1> * <1> * <1> * <1> * <1> * <1> * <1> * <1> * <1> * <1> * <1> * <1>  
 * <1> * <1> * <1> * <1> * <1> * <1> * <1> * <1> * <1> * <1> * <1> * <1> * <1>  
 * <1> * <1> * <1> * <1> * <1> * <1> * <1> 1.58287029D-01 <1> * <1> * <1> * <1> 
 * <1> * <1> * <1> * <1> * <1> * <1> * <1> * <1> * <1> * <1> * <1> * <1> * <1>  
 * <1> * <1> * <1> * <1> * <1> * <1> * <1> * <1> * <1> * <1> * <1> * <1> * <1>  
 * <1> * <1> * <1> * <1> * <1> * <1> * <1> * <1> * <1> * <1> * <1> * <1> * <1>  
 * <1> * <1> * <1> * <1> * <1> * <1> * <1> * <1> * <1> * <1> * <1> * <1> * <1>  
 * <1> * <1> * <1> * <1> * <1> * <1> * <1> * <1> * <1> * <1> * <1> * <1> * <1>  
 * <1> * <1> * <1> * <1> * <1> * <1> * <1> * <1> * <1> * <1> * <1> * <1> * <1>  
 * <1> * <1> * <1> * <1> * <1> * <1> * <1> * <1> * <1> * <1> * <1> * <1> * <1>  
 * <1> * <1> * <1> * <1> * <1> * <1> * <1> * <1> * <1> * <1> * <1> * <1> * <1>  
 * <1> * <1> * * <1> * <1> * <1> * <1> * <1> * * <1> * <1> * <1> * <1> )        
 IDSET ID_88 (PROPERTIES) (182 *2 <22> )                                        
 LSET L_44 ( %ID_88)                                                            
 DSET BLOCK SEP LIMP1 R1_DPLS @L_44 ( * <4> )                                   
 IDSET ID_89 (PROPERTIES) (31 *2 <22> 32 *2 <20> 2 *2 3 *2)                     
 IDSET ID_90 (PROPERTIES) (298 *2 <75> )                                        
 LSET L_45 (%ID_RXBAL %ID_89 %ID_KODE %ID_90)                                   
 DSET BLOCK MIXER MEZC1 BLKSTAT @BLKSTAT (0 0)                                  
 DSET BLOCK MIXER MEZC1 COMPSTAT @L1 (0)                                        
 DSET BLOCK MIXER MEZC1 SYNCSTAT @L1 (0)                                        
 DSET BLOCK MIXER MEZC1 BLKIN @BLKIN (2 22 23                                   
 "62971cf5-c657-43eb-93b1-76a4f9bc7319" * * )                                   
 DSET BLOCK MIXER MEZC1 TYPIN @TYPIN (2 MATERIAL MATERIAL)                      
 DSET BLOCK MIXER MEZC1 BLKOUT @BLKOUT (1 24                                    
 "62971cf5-c657-43eb-93b1-76a4f9bc7319" * )                                     
 DSET BLOCK MIXER MEZC1 TYPOUT @TYPOUT (1 MATERIAL)                             
 DSET BLOCK MIXER MEZC1 MIX_RES @L_45 (1.13136373D+03 <3> 1.13136373D+03 <3>    
 0.D0 <3> 0.D0 2.09366730D+04 <3> 2.09366730D+04 <3> * <3> 0.D0 * <3> * <3> *   
 <3> * 1.13136373D+03 <3> 1.13136373D+03 <3> 0.D0 <3> 0.D0 2.09366730D+04 <3>   
 2.09366730D+04 <3> * <3> 0.D0 -3.25768318D+05 <17> -3.25768332D+05 <17> * <17> 
 4.25952711D-08 0.D0 <3> 0.D0 <3> 0.D0 <3> 0.D0 <3> 0.D0 <3> 2.79594963D+01 <4> 
 1.01325000D+00 <5> 1.85121719D-03 1.00000000D+00 9 0.D0 <5> )                  
 IDSET ID_91 (PROPERTIES) (31 *2 <22> 32 *2 <20> 2 *2 3 *2)                     
 IDSET ID_92 (PROPERTIES) (298 *2 <75> )                                        
 LSET L_46 (%ID_RXBAL %ID_91 %ID_KODE %ID_92)                                   
 DSET BLOCK MIXER MEZC2 BLKSTAT @BLKSTAT (0 0)                                  
 DSET BLOCK MIXER MEZC2 COMPSTAT @L1 (0)                                        
 DSET BLOCK MIXER MEZC2 SYNCSTAT @L1 (0)                                        
 DSET BLOCK MIXER MEZC2 BLKIN @BLKIN (2 28 30                                   
 "0b70549d-3b59-47cf-93d5-455b746f4d8e" * * )                                   
 DSET BLOCK MIXER MEZC2 TYPIN @TYPIN (2 MATERIAL MATERIAL)                      
 DSET BLOCK MIXER MEZC2 BLKOUT @BLKOUT (1 29                                    
 "0b70549d-3b59-47cf-93d5-455b746f4d8e" * )                                     
 DSET BLOCK MIXER MEZC2 TYPOUT @TYPOUT (1 MATERIAL)                             
 DSET BLOCK MIXER MEZC2 MIX_RES @L_46 (2.75709637D+02 <3> 2.75709637D+02 <3>    
 0.D0 <3> 0.D0 6.46578324D+03 <3> 6.46578324D+03 <3> * <3> 2.81325454D-16 * <3> 
 * <3> * <3> * 2.75709637D+02 <3> 2.75709637D+02 <3> 0.D0 <3> 0.D0              
 6.46578324D+03 <3> 6.46578324D+03 <3> * <3> 2.81325454D-16 -7.96838110D+04 <17>
 -7.96838110D+04 <17> * <17> -5.15337420D-12 0.D0 <3> 0.D0 <3> 0.D0 <3> 0.D0 <3>
 0.D0 <3> 3.07565487D+01 <4> 1.01325000D+00 <5> 1.45941391D-05 1.00000000D+00 9 
 0.D0 <5> )                                                                     
 IDSET ID_93 (PROPERTIES) (31 *2 <22> 32 *2 <20> 2 *2 3 *2)                     
 IDSET ID_94 (PROPERTIES) (298 *2 <75> )                                        
 LSET L_47 (%ID_RXBAL %ID_93 %ID_KODE %ID_94)                                   
 DSET BLOCK MIXER MEZC3 BLKSTAT @BLKSTAT (0 0)                                  
 DSET BLOCK MIXER MEZC3 COMPSTAT @L1 (0)                                        
 DSET BLOCK MIXER MEZC3 SYNCSTAT @L1 (0)                                        
 DSET BLOCK MIXER MEZC3 BLKIN @BLKIN (2 32 33                                   
 "1ecacf61-f568-49aa-8c33-0331b7e8a060" * * )                                   
 DSET BLOCK MIXER MEZC3 TYPIN @TYPIN (2 MATERIAL MATERIAL)                      
 DSET BLOCK MIXER MEZC3 BLKOUT @BLKOUT (1 34                                    
 "1ecacf61-f568-49aa-8c33-0331b7e8a060" * )                                     
 DSET BLOCK MIXER MEZC3 TYPOUT @TYPOUT (1 MATERIAL)                             
 DSET BLOCK MIXER MEZC3 MIX_RES @L_47 (3.87011456D+02 <3> 3.87011456D+02 <3>    
 0.D0 <3> 0.D0 7.29886775D+03 <3> 7.29886775D+03 <3> * <3> 2.49215284D-16 * <3> 
 * <3> * <3> * 3.87011456D+02 <3> 3.87011456D+02 <3> 0.D0 <3> 0.D0              
 7.29886775D+03 <3> 7.29886775D+03 <3> * <3> 2.49215284D-16 -1.11749316D+05 <17>
 -1.11749319D+05 <17> * <17> 2.51865592D-08 0.D0 <3> 0.D0 <3> 0.D0 <3> 0.D0 <3> 
 0.D0 <3> 2.85706929D+01 <4> 1.01325000D+00 <5> 0.D0 1.00000000D+00 9 0.D0 <5>  
 )                                                                              
 IDSET ID_95 (PROPERTIES) (8003 *2 <10> 41143 *2 <13> )                         
 IDSET ID_96 (PROPERTIES) (7001 *2 <22> 7002 *2 <20> 8103 *2 <10> 204 *2 <12>   
 8101 *2 <11> 7003 *2 )                                                         
 LSET L_48 ( %ID_96 )                                                           
 IDSET ID_97 (PROPERTIES) (253 *2)                                              
 IDSET ID_98 (PROPERTIES) (253 *2 <11> )                                        
 IDSET ID_99 (PROPERTIES) (253 *2 <12> )                                        
 IDSET ID_100 (PROPERTIES) (253 *2 <17> )                                       
 IDSET ID_101 (PROPERTIES) (253 *2 <27> )                                       
 IDSET ID_102 (PROPERTIES) (253 *2 <59> )                                       
 IDSET ID_103 (PROPERTIES) (253 *2 <10> )                                       
 IDSET ID_104 (PROPERTIES) (8101 *2 <11> 8002 *2 8103 *2 <10> 8004 *2 )         
 IDSET ID_105 (PROPERTIES) (8001 *2 <11> 8003 *2 <10> 8010 *2 <12> 7001 *2 <22> 
 7002 *2 <20> 7003 *2 7004 *2 7006 *2 2002 *2 <39> 41142 *2 <40> 41143 *2 <13>  
 2003 *2 <41> 41144 *2 <42> 11006 *2 <37> 41145 *2 <38> 11007 *2 8005 *2 <12> ) 
 IDSET ID_106 (PROPERTIES) (254 *2)                                             
 IDSET ID_107 (SATNAME) (PSD)                                                   
 IDSET ID_108 (SATNUM) (#8)                                                     
 LSET L_49 ( %ISODES ( %ID_95 & %IDS_0) (( %ID_NCCNS & %ID_104 %ID_105) &       
 %IDS_1) (( %ID_NCCNS & %ID_104 %ID_105) & %IDS_2) )                            
 LSET L_50 (%IDS_2 & %ID_106 & %ID_107 & %ID_108 )                              
 DSET STREAM MATERIAL 1 BLKSTAT @BLKSTAT (0 0)                                  
 DSET STREAM MATERIAL 1 COMPSTAT @L1 (0)                                        
 DSET STREAM MATERIAL 1 STR_MAIN @L_49 (* LIMP1 LIQUID NRTL 3.38147368D+03 <3>  
 -2.32880805D+04 <17> 1.49797988D-02 <3> 7.80177264D-03 <3> 1.77976911D-01 <3>  
 8.31254237D-03 <3> 0.D0 <3> 8.14255490D+01 <3> 0.D0 <3> 0.D0 <3> 0.D0 <3> 0.D0 
 <3> 0.D0 <3> 0.D0 <3> 0.D0 <3> 0.D0 <3> 0.D0 <3> 0.D0 <3> 1.83498114D-04       
 9.55694120D-05 2.18016463D-03 1.01826190D-04 0.D0 9.97438942D-01 0.D0 0.D0     
 0.D0 0.D0 0.D0 0.D0 0.D0 0.D0 0.D0 0.D0 2.04080345D+00 <3> 1.18805394D+00 <3>  
 2.70934252D+01 <3> 1.28222895D+00 <3> 0.D0 <3> 1.46690406D+03 <3> 0.D0 <3>     
 0.D0 <3> 0.D0 <3> 0.D0 <3> 0.D0 <3> 0.D0 <3> 0.D0 <3> 0.D0 <3> 0.D0 <3> 0.D0   
 <3> 1.36188974D-03 7.92824250D-04 1.80802603D-02 8.55670075D-04 0.D0           
 9.78909356D-01 0.D0 0.D0 0.D0 0.D0 0.D0 0.D0 0.D0 0.D0 0.D0 0.D0               
 8.16346200D+01 <3> 1.49850858D+03 <3> 2.51816013D+01 <3> 2.80000000D+01 <4>    
 1.01325000D+00 <5> 0.D0 1.00000000D+00 0.D0 -6.81407372D+04 <3>                
 -3.71211969D+03 <3> -2.32896745D+04 <17> -3.91534063D+01 <3> -2.13296974D+00   
 <3> 5.40305990D-02 <3> 9.91801223D-01 <3> 1.83562878D+01 2.50922361D+01 <3>    
 0.D0 <3> 0.D0 <3> 0.D0 <3> 0.D0 <3> 1.16132053D+01 <3> 0.D0 <3> 0.D0 <3> 0.D0  
 <3> 0.D0 <3> 0.D0 <3> 0.D0 <3> 0.D0 <3> 0.D0 <3> 0.D0 <3> 0.D0 <3> 0.D0 <3>    
 0.D0 0.D0 0.D0 0.D0 1.00000000D+00 0.D0 0.D0 0.D0 0.D0 0.D0 0.D0 0.D0 0.D0     
 0.D0 0.D0 0.D0 0.D0 <3> 0.D0 <3> 0.D0 <3> 0.D0 <3> 1.88296511D+03 <3> 0.D0 <3> 
 0.D0 <3> 0.D0 <3> 0.D0 <3> 0.D0 <3> 0.D0 <3> 0.D0 <3> 0.D0 <3> 0.D0 <3> 0.D0   
 <3> 0.D0 <3> 0.D0 0.D0 0.D0 0.D0 1.00000000D+00 0.D0 0.D0 0.D0 0.D0 0.D0 0.D0  
 0.D0 0.D0 0.D0 0.D0 0.D0 1.16132053D+01 <3> 1.88296511D+03 <3> 5.22884568D+00  
 <3> 2.80000000D+01 <4> 1.01325000D+00 <5> 0.D0 0.D0 1.00000000D+00             
 3.27823158D+01 <3> 2.02185246D-01 <3> 1.59394727D+00 <17> 1.09402936D-01 <3>   
 6.74743652D-04 <3> 3.70164723D-02 <3> 6.00185082D+00 <3> 1.62140000D+02 * <3>  
 )                                                                              
 DSET STREAM MATERIAL 1 SUBSATT @L_50 (0.D0 0.D0 0.D0 0.D0 1.00000000D+00 0.D0  
 0.D0 0.D0 )                                                                    
 DSET STREAM MATERIAL 1 RES_STR @L_48 (2.80000000D+01 <4> 1.01325000D+00 <5>    
 3.38147368D+03 <3> 3.04104469D+01 <3> 9.32478253D+01 <3> 0.D0 )                
 DSET STREAM MATERIAL 10 BLKSTAT @BLKSTAT (0 0)                                 
 DSET STREAM MATERIAL 10 COMPSTAT @L1 (0)                                       
 DSET STREAM MATERIAL 10 STR_MAIN @L_49 (AIRHOT DRYER1 VAPOR NRTL               
 5.42000000D+02 <3> 4.12554968D+01 <17> 0.D0 <3> 0.D0 <3> 0.D0 <3> 0.D0 <3>     
 0.D0 <3> 0.D0 <3> 3.76251139D+00 <3> 1.50500456D+01 <3> 0.D0 <3> 0.D0 <3> 0.D0 
 <3> 0.D0 <3> 0.D0 <3> 0.D0 <3> 0.D0 <3> 0.D0 <3> 0.D0 0.D0 0.D0 0.D0 0.D0 0.D0 
 2.00000000D-01 8.00000000D-01 0.D0 0.D0 0.D0 0.D0 0.D0 0.D0 0.D0 0.D0 0.D0 <3> 
 0.D0 <3> 0.D0 <3> 0.D0 <3> 0.D0 <3> 0.D0 <3> 1.20395850D+02 <3> 4.21604150D+02 
 <3> 0.D0 <3> 0.D0 <3> 0.D0 <3> 0.D0 <3> 0.D0 <3> 0.D0 <3> 0.D0 <3> 0.D0 <3>    
 0.D0 0.D0 0.D0 0.D0 0.D0 0.D0 2.22132564D-01 7.77867436D-01 0.D0 0.D0 0.D0     
 0.D0 0.D0 0.D0 0.D0 0.D0 1.88125570D+01 <3> 5.42000000D+02 <3> 9.60042964D+03  
 <3> 1.00000000D+02 <4> 1.01325000D+00 <5> 1.00000000D+00 0.D0 0.D0             
 5.23783457D+02 <3> 1.81802696D+01 <3> 4.12554968D+01 <17> 2.56060940D+00 <3>   
 8.88775095D-02 <3> 3.26592275D-05 <3> 9.40930112D-04 <3> 2.88105440D+01        
 1.67926527D+01 <3> 0.D0 <3> 0.D0 <3> 0.D0 <3> 0.D0 <3> 0.D0 <3> 0.D0 <3> 0.D0  
 <3> 0.D0 <3> 0.D0 <3> 0.D0 <3> 0.D0 <3> 0.D0 <3> 0.D0 <3> 0.D0 <3> 0.D0 <3>    
 0.D0 <3> 0.D0 0.D0 0.D0 0.D0 0.D0 0.D0 0.D0 0.D0 0.D0 0.D0 0.D0 0.D0 0.D0 0.D0 
 0.D0 0.D0 0.D0 <3> 0.D0 <3> 0.D0 <3> 0.D0 <3> 0.D0 <3> 0.D0 <3> 0.D0 <3> 0.D0  
 <3> 0.D0 <3> 0.D0 <3> 0.D0 <3> 0.D0 <3> 0.D0 <3> 0.D0 <3> 0.D0 <3> 0.D0 <3> *  
 * * * * * * * * * * * * * * * 0.D0 <3> 0.D0 <3> 0.D0 <3> * <4> 1.01325000D+00  
 <5> * * * * <3> * <3> * <17> * <3> * <3> * <3> * <3> * * <3> )                 
 DSET STREAM MATERIAL 10 SUBSATT @L_50 (* * * * * * * * )                       
 DSET STREAM MATERIAL 10 RES_STR @L_48 (1.00000000D+02 <4> 1.01325000D+00 <5>   
 5.42000000D+02 <3> 9.60042964D+03 <3> 1.88125570D+01 <3> 1.00000000D+00 )      
 DSET STREAM MATERIAL 11 BLKSTAT @BLKSTAT (0 0)                                 
 DSET STREAM MATERIAL 11 COMPSTAT @L1 (0)                                       
 DSET STREAM MATERIAL 11 STR_MAIN @L_49 (EXC1 CRUSH LIQUID NRTL 6.77249073D+02  
 <3> -1.32010519D+03 <17> 5.31812619D-03 <3> 4.43937519D-03 <3> 1.54752445D-01  
 <3> 7.34611136D-03 <3> 0.D0 <3> 4.51338388D+00 <3> 1.18353301D-04 <3>          
 3.72391622D-04 <3> 0.D0 <3> 0.D0 <3> 0.D0 <3> 0.D0 <3> 0.D0 <3> 0.D0 <3> 0.D0  
 <3> 0.D0 <3> 1.13496198D-03 9.47424317D-04 3.30263208D-02 1.56776218D-03 0.D0  
 9.63218799D-01 2.52582381D-05 7.94735437D-05 0.D0 0.D0 0.D0 0.D0 0.D0 0.D0     
 0.D0 0.D0 7.24525770D-01 <3> 6.76028054D-01 <3> 2.35579646D+01 <3>             
 1.13315472D+00 <3> 0.D0 <3> 8.13098744D+01 <3> 3.78716362D-03 <3>              
 1.04319853D-02 <3> 0.D0 <3> 0.D0 <3> 0.D0 <3> 0.D0 <3> 0.D0 <3> 0.D0 <3> 0.D0  
 <3> 0.D0 <3> 6.74505980D-03 6.29356448D-03 2.19315705D-01 1.05492402D-02 0.D0  
 7.56964055D-01 3.52570552D-05 9.71178215D-05 0.D0 0.D0 0.D0 0.D0 0.D0 0.D0     
 0.D0 0.D0 4.68573068D+00 <3> 1.07415767D+02 <3> 1.76550889D+00 <3>             
 2.80000000D+01 <4> 1.01325000D+00 <5> 0.D0 1.00000000D+00 0.D0 -6.73143507D+04 
 <3> -2.93641174D+03 <3> -1.32058755D+03 <17> -4.42385687D+01 <3>               
 -1.92979136D+00 <3> 4.42339949D-02 <3> 1.01402082D+00 <3> 2.29240163D+01       
 1.84824248D+00 <3> 0.D0 <3> 0.D0 <3> 0.D0 <3> 0.D0 <3> 3.51445236D+00 <3> 0.D0 
 <3> 0.D0 <3> 0.D0 <3> 0.D0 <3> 0.D0 <3> 0.D0 <3> 0.D0 <3> 0.D0 <3> 0.D0 <3>    
 0.D0 <3> 0.D0 <3> 0.D0 0.D0 0.D0 0.D0 1.00000000D+00 0.D0 0.D0 0.D0 0.D0 0.D0  
 0.D0 0.D0 0.D0 0.D0 0.D0 0.D0 0.D0 <3> 0.D0 <3> 0.D0 <3> 0.D0 <3>              
 5.69833306D+02 <3> 0.D0 <3> 0.D0 <3> 0.D0 <3> 0.D0 <3> 0.D0 <3> 0.D0 <3> 0.D0  
 <3> 0.D0 <3> 0.D0 <3> 0.D0 <3> 0.D0 <3> 0.D0 0.D0 0.D0 0.D0 1.00000000D+00     
 0.D0 0.D0 0.D0 0.D0 0.D0 0.D0 0.D0 0.D0 0.D0 0.D0 0.D0 3.51445236D+00 <3>      
 5.69833306D+02 <3> 1.58238218D+00 <3> 2.80000000D+01 <4> 1.01325000D+00 <5>    
 0.D0 0.D0 1.00000000D+00 3.27823158D+01 <3> 2.02185246D-01 <3> 4.82369130D-01  
 <17> 1.09402936D-01 <3> 6.74743652D-04 <3> 3.70164723D-02 <3> 6.00185082D+00   
 <3> 1.62140000D+02 * <3> )                                                     
 DSET STREAM MATERIAL 11 SUBSATT @L_50 (0.D0 0.D0 0.D0 0.D0 1.00000000D+00 0.D0 
 0.D0 0.D0 )                                                                    
 DSET STREAM MATERIAL 11 RES_STR @L_48 (2.80000000D+01 <4> 1.01325000D+00 <5>   
 6.77249073D+02 <3> 3.34789107D+00 <3> 8.20018305D+00 <3> 0.D0 )                
 DSET STREAM MATERIAL 12 BLKSTAT @BLKSTAT (0 0)                                 
 DSET STREAM MATERIAL 12 COMPSTAT @L1 (0)                                       
 DSET STREAM MATERIAL 12 STR_MAIN @L_49 (CRUSH INFUS LIQUID NRTL 6.77249073D+02 
 <3> -1.32010519D+03 <17> 5.31812619D-03 <3> 4.43937519D-03 <3> 1.54752445D-01  
 <3> 7.34611136D-03 <3> 0.D0 <3> 4.51338388D+00 <3> 1.18353301D-04 <3>          
 3.72391622D-04 <3> 0.D0 <3> 0.D0 <3> 0.D0 <3> 0.D0 <3> 0.D0 <3> 0.D0 <3> 0.D0  
 <3> 0.D0 <3> 1.13496198D-03 9.47424317D-04 3.30263208D-02 1.56776218D-03 0.D0  
 9.63218799D-01 2.52582381D-05 7.94735437D-05 0.D0 0.D0 0.D0 0.D0 0.D0 0.D0     
 0.D0 0.D0 7.24525770D-01 <3> 6.76028054D-01 <3> 2.35579646D+01 <3>             
 1.13315472D+00 <3> 0.D0 <3> 8.13098744D+01 <3> 3.78716362D-03 <3>              
 1.04319853D-02 <3> 0.D0 <3> 0.D0 <3> 0.D0 <3> 0.D0 <3> 0.D0 <3> 0.D0 <3> 0.D0  
 <3> 0.D0 <3> 6.74505980D-03 6.29356448D-03 2.19315705D-01 1.05492402D-02 0.D0  
 7.56964055D-01 3.52570552D-05 9.71178215D-05 0.D0 0.D0 0.D0 0.D0 0.D0 0.D0     
 0.D0 0.D0 4.68573068D+00 <3> 1.07415767D+02 <3> 1.76550889D+00 <3>             
 2.80000000D+01 <4> 1.01325000D+00 <5> 0.D0 1.00000000D+00 0.D0 -6.73143507D+04 
 <3> -2.93641174D+03 <3> -1.32058755D+03 <17> -4.42385687D+01 <3>               
 -1.92979136D+00 <3> 4.42339949D-02 <3> 1.01402082D+00 <3> 2.29240163D+01       
 1.84824248D+00 <3> 0.D0 <3> 0.D0 <3> 0.D0 <3> 0.D0 <3> 3.51445236D+00 <3> 0.D0 
 <3> 0.D0 <3> 0.D0 <3> 0.D0 <3> 0.D0 <3> 0.D0 <3> 0.D0 <3> 0.D0 <3> 0.D0 <3>    
 0.D0 <3> 0.D0 <3> 0.D0 0.D0 0.D0 0.D0 1.00000000D+00 0.D0 0.D0 0.D0 0.D0 0.D0  
 0.D0 0.D0 0.D0 0.D0 0.D0 0.D0 0.D0 <3> 0.D0 <3> 0.D0 <3> 0.D0 <3>              
 5.69833306D+02 <3> 0.D0 <3> 0.D0 <3> 0.D0 <3> 0.D0 <3> 0.D0 <3> 0.D0 <3> 0.D0  
 <3> 0.D0 <3> 0.D0 <3> 0.D0 <3> 0.D0 <3> 0.D0 0.D0 0.D0 0.D0 1.00000000D+00     
 0.D0 0.D0 0.D0 0.D0 0.D0 0.D0 0.D0 0.D0 0.D0 0.D0 0.D0 3.51445236D+00 <3>      
 5.69833306D+02 <3> 1.58238218D+00 <3> 2.80000000D+01 <4> 1.01325000D+00 <5>    
 0.D0 0.D0 1.00000000D+00 3.27823158D+01 <3> 2.02185246D-01 <3> 4.82369130D-01  
 <17> 1.09402936D-01 <3> 6.74743652D-04 <3> 3.70164723D-02 <3> 6.00185082D+00   
 <3> 1.62140000D+02 * <3> )                                                     
 DSET STREAM MATERIAL 12 SUBSATT @L_50 (0.D0 0.D0 0.D0 5.00000000D-01           
 5.00000000D-01 0.D0 0.D0 0.D0 )                                                
 DSET STREAM MATERIAL 12 RES_STR @L_48 (2.80000000D+01 <4> 1.01325000D+00 <5>   
 6.77249073D+02 <3> 3.34789107D+00 <3> 8.20018305D+00 <3> 0.D0 )                
 DSET STREAM MATERIAL 13 BLKSTAT @BLKSTAT (0 0)                                 
 DSET STREAM MATERIAL 13 COMPSTAT @L1 (0)                                       
 DSET STREAM MATERIAL 13 STR_MAIN @L_49 (INFUS INFSE LIQUID NRTL 5.20032461D+03 
 <3> -7.30196465D+04 <17> 5.31812619D-03 <3> 4.43937519D-03 <3> 1.54752445D-01  
 <3> 7.34611136D-03 <3> 0.D0 <3> 2.55582229D+02 <3> 1.18353301D-04 <3>          
 3.72391622D-04 <3> 0.D0 <3> 0.D0 <3> 0.D0 <3> 0.D0 <3> 0.D0 <3> 0.D0 <3> 0.D0  
 <3> 0.D0 <3> 2.07938653D-05 1.73579502D-05 6.05081822D-04 2.87232842D-05 0.D0  
 9.99326124D-01 4.62761228D-07 1.45605067D-06 0.D0 0.D0 0.D0 0.D0 0.D0 0.D0     
 0.D0 0.D0 7.24525770D-01 <3> 6.76028054D-01 <3> 2.35579646D+01 <3>             
 1.13315472D+00 <3> 0.D0 <3> 4.60438541D+03 <3> 3.78716362D-03 <3>              
 1.04319853D-02 <3> 0.D0 <3> 0.D0 <3> 0.D0 <3> 0.D0 <3> 0.D0 <3> 0.D0 <3> 0.D0  
 <3> 0.D0 <3> 1.56468444D-04 1.45994887D-04 5.08757345D-03 2.44715872D-04 0.D0  
 9.94362177D-01 8.17875118D-07 2.25288950D-06 0.D0 0.D0 0.D0 0.D0 0.D0 0.D0     
 0.D0 0.D0 2.55754575D+02 <3> 4.63049130D+03 <3> 7.78488497D+01 <3>             
 2.80000023D+01 <4> 1.01325000D+00 <5> 0.D0 1.00000000D+00 0.D0 -6.81925557D+04 
 <3> -3.76645954D+03 <3> -7.30201288D+04 <17> -3.88826838D+01 <3>               
 -2.14759593D+00 <3> 5.47545182D-02 <3> 9.91342267D-01 <3> 1.81052139D+01       
 7.73781200D+01 <3> 0.D0 <3> 0.D0 <3> 0.D0 <3> 0.D0 <3> 3.51445236D+00 <3> 0.D0 
 <3> 0.D0 <3> 0.D0 <3> 0.D0 <3> 0.D0 <3> 0.D0 <3> 0.D0 <3> 0.D0 <3> 0.D0 <3>    
 0.D0 <3> 0.D0 <3> 0.D0 0.D0 0.D0 0.D0 1.00000000D+00 0.D0 0.D0 0.D0 0.D0 0.D0  
 0.D0 0.D0 0.D0 0.D0 0.D0 0.D0 0.D0 <3> 0.D0 <3> 0.D0 <3> 0.D0 <3>              
 5.69833306D+02 <3> 0.D0 <3> 0.D0 <3> 0.D0 <3> 0.D0 <3> 0.D0 <3> 0.D0 <3> 0.D0  
 <3> 0.D0 <3> 0.D0 <3> 0.D0 <3> 0.D0 <3> 0.D0 0.D0 0.D0 0.D0 1.00000000D+00     
 0.D0 0.D0 0.D0 0.D0 0.D0 0.D0 0.D0 0.D0 0.D0 0.D0 0.D0 3.51445236D+00 <3>      
 5.69833306D+02 <3> 1.58238218D+00 <3> 2.80000023D+01 <4> 1.01325000D+00 <5>    
 0.D0 0.D0 1.00000000D+00 3.27823409D+01 <3> 2.02185401D-01 <3> 4.82369498D-01  
 <17> 1.09403019D-01 <3> 6.74744164D-04 <3> 3.70164723D-02 <3> 6.00185082D+00   
 <3> 1.62140000D+02 * <3> )                                                     
 DSET STREAM MATERIAL 13 SUBSATT @L_50 (0.D0 0.D0 0.D0 5.00000000D-01           
 5.00000000D-01 0.D0 0.D0 0.D0 )                                                
 DSET STREAM MATERIAL 13 RES_STR @L_48 (2.80000023D+01 <4> 1.01325000D+00 <5>   
 5.20032461D+03 <3> 7.94312318D+01 <3> 2.59269028D+02 <3> 0.D0 )                
 IDSET ID_109 (PROPERTIES) (757 *1)                                             
 IDSET ID_110 (PROPERTIES) (36 *2 37 *2 38 *2 39 *2 8103 *2 <10> )              
 LSET L_51 ( %ID_NCCNS & %ID_110 %ID_109)                                       
 DSET STREAM MATERIAL 1 STRM_XY @L_51 ( 1.83498114D-04 9.55694120D-05           
 2.18016463D-03 1.01826190D-04 0.D0 9.97438942D-01 0.D0 0.D0 0.D0 0.D0 0.D0     
 0.D0 0.D0 0.D0 0.D0 0.D0 1.83498114D-04 9.55694120D-05 2.18016463D-03          
 1.01826190D-04 0.D0 9.97438942D-01 0.D0 0.D0 0.D0 0.D0 0.D0 0.D0 0.D0 0.D0     
 0.D0 0.D0 0.D0 0.D0 0.D0 0.D0 0.D0 0.D0 0.D0 0.D0 0.D0 0.D0 0.D0 0.D0 0.D0     
 0.D0 0.D0 0.D0 0.D0 0.D0 0.D0 0.D0 0.D0 0.D0 0.D0 0.D0 0.D0 0.D0 0.D0 0.D0     
 0.D0 0.D0 0.D0 0.D0 2.04080345D+00 <3> 1.18805394D+00 <3> 2.70934252D+01 <3>   
 1.28222895D+00 <3> 0.D0 <3> 1.46690406D+03 <3> 0.D0 <3> 0.D0 <3> 0.D0 <3> 0.D0 
 <3> 0.D0 <3> 0.D0 <3> 0.D0 <3> 0.D0 <3> 0.D0 <3> 0.D0 <3> 0 )                  
 DSET STREAM MATERIAL 10 STRM_XY @L_51 ( 0.D0 0.D0 0.D0 0.D0 0.D0 0.D0 0.D0     
 0.D0 0.D0 0.D0 0.D0 0.D0 0.D0 0.D0 0.D0 0.D0 0.D0 0.D0 0.D0 0.D0 0.D0 0.D0     
 0.D0 0.D0 0.D0 0.D0 0.D0 0.D0 0.D0 0.D0 0.D0 0.D0 0.D0 0.D0 0.D0 0.D0 0.D0     
 0.D0 0.D0 0.D0 0.D0 0.D0 0.D0 0.D0 0.D0 0.D0 0.D0 0.D0 0.D0 0.D0 0.D0 0.D0     
 0.D0 0.D0 2.00000000D-01 8.00000000D-01 0.D0 0.D0 0.D0 0.D0 0.D0 0.D0 0.D0     
 0.D0 0.D0 <3> 0.D0 <3> 0.D0 <3> 0.D0 <3> 0.D0 <3> 0.D0 <3> 1.20395850D+02 <3>  
 4.21604150D+02 <3> 0.D0 <3> 0.D0 <3> 0.D0 <3> 0.D0 <3> 0.D0 <3> 0.D0 <3> 0.D0  
 <3> 0.D0 <3> * )                                                               
 DSET STREAM MATERIAL 11 STRM_XY @L_51 ( 1.13496198D-03 9.47424317D-04          
 3.30263208D-02 1.56776218D-03 0.D0 9.63218799D-01 2.52582381D-05               
 7.94735437D-05 0.D0 0.D0 0.D0 0.D0 0.D0 0.D0 0.D0 0.D0 1.13496198D-03          
 9.47424317D-04 3.30263208D-02 1.56776218D-03 0.D0 9.63218799D-01               
 2.52582381D-05 7.94735437D-05 0.D0 0.D0 0.D0 0.D0 0.D0 0.D0 0.D0 0.D0 0.D0     
 0.D0 0.D0 0.D0 0.D0 0.D0 0.D0 0.D0 0.D0 0.D0 0.D0 0.D0 0.D0 0.D0 0.D0 0.D0     
 0.D0 0.D0 0.D0 0.D0 0.D0 0.D0 0.D0 0.D0 0.D0 0.D0 0.D0 0.D0 0.D0 0.D0 0.D0     
 0.D0 7.24525770D-01 <3> 6.76028054D-01 <3> 2.35579646D+01 <3> 1.13315472D+00   
 <3> 0.D0 <3> 8.13098744D+01 <3> 3.78716362D-03 <3> 1.04319853D-02 <3> 0.D0 <3> 
 0.D0 <3> 0.D0 <3> 0.D0 <3> 0.D0 <3> 0.D0 <3> 0.D0 <3> 0.D0 <3> * )             
 DSET STREAM MATERIAL 12 STRM_XY @L_51 ( 1.13496198D-03 9.47424317D-04          
 3.30263208D-02 1.56776218D-03 0.D0 9.63218799D-01 2.52582381D-05               
 7.94735437D-05 0.D0 0.D0 0.D0 0.D0 0.D0 0.D0 0.D0 0.D0 1.13496198D-03          
 9.47424317D-04 3.30263208D-02 1.56776218D-03 0.D0 9.63218799D-01               
 2.52582381D-05 7.94735437D-05 0.D0 0.D0 0.D0 0.D0 0.D0 0.D0 0.D0 0.D0 0.D0     
 0.D0 0.D0 0.D0 0.D0 0.D0 0.D0 0.D0 0.D0 0.D0 0.D0 0.D0 0.D0 0.D0 0.D0 0.D0     
 0.D0 0.D0 0.D0 0.D0 0.D0 0.D0 0.D0 0.D0 0.D0 0.D0 0.D0 0.D0 0.D0 0.D0 0.D0     
 0.D0 7.24525770D-01 <3> 6.76028054D-01 <3> 2.35579646D+01 <3> 1.13315472D+00   
 <3> 0.D0 <3> 8.13098744D+01 <3> 3.78716362D-03 <3> 1.04319853D-02 <3> 0.D0 <3> 
 0.D0 <3> 0.D0 <3> 0.D0 <3> 0.D0 <3> 0.D0 <3> 0.D0 <3> 0.D0 <3> * )             
 DSET STREAM MATERIAL 13 STRM_XY @L_51 ( 2.07938653D-05 1.73579502D-05          
 6.05081822D-04 2.87232842D-05 0.D0 9.99326124D-01 4.62761228D-07               
 1.45605067D-06 0.D0 0.D0 0.D0 0.D0 0.D0 0.D0 0.D0 0.D0 2.07938653D-05          
 1.73579502D-05 6.05081822D-04 2.87232842D-05 0.D0 9.99326124D-01               
 4.62761228D-07 1.45605067D-06 0.D0 0.D0 0.D0 0.D0 0.D0 0.D0 0.D0 0.D0 0.D0     
 0.D0 0.D0 0.D0 0.D0 0.D0 0.D0 0.D0 0.D0 0.D0 0.D0 0.D0 0.D0 0.D0 0.D0 0.D0     
 0.D0 0.D0 0.D0 0.D0 0.D0 0.D0 0.D0 0.D0 0.D0 0.D0 0.D0 0.D0 0.D0 0.D0 0.D0     
 0.D0 7.24525770D-01 <3> 6.76028054D-01 <3> 2.35579646D+01 <3> 1.13315472D+00   
 <3> 0.D0 <3> 4.60438541D+03 <3> 3.78716362D-03 <3> 1.04319853D-02 <3> 0.D0 <3> 
 0.D0 <3> 0.D0 <3> 0.D0 <3> 0.D0 <3> 0.D0 <3> 0.D0 <3> 0.D0 <3> * )             
 IDSET ID_111 (PROPERTIES) (64 *2 <11> 63 *2 <11> 94 *2 <11> 95 *2 <11> 88 *2   
 <39> 61 *2 <39> 89 *2 <39> 90 *2 <39> 991 *2 <7> 992 *2 <7> 993 *2 <7> 994 *2  
 <7> 926 *2 <37> 925 *2 <37> 995 *2 <37> 996 *2 <37> 928 *2 927 *2 997 *2 998   
 *2 2 *2 3 *2 606 *2 <11> 103 *2 <12> 269 *2 1246 *2 <10> 1247 *2 <10> 1248 *2  
 <12> 1249 *2 <12> 8010 *2 <12> 7007 *2 7008 *2 )                               
 LSET L_52 ( %ID_111)                                                           
 DSET STREAM MATERIAL 1 STR_PHAS @L_52 ( 0.D0 <3> 8.16346200D+01 <3>            
 8.16346200D+01 <3> 0.D0 <3> * <3> -6.81407372D+04 <3> -6.81407372D+04 <3> * <3>
 * <3> -3.91534063D+01 <3> -3.91534063D+01 <3> * <3> * <3> 5.40305990D-02 <3>   
 5.40305990D-02 <3> * <3> * 1.83562878D+01 1.83562878D+01 * 0.D0 1.00000000D+00 
 8.16346200D+01 <3> 2.50922361D+01 <3> 1.83562878D+01 0.D0 <3> 1.49850858D+03   
 <3> * <3> 2.51816013D+01 <3> 2.51816013D+01 <3> 0.D0 0.D0 )                    
 DSET STREAM MATERIAL 10 STR_PHAS @L_52 ( 1.88125570D+01 <3> 0.D0 <3> 0.D0 <3>  
 0.D0 <3> 5.23783457D+02 <3> * <3> * <3> * <3> 2.56060940D+00 <3> * <3> * <3> * 
 <3> 3.26592275D-05 <3> * <3> * <3> * <3> 2.88105440D+01 * * * 1.00000000D+00   
 1.00000000D+00 1.88125570D+01 <3> 1.67926527D+01 <3> 2.88105440D+01            
 5.42000000D+02 <3> 0.D0 <3> 9.60042964D+03 <3> * <3> 9.60042964D+03 <3>        
 1.00000000D+00 0.D0 )                                                          
 DSET STREAM MATERIAL 11 STR_PHAS @L_52 ( 0.D0 <3> 4.68573068D+00 <3>           
 4.68573068D+00 <3> 0.D0 <3> * <3> -6.73143507D+04 <3> -6.73143507D+04 <3> * <3>
 * <3> -4.42385687D+01 <3> -4.42385687D+01 <3> * <3> * <3> 4.42339949D-02 <3>   
 4.42339949D-02 <3> * <3> * 2.29240163D+01 2.29240163D+01 * 0.D0 1.00000000D+00 
 4.68573068D+00 <3> 1.84824248D+00 <3> 2.29240163D+01 0.D0 <3> 1.07415767D+02   
 <3> * <3> 1.76550889D+00 <3> 1.76550889D+00 <3> 0.D0 0.D0 )                    
 DSET STREAM MATERIAL 12 STR_PHAS @L_52 ( 0.D0 <3> 4.68573068D+00 <3>           
 4.68573068D+00 <3> 0.D0 <3> 0.D0 <3> -6.73143507D+04 <3> 0.D0 <3> * <3> * <3>  
 -4.42385687D+01 <3> 0.D0 <3> 0.D0 <3> * <3> 4.42339949D-02 <3> * <3> * <3>     
 2.63951215D+01 2.29240163D+01 2.29240163D+01 * 0.D0 1.00000000D+00             
 4.68573068D+00 <3> 1.84824248D+00 <3> 2.29240163D+01 0.D0 <3> 1.07415767D+02   
 <3> * <3> 1.76550889D+00 <3> 1.76550889D+00 <3> 0.D0 0.D0 )                    
 DSET STREAM MATERIAL 13 STR_PHAS @L_52 ( 0.D0 <3> 2.55754575D+02 <3>           
 2.55754575D+02 <3> 0.D0 <3> * <3> -6.81925557D+04 <3> -6.81925557D+04 <3> * <3>
 * <3> -3.88826838D+01 <3> -3.88826838D+01 <3> * <3> * <3> 5.47545182D-02 <3>   
 5.47545182D-02 <3> * <3> * 1.81052139D+01 1.81052139D+01 * 0.D0 1.00000000D+00 
 2.55754575D+02 <3> 7.73781200D+01 <3> 1.81052139D+01 0.D0 <3> 4.63049130D+03   
 <3> * <3> 7.78488497D+01 <3> 7.78488497D+01 <3> 0.D0 0.D0 )                    
 IDSET ID_112 (PROPERTIES) (12015 *2 <13> )                                     
 LSET L_53 ( ( ( ( %ID_112 ) & %IDPH_T ) ) & %IDS_0 )                           
 DSET STREAM MATERIAL 1 STRM_UPP @L_53 (1.71485234D-01 <17> )                   
 DSET STREAM MATERIAL 10 STRM_UPP @L_53 (4.45929985D+00 <17> )                  
 DSET STREAM MATERIAL 11 STRM_UPP @L_53 (9.67383011D-03 <17> )                  
 DSET STREAM MATERIAL 12 STRM_UPP @L_53 (9.67383011D-03 <17> )                  
 DSET STREAM MATERIAL 13 STRM_UPP @L_53 (5.22706985D-01 <17> )                  
 IDSET ID_113 (PROPERTIES) (254 *2 408 *2)                                      
 IDSET ID_114 (PROPERTIES) (41117 *2 <17> )                                     
 IDSET ID_115 (NPOINT) (#9)                                                     
 IDSET ID_116 (NPOINT) (#9)                                                     
 LSET L_54 (%IDS_0 & %ID_115 & %ID_114 %IDS_2 & %ID_116 & %ID_114 )             
 DSET DIST-CURVE PSDX @L_54 ( 0.D0 <1> 1.00000000D-05 <1> 1.00000000D-04 <1>    
 1.00000000D-03 <1> 1.00000000D-02 <1> 2.00000000D-02 <1> 4.00000000D-02 <1>    
 8.00000000D-02 <1> 1.00000000D-01 <1> 0.D0 <1> 1.00000000D-05 <1>              
 1.00000000D-04 <1> 1.00000000D-03 <1> 1.00000000D-02 <1> 2.00000000D-02 <1>    
 4.00000000D-02 <1> 8.00000000D-02 <1> 1.00000000D-01 <1> )                     
 IDSET ID_117 (PROPERTIES) (12009 *2 <17> 12007 *2 <17> 12006 *2 <17> 12003 *2  
 <17> 12004 *2 <17> 12005 *2 <17> 12002 *2 <17> 12008 *2 <17> 12022 *2 <17>     
 12023 *2 <17> 12010 *2 12013 *2 <17> 12014 *2 <68> 43 *2 <17> )                
 IDSET ID_118 (STREAMID) ( "1" )                                                
 LSET L_55 ( %ID_118 & %IDS_0 & %ID_113 & %ID_115 %ID_118 & %IDS_2 &            
 %ID_113 & %ID_116 )                                                            
 DSET DIST-CURVE PSD @L_55 ( * * 0.D0 0.D0 0.D0 0.D0 0.D0 0.D0 0.D0 0.D0        
 1.00000000D+00 1.00000000D+00 0.D0 1.00000000D+00 0.D0 1.00000000D+00 0.D0     
 1.00000000D+00 * * 0.D0 0.D0 0.D0 0.D0 0.D0 0.D0 0.D0 0.D0 1.00000000D+00      
 1.00000000D+00 0.D0 1.00000000D+00 0.D0 1.00000000D+00 0.D0 1.00000000D+00     
 )                                                                              
 LSET L_56 ( %ID_118 & %IDS_0 & %ID_117 %ID_118 & %IDS_2 & %ID_117 )            
 DSET DIST-CURVE SOLIDS @L_56 ( 1.10000000D-02 <1> 1.20000000D-02 <1>           
 1.25000000D-02 <1> 1.50000000D-02 <1> 1.63200000D-02 <1> 1.75000000D-02 <1>    
 1.80000000D-02 <1> 1.90000000D-02 <1> 1.95000000D-02 <1> 1.99900000D-02 <1>    
 7.14285714D-01 1.50000000D-02 <1> 4.00000000D+00 <3> 1.50000000D-02 <1>        
 1.10000000D-02 <1> 1.20000000D-02 <1> 1.25000000D-02 <1> 1.50000000D-02 <1>    
 1.63200000D-02 <1> 1.75000000D-02 <1> 1.80000000D-02 <1> 1.90000000D-02 <1>    
 1.95000000D-02 <1> 1.99900000D-02 <1> 7.14285714D-01 1.50000000D-02 <1>        
 4.00000000D+00 <3> 1.50000000D-02 <1> )                                        
 IDSET ID_119 (STREAMID) ( "10" )                                               
 LSET L_57 ( %ID_119 & %IDS_0 & %ID_117 )                                       
 IDSET ID_120 (STREAMID) ( "11" )                                               
 LSET L_58 ( %ID_120 & %IDS_0 & %ID_113 & %ID_115 %ID_120 & %IDS_2 &            
 %ID_113 & %ID_116 )                                                            
 DSET DIST-CURVE PSD @L_58 ( * * 0.D0 0.D0 0.D0 0.D0 0.D0 0.D0 0.D0 0.D0        
 1.00000000D+00 1.00000000D+00 0.D0 1.00000000D+00 0.D0 1.00000000D+00 0.D0     
 1.00000000D+00 * * 0.D0 0.D0 0.D0 0.D0 0.D0 0.D0 0.D0 0.D0 1.00000000D+00      
 1.00000000D+00 0.D0 1.00000000D+00 0.D0 1.00000000D+00 0.D0 1.00000000D+00     
 )                                                                              
 LSET L_59 ( %ID_120 & %IDS_0 & %ID_117 %ID_120 & %IDS_2 & %ID_117 )            
 DSET DIST-CURVE SOLIDS @L_59 ( 1.10000000D-02 <1> 1.20000000D-02 <1>           
 1.25000000D-02 <1> 1.50000000D-02 <1> 1.63200000D-02 <1> 1.75000000D-02 <1>    
 1.80000000D-02 <1> 1.90000000D-02 <1> 1.95000000D-02 <1> 1.99900000D-02 <1>    
 7.14285714D-01 1.50000000D-02 <1> 4.00000000D+00 <3> 1.50000000D-02 <1>        
 1.10000000D-02 <1> 1.20000000D-02 <1> 1.25000000D-02 <1> 1.50000000D-02 <1>    
 1.63200000D-02 <1> 1.75000000D-02 <1> 1.80000000D-02 <1> 1.90000000D-02 <1>    
 1.95000000D-02 <1> 1.99900000D-02 <1> 7.14285714D-01 1.50000000D-02 <1>        
 4.00000000D+00 <3> 1.50000000D-02 <1> )                                        
 IDSET ID_121 (STREAMID) ( "12" )                                               
 LSET L_60 ( %ID_121 & %IDS_0 & %ID_113 & %ID_115 %ID_121 & %IDS_2 &            
 %ID_113 & %ID_116 )                                                            
 DSET DIST-CURVE PSD @L_60 ( * * 0.D0 0.D0 0.D0 0.D0 0.D0 0.D0 5.00000000D-01   
 5.00000000D-01 5.00000000D-01 1.00000000D+00 0.D0 1.00000000D+00 0.D0          
 1.00000000D+00 0.D0 1.00000000D+00 * * 0.D0 0.D0 0.D0 0.D0 0.D0 0.D0           
 5.00000000D-01 5.00000000D-01 5.00000000D-01 1.00000000D+00 0.D0               
 1.00000000D+00 0.D0 1.00000000D+00 0.D0 1.00000000D+00 )                       
 LSET L_61 ( %ID_121 & %IDS_0 & %ID_117 %ID_121 & %IDS_2 & %ID_117 )            
 DSET DIST-CURVE SOLIDS @L_61 ( 2.80000000D-03 <1> 4.60000000D-03 <1>           
 5.50000000D-03 <1> 1.00000000D-02 <1> 1.26400000D-02 <1> 1.50000000D-02 <1>    
 1.60000000D-02 <1> 1.80000000D-02 <1> 1.90000000D-02 <1> 1.99800000D-02 <1>    
 3.66666667D-01 8.04878049D-03 <1> 7.45454545D+00 <3> 1.02500000D-02 <1>        
 2.80000000D-03 <1> 4.60000000D-03 <1> 5.50000000D-03 <1> 1.00000000D-02 <1>    
 1.26400000D-02 <1> 1.50000000D-02 <1> 1.60000000D-02 <1> 1.80000000D-02 <1>    
 1.90000000D-02 <1> 1.99800000D-02 <1> 3.66666667D-01 8.04878049D-03 <1>        
 7.45454545D+00 <3> 1.02500000D-02 <1> )                                        
 IDSET ID_122 (STREAMID) ( "13" )                                               
 LSET L_62 ( %ID_122 & %IDS_0 & %ID_113 & %ID_115 %ID_122 & %IDS_2 &            
 %ID_113 & %ID_116 )                                                            
 DSET DIST-CURVE PSD @L_62 ( * * 0.D0 0.D0 0.D0 0.D0 0.D0 0.D0 5.00000000D-01   
 5.00000000D-01 5.00000000D-01 1.00000000D+00 0.D0 1.00000000D+00 0.D0          
 1.00000000D+00 0.D0 1.00000000D+00 * * 0.D0 0.D0 0.D0 0.D0 0.D0 0.D0           
 5.00000000D-01 5.00000000D-01 5.00000000D-01 1.00000000D+00 0.D0               
 1.00000000D+00 0.D0 1.00000000D+00 0.D0 1.00000000D+00 )                       
 LSET L_63 ( %ID_122 & %IDS_0 & %ID_117 %ID_122 & %IDS_2 & %ID_117 )            
 DSET DIST-CURVE SOLIDS @L_63 ( 2.80000000D-03 <1> 4.60000000D-03 <1>           
 5.50000000D-03 <1> 1.00000000D-02 <1> 1.26400000D-02 <1> 1.50000000D-02 <1>    
 1.60000000D-02 <1> 1.80000000D-02 <1> 1.90000000D-02 <1> 1.99800000D-02 <1>    
 3.66666667D-01 8.04878049D-03 <1> 7.45454545D+00 <3> 1.02500000D-02 <1>        
 2.80000000D-03 <1> 4.60000000D-03 <1> 5.50000000D-03 <1> 1.00000000D-02 <1>    
 1.26400000D-02 <1> 1.50000000D-02 <1> 1.60000000D-02 <1> 1.80000000D-02 <1>    
 1.90000000D-02 <1> 1.99800000D-02 <1> 3.66666667D-01 8.04878049D-03 <1>        
 7.45454545D+00 <3> 1.02500000D-02 <1> )                                        
 DSET STREAM MATERIAL 14 BLKSTAT @BLKSTAT (0 0)                                 
 DSET STREAM MATERIAL 14 COMPSTAT @L1 (0)                                       
 DSET STREAM MATERIAL 14 STR_MAIN @L_49 (* INFUS LIQUID NRTL 4.52307554D+03 <3> 
 -7.16995413D+04 <17> 0.D0 <3> 0.D0 <3> 0.D0 <3> 0.D0 <3> 0.D0 <3>              
 2.51068845D+02 <3> 0.D0 <3> 0.D0 <3> 0.D0 <3> 0.D0 <3> 0.D0 <3> 0.D0 <3> 0.D0  
 <3> 0.D0 <3> 0.D0 <3> 0.D0 <3> 0.D0 0.D0 0.D0 0.D0 0.D0 1.00000000D+00 0.D0    
 0.D0 0.D0 0.D0 0.D0 0.D0 0.D0 0.D0 0.D0 0.D0 0.D0 <3> 0.D0 <3> 0.D0 <3> 0.D0   
 <3> 0.D0 <3> 4.52307554D+03 <3> 0.D0 <3> 0.D0 <3> 0.D0 <3> 0.D0 <3> 0.D0 <3>   
 0.D0 <3> 0.D0 <3> 0.D0 <3> 0.D0 <3> 0.D0 <3> 0.D0 0.D0 0.D0 0.D0 0.D0          
 1.00000000D+00 0.D0 0.D0 0.D0 0.D0 0.D0 0.D0 0.D0 0.D0 0.D0 0.D0               
 2.51068845D+02 <3> 4.52307554D+03 <3> 7.60647286D+01 <3> 2.80000000D+01 <4>    
 1.01325000D+00 <5> 0.D0 1.00000000D+00 0.D0 -6.82089458D+04 <3>                
 -3.78617184D+03 <3> -7.16995413D+04 <17> -3.87882036D+01 <3> -2.15307248D+00   
 <3> 5.50121038D-02 <3> 9.91058454D-01 <3> 1.80152800D+01 7.55298775D+01 <3>    
 0.D0 <3> 0.D0 <3> 0.D0 <3> 0.D0 <3> 0.D0 <3> 0.D0 <3> 0.D0 <3> 0.D0 <3> 0.D0   
 <3> 0.D0 <3> 0.D0 <3> 0.D0 <3> 0.D0 <3> 0.D0 <3> 0.D0 <3> 0.D0 <3> 0.D0 0.D0   
 0.D0 0.D0 0.D0 0.D0 0.D0 0.D0 0.D0 0.D0 0.D0 0.D0 0.D0 0.D0 0.D0 0.D0 0.D0 <3> 
 0.D0 <3> 0.D0 <3> 0.D0 <3> 0.D0 <3> 0.D0 <3> 0.D0 <3> 0.D0 <3> 0.D0 <3> 0.D0   
 <3> 0.D0 <3> 0.D0 <3> 0.D0 <3> 0.D0 <3> 0.D0 <3> 0.D0 <3> * * * * * * * * * *  
 * * * * * * 0.D0 <3> 0.D0 <3> 0.D0 <3> * <4> 1.01325000D+00 <5> * * * * <3> *  
 <3> * <17> * <3> * <3> * <3> * <3> * * <3> )                                   
 DSET STREAM MATERIAL 14 SUBSATT @L_50 (* * * * * * * * )                       
 DSET STREAM MATERIAL 14 RES_STR @L_48 (2.80000000D+01 <4> 1.01325000D+00 <5>   
 4.52307554D+03 <3> 7.60647286D+01 <3> 2.51068845D+02 <3> 0.D0 )                
 DSET STREAM MATERIAL 16 BLKSTAT @BLKSTAT (0 0)                                 
 DSET STREAM MATERIAL 16 COMPSTAT @L1 (0)                                       
 DSET STREAM MATERIAL 16 STR_MAIN @L_49 (INFSE EVP LIQUID NRTL 3.69263242D+03   
 <3> -5.81532421D+04 <17> 5.31812619D-03 <3> 4.43937519D-03 <3> 1.54752445D-01  
 <3> 7.34611136D-03 <3> 0.D0 <3> 2.03523150D+02 <3> 1.18353301D-04 <3>          
 3.72391622D-04 <3> 0.D0 <3> 0.D0 <3> 0.D0 <3> 0.D0 <3> 0.D0 <3> 0.D0 <3> 0.D0  
 <3> 0.D0 <3> 2.61082168D-05 2.17941745D-05 7.59724428D-04 3.60641815D-05 0.D0  
 9.99153900D-01 5.81030526D-07 1.82817798D-06 0.D0 0.D0 0.D0 0.D0 0.D0 0.D0     
 0.D0 0.D0 7.24525770D-01 <3> 6.76028054D-01 <3> 2.35579646D+01 <3>             
 1.13315472D+00 <3> 0.D0 <3> 3.66652653D+03 <3> 3.78716362D-03 <3>              
 1.04319853D-02 <3> 0.D0 <3> 0.D0 <3> 0.D0 <3> 0.D0 <3> 0.D0 <3> 0.D0 <3> 0.D0  
 <3> 0.D0 <3> 1.96208474D-04 1.83074830D-04 6.37972101D-03 3.06869082D-04 0.D0  
 9.92930276D-01 1.02559995D-06 2.82508088D-06 0.D0 0.D0 0.D0 0.D0 0.D0 0.D0     
 0.D0 0.D0 2.03695496D+02 <3> 3.69263242D+03 <3> 6.20767443D+01 <3>             
 2.80000023D+01 <4> 1.01325000D+00 <5> 0.D0 1.00000000D+00 0.D0 -6.81883669D+04 
 <3> -3.76145299D+03 <3> -5.81532421D+04 <17> -3.89072129D+01 <3>               
 -2.14622609D+00 <3> 5.46891590D-02 <3> 9.91415938D-01 <3> 1.81281986D+01       
 6.17170137D+01 <3> 0.D0 <3> 0.D0 <3> 0.D0 <3> 0.D0 <3> 0.D0 <3> 0.D0 <3> 0.D0  
 <3> 0.D0 <3> 0.D0 <3> 0.D0 <3> 0.D0 <3> 0.D0 <3> 0.D0 <3> 0.D0 <3> 0.D0 <3>    
 0.D0 <3> 0.D0 0.D0 0.D0 0.D0 0.D0 0.D0 0.D0 0.D0 0.D0 0.D0 0.D0 0.D0 0.D0 0.D0 
 0.D0 0.D0 0.D0 <3> 0.D0 <3> 0.D0 <3> 0.D0 <3> 0.D0 <3> 0.D0 <3> 0.D0 <3> 0.D0  
 <3> 0.D0 <3> 0.D0 <3> 0.D0 <3> 0.D0 <3> 0.D0 <3> 0.D0 <3> 0.D0 <3> 0.D0 <3> *  
 * * * * * * * * * * * * * * * 0.D0 <3> 0.D0 <3> 0.D0 <3> * <4> 1.01325000D+00  
 <5> * * * * <3> * <3> * <17> * <3> * <3> * <3> * <3> * * <3> )                 
 DSET STREAM MATERIAL 16 SUBSATT @L_50 (* * * * * * * * )                       
 DSET STREAM MATERIAL 16 RES_STR @L_48 (2.80000023D+01 <4> 1.01325000D+00 <5>   
 3.69263242D+03 <3> 6.20767443D+01 <3> 2.03695496D+02 <3> 0.D0 )                
 DSET STREAM MATERIAL 17 BLKSTAT @BLKSTAT (0 0)                                 
 DSET STREAM MATERIAL 17 COMPSTAT @L1 (0)                                       
 DSET STREAM MATERIAL 17 STR_MAIN @L_49 (INFSE * LIQUID NRTL 1.50769219D+03 <3> 
 -1.48664044D+04 <17> 0.D0 <3> 0.D0 <3> 0.D0 <3> 0.D0 <3> 0.D0 <3>              
 5.20590790D+01 <3> 0.D0 <3> 0.D0 <3> 0.D0 <3> 0.D0 <3> 0.D0 <3> 0.D0 <3> 0.D0  
 <3> 0.D0 <3> 0.D0 <3> 0.D0 <3> 0.D0 0.D0 0.D0 0.D0 0.D0 1.00000000D+00 0.D0    
 0.D0 0.D0 0.D0 0.D0 0.D0 0.D0 0.D0 0.D0 0.D0 0.D0 <3> 0.D0 <3> 0.D0 <3> 0.D0   
 <3> 0.D0 <3> 9.37858885D+02 <3> 0.D0 <3> 0.D0 <3> 0.D0 <3> 0.D0 <3> 0.D0 <3>   
 0.D0 <3> 0.D0 <3> 0.D0 <3> 0.D0 <3> 0.D0 <3> 0.D0 0.D0 0.D0 0.D0 0.D0          
 1.00000000D+00 0.D0 0.D0 0.D0 0.D0 0.D0 0.D0 0.D0 0.D0 0.D0 0.D0               
 5.20590790D+01 <3> 9.37858885D+02 <3> 1.57720076D+01 <3> 2.80000023D+01 <4>    
 1.01325000D+00 <5> 0.D0 1.00000000D+00 0.D0 -6.82089458D+04 <3>                
 -3.78617184D+03 <3> -1.48668868D+04 <17> -3.87882034D+01 <3> -2.15307247D+00   
 <3> 5.50121037D-02 <3> 9.91058452D-01 <3> 1.80152800D+01 1.56611063D+01 <3>    
 0.D0 <3> 0.D0 <3> 0.D0 <3> 0.D0 <3> 3.51445236D+00 <3> 0.D0 <3> 0.D0 <3> 0.D0  
 <3> 0.D0 <3> 0.D0 <3> 0.D0 <3> 0.D0 <3> 0.D0 <3> 0.D0 <3> 0.D0 <3> 0.D0 <3>    
 0.D0 0.D0 0.D0 0.D0 1.00000000D+00 0.D0 0.D0 0.D0 0.D0 0.D0 0.D0 0.D0 0.D0     
 0.D0 0.D0 0.D0 0.D0 <3> 0.D0 <3> 0.D0 <3> 0.D0 <3> 5.69833306D+02 <3> 0.D0 <3> 
 0.D0 <3> 0.D0 <3> 0.D0 <3> 0.D0 <3> 0.D0 <3> 0.D0 <3> 0.D0 <3> 0.D0 <3> 0.D0   
 <3> 0.D0 <3> 0.D0 0.D0 0.D0 0.D0 1.00000000D+00 0.D0 0.D0 0.D0 0.D0 0.D0 0.D0  
 0.D0 0.D0 0.D0 0.D0 0.D0 3.51445236D+00 <3> 5.69833306D+02 <3> 1.58238218D+00  
 <3> 2.80000023D+01 <4> 1.01325000D+00 <5> 0.D0 0.D0 1.00000000D+00             
 3.27823409D+01 <3> 2.02185401D-01 <3> 4.82369498D-01 <17> 1.09403019D-01 <3>   
 6.74744164D-04 <3> 3.70164723D-02 <3> 6.00185082D+00 <3> 1.62140000D+02 * <3>  
 )                                                                              
 DSET STREAM MATERIAL 17 SUBSATT @L_50 (0.D0 0.D0 0.D0 5.00000000D-01           
 5.00000000D-01 0.D0 0.D0 0.D0 )                                                
 DSET STREAM MATERIAL 17 RES_STR @L_48 (2.80000023D+01 <4> 1.01325000D+00 <5>   
 1.50769219D+03 <3> 1.73543898D+01 <3> 5.55735314D+01 <3> 0.D0 )                
 DSET STREAM MATERIAL 18 BLKSTAT @BLKSTAT (0 0)                                 
 DSET STREAM MATERIAL 18 COMPSTAT @L1 (0)                                       
 DSET STREAM MATERIAL 18 STR_MAIN @L_49 (EVP * VAPOR NRTL 3.05948432D+03 <3>    
 -4.06162808D+04 <17> 1.87565485D-03 <3> 8.34839582D-04 <3> 7.19047557D-03 <3>  
 3.05146467D-04 <3> 0.D0 <3> 1.69741784D+02 <3> 1.18338643D-04 <3>              
 3.72355186D-04 <3> 0.D0 <3> 0.D0 <3> 0.D0 <3> 0.D0 <3> 0.D0 <3> 0.D0 <3> 0.D0  
 <3> 0.D0 <3> 1.10493516D-05 4.91798163D-06 4.23585890D-05 1.79759651D-06 0.D0  
 9.99936986D-01 6.97124674D-07 2.19351838D-06 0.D0 0.D0 0.D0 0.D0 0.D0 0.D0     
 0.D0 0.D0 2.55533665D-01 <3> 1.27129372D-01 <3> 1.09460610D+00 <3>             
 4.70695504D-02 <3> 0.D0 <3> 3.05794577D+03 <3> 3.78669457D-03 <3>              
 1.04309646D-02 <3> 0.D0 <3> 0.D0 <3> 0.D0 <3> 0.D0 <3> 0.D0 <3> 0.D0 <3> 0.D0  
 <3> 0.D0 <3> 8.35218089D-05 4.15525488D-05 3.57774703D-04 1.53847987D-05 0.D0  
 9.99497119D-01 1.23769046D-06 3.40938650D-06 0.D0 0.D0 0.D0 0.D0 0.D0 0.D0     
 0.D0 0.D0 1.69752481D+02 <3> 3.05948432D+03 <3> 8.66629593D+04 <3>             
 1.00150000D+02 <4> 1.01325000D+00 <5> 1.00000000D+00 0.D0 0.D0 -5.71481016D+04 
 <3> -3.17080625D+03 <3> -4.06162808D+04 <17> -8.80476170D+00 <3>               
 -4.88523550D-01 <3> 3.26461044D-05 <3> 5.88387539D-04 <3> 1.80232083D+01       
 5.10936653D+01 <3> 0.D0 <3> 0.D0 <3> 0.D0 <3> 0.D0 <3> 0.D0 <3> 0.D0 <3> 0.D0  
 <3> 0.D0 <3> 0.D0 <3> 0.D0 <3> 0.D0 <3> 0.D0 <3> 0.D0 <3> 0.D0 <3> 0.D0 <3>    
 0.D0 <3> 0.D0 0.D0 0.D0 0.D0 0.D0 0.D0 0.D0 0.D0 0.D0 0.D0 0.D0 0.D0 0.D0 0.D0 
 0.D0 0.D0 0.D0 <3> 0.D0 <3> 0.D0 <3> 0.D0 <3> 0.D0 <3> 0.D0 <3> 0.D0 <3> 0.D0  
 <3> 0.D0 <3> 0.D0 <3> 0.D0 <3> 0.D0 <3> 0.D0 <3> 0.D0 <3> 0.D0 <3> 0.D0 <3> *  
 * * * * * * * * * * * * * * * 0.D0 <3> 0.D0 <3> 0.D0 <3> * <4> 1.01325000D+00  
 <5> * * * * <3> * <3> * <17> * <3> * <3> * <3> * <3> * * <3> )                 
 DSET STREAM MATERIAL 18 SUBSATT @L_50 (* * * * * * * * )                       
 DSET STREAM MATERIAL 18 RES_STR @L_48 (1.00150000D+02 <4> 1.01325000D+00 <5>   
 3.05948432D+03 <3> 8.66629593D+04 <3> 1.69752481D+02 <3> 1.00000000D+00 )      
 DSET STREAM MATERIAL 19 BLKSTAT @BLKSTAT (0 0)                                 
 DSET STREAM MATERIAL 19 COMPSTAT @L1 (0)                                       
 DSET STREAM MATERIAL 19 STR_MAIN @L_49 (EVP EXC2 LIQUID NRTL 6.33148096D+02 <3>
 -9.48371928D+03 <17> 3.44247134D-03 <3> 3.60453561D-03 <3> 1.47561969D-01 <3>  
 7.04096489D-03 <3> 0.D0 <3> 3.37813656D+01 <3> 1.46584499D-08 <3>              
 3.64360809D-08 <3> 0.D0 <3> 0.D0 <3> 0.D0 <3> 0.D0 <3> 0.D0 <3> 0.D0 <3> 0.D0  
 <3> 0.D0 <3> 1.01419137D-04 1.06193735D-04 4.34734411D-03 2.07434866D-04 0.D0  
 9.95237607D-01 4.31854672D-10 1.07344855D-09 0.D0 0.D0 0.D0 0.D0 0.D0 0.D0     
 0.D0 0.D0 4.68992105D-01 <3> 5.48898683D-01 <3> 2.24633585D+01 <3>             
 1.08608517D+00 <3> 0.D0 <3> 6.08580760D+02 <3> 4.69052806D-07 <3>              
 1.02070142D-06 <3> 0.D0 <3> 0.D0 <3> 0.D0 <3> 0.D0 <3> 0.D0 <3> 0.D0 <3> 0.D0  
 <3> 0.D0 <3> 7.40730499D-04 8.66935691D-04 3.54788377D-02 1.71537303D-03 0.D0  
 9.61198121D-01 7.40826371D-10 1.61210534D-09 0.D0 0.D0 0.D0 0.D0 0.D0 0.D0     
 0.D0 0.D0 3.39430156D+01 <3> 6.33148096D+02 <3> 1.14932904D+01 <3>             
 1.00150000D+02 <4> 1.01325000D+00 <5> 0.D0 1.00000000D+00 0.D0 -6.67338301D+04 
 <3> -3.57759496D+03 <3> -9.48371928D+03 <17> -3.54607797D+01 <3>               
 -1.90104938D+00 <3> 4.92214944D-02 <3> 9.18141624D-01 <3> 1.86532659D+01       
 1.06233484D+01 <3> 0.D0 <3> 0.D0 <3> 0.D0 <3> 0.D0 <3> 0.D0 <3> 0.D0 <3> 0.D0  
 <3> 0.D0 <3> 0.D0 <3> 0.D0 <3> 0.D0 <3> 0.D0 <3> 0.D0 <3> 0.D0 <3> 0.D0 <3>    
 0.D0 <3> 0.D0 0.D0 0.D0 0.D0 0.D0 0.D0 0.D0 0.D0 0.D0 0.D0 0.D0 0.D0 0.D0 0.D0 
 0.D0 0.D0 0.D0 <3> 0.D0 <3> 0.D0 <3> 0.D0 <3> 0.D0 <3> 0.D0 <3> 0.D0 <3> 0.D0  
 <3> 0.D0 <3> 0.D0 <3> 0.D0 <3> 0.D0 <3> 0.D0 <3> 0.D0 <3> 0.D0 <3> 0.D0 <3> *  
 * * * * * * * * * * * * * * * 0.D0 <3> 0.D0 <3> 0.D0 <3> * <4> 1.01325000D+00  
 <5> * * * * <3> * <3> * <17> * <3> * <3> * <3> * <3> * * <3> )                 
 DSET STREAM MATERIAL 19 SUBSATT @L_50 (* * * * * * * * )                       
 DSET STREAM MATERIAL 19 RES_STR @L_48 (1.00150000D+02 <4> 1.01325000D+00 <5>   
 6.33148096D+02 <3> 1.14932904D+01 <3> 3.39430156D+01 <3> 0.D0 )                
 DSET STREAM MATERIAL 14 STRM_XY @L_51 ( 0.D0 0.D0 0.D0 0.D0 0.D0               
 1.00000000D+00 0.D0 0.D0 0.D0 0.D0 0.D0 0.D0 0.D0 0.D0 0.D0 0.D0 0.D0 0.D0     
 0.D0 0.D0 0.D0 1.00000000D+00 0.D0 0.D0 0.D0 0.D0 0.D0 0.D0 0.D0 0.D0 0.D0     
 0.D0 0.D0 0.D0 0.D0 0.D0 0.D0 0.D0 0.D0 0.D0 0.D0 0.D0 0.D0 0.D0 0.D0 0.D0     
 0.D0 0.D0 0.D0 0.D0 0.D0 0.D0 0.D0 0.D0 0.D0 0.D0 0.D0 0.D0 0.D0 0.D0 0.D0     
 0.D0 0.D0 0.D0 0.D0 <3> 0.D0 <3> 0.D0 <3> 0.D0 <3> 0.D0 <3> 4.52307554D+03 <3> 
 0.D0 <3> 0.D0 <3> 0.D0 <3> 0.D0 <3> 0.D0 <3> 0.D0 <3> 0.D0 <3> 0.D0 <3> 0.D0   
 <3> 0.D0 <3> 0 )                                                               
 DSET STREAM MATERIAL 16 STRM_XY @L_51 ( 2.61082168D-05 2.17941745D-05          
 7.59724428D-04 3.60641815D-05 0.D0 9.99153900D-01 5.81030526D-07               
 1.82817798D-06 0.D0 0.D0 0.D0 0.D0 0.D0 0.D0 0.D0 0.D0 2.61082168D-05          
 2.17941745D-05 7.59724428D-04 3.60641815D-05 0.D0 9.99153900D-01               
 5.81030526D-07 1.82817798D-06 0.D0 0.D0 0.D0 0.D0 0.D0 0.D0 0.D0 0.D0 0.D0     
 0.D0 0.D0 0.D0 0.D0 0.D0 0.D0 0.D0 0.D0 0.D0 0.D0 0.D0 0.D0 0.D0 0.D0 0.D0     
 0.D0 0.D0 0.D0 0.D0 0.D0 0.D0 0.D0 0.D0 0.D0 0.D0 0.D0 0.D0 0.D0 0.D0 0.D0     
 0.D0 7.24525770D-01 <3> 6.76028054D-01 <3> 2.35579646D+01 <3> 1.13315472D+00   
 <3> 0.D0 <3> 3.66652653D+03 <3> 3.78716362D-03 <3> 1.04319853D-02 <3> 0.D0 <3> 
 0.D0 <3> 0.D0 <3> 0.D0 <3> 0.D0 <3> 0.D0 <3> 0.D0 <3> 0.D0 <3> * )             
 DSET STREAM MATERIAL 17 STRM_XY @L_51 ( 0.D0 0.D0 0.D0 0.D0 0.D0               
 1.00000000D+00 0.D0 0.D0 0.D0 0.D0 0.D0 0.D0 0.D0 0.D0 0.D0 0.D0 0.D0 0.D0     
 0.D0 0.D0 0.D0 1.00000000D+00 0.D0 0.D0 0.D0 0.D0 0.D0 0.D0 0.D0 0.D0 0.D0     
 0.D0 0.D0 0.D0 0.D0 0.D0 0.D0 0.D0 0.D0 0.D0 0.D0 0.D0 0.D0 0.D0 0.D0 0.D0     
 0.D0 0.D0 0.D0 0.D0 0.D0 0.D0 0.D0 0.D0 0.D0 0.D0 0.D0 0.D0 0.D0 0.D0 0.D0     
 0.D0 0.D0 0.D0 0.D0 <3> 0.D0 <3> 0.D0 <3> 0.D0 <3> 0.D0 <3> 9.37858885D+02 <3> 
 0.D0 <3> 0.D0 <3> 0.D0 <3> 0.D0 <3> 0.D0 <3> 0.D0 <3> 0.D0 <3> 0.D0 <3> 0.D0   
 <3> 0.D0 <3> * )                                                               
 DSET STREAM MATERIAL 18 STRM_XY @L_51 ( 0.D0 0.D0 0.D0 0.D0 0.D0 0.D0 0.D0     
 0.D0 0.D0 0.D0 0.D0 0.D0 0.D0 0.D0 0.D0 0.D0 0.D0 0.D0 0.D0 0.D0 0.D0 0.D0     
 0.D0 0.D0 0.D0 0.D0 0.D0 0.D0 0.D0 0.D0 0.D0 0.D0 0.D0 0.D0 0.D0 0.D0 0.D0     
 0.D0 0.D0 0.D0 0.D0 0.D0 0.D0 0.D0 0.D0 0.D0 0.D0 0.D0 1.10493516D-05          
 4.91798163D-06 4.23585890D-05 1.79759651D-06 0.D0 9.99936986D-01               
 6.97124674D-07 2.19351838D-06 0.D0 0.D0 0.D0 0.D0 0.D0 0.D0 0.D0 0.D0          
 2.55533665D-01 <3> 1.27129372D-01 <3> 1.09460610D+00 <3> 4.70695504D-02 <3>    
 0.D0 <3> 3.05794577D+03 <3> 3.78669457D-03 <3> 1.04309646D-02 <3> 0.D0 <3>     
 0.D0 <3> 0.D0 <3> 0.D0 <3> 0.D0 <3> 0.D0 <3> 0.D0 <3> 0.D0 <3> * )             
 DSET STREAM MATERIAL 19 STRM_XY @L_51 ( 1.01419137D-04 1.06193735D-04          
 4.34734411D-03 2.07434866D-04 0.D0 9.95237607D-01 4.31854672D-10               
 1.07344855D-09 0.D0 0.D0 0.D0 0.D0 0.D0 0.D0 0.D0 0.D0 1.01419137D-04          
 1.06193735D-04 4.34734411D-03 2.07434866D-04 0.D0 9.95237607D-01               
 4.31854672D-10 1.07344855D-09 0.D0 0.D0 0.D0 0.D0 0.D0 0.D0 0.D0 0.D0 0.D0     
 0.D0 0.D0 0.D0 0.D0 0.D0 0.D0 0.D0 0.D0 0.D0 0.D0 0.D0 0.D0 0.D0 0.D0 0.D0     
 0.D0 0.D0 0.D0 0.D0 0.D0 0.D0 0.D0 0.D0 0.D0 0.D0 0.D0 0.D0 0.D0 0.D0 0.D0     
 0.D0 4.68992105D-01 <3> 5.48898683D-01 <3> 2.24633585D+01 <3> 1.08608517D+00   
 <3> 0.D0 <3> 6.08580760D+02 <3> 4.69052806D-07 <3> 1.02070142D-06 <3> 0.D0 <3> 
 0.D0 <3> 0.D0 <3> 0.D0 <3> 0.D0 <3> 0.D0 <3> 0.D0 <3> 0.D0 <3> * )             
 DSET STREAM MATERIAL 14 STR_PHAS @L_52 ( 0.D0 <3> 2.51068845D+02 <3>           
 2.51068845D+02 <3> 0.D0 <3> * <3> -6.82089458D+04 <3> -6.82089458D+04 <3> * <3>
 * <3> -3.87882036D+01 <3> -3.87882036D+01 <3> * <3> * <3> 5.50121038D-02 <3>   
 5.50121038D-02 <3> * <3> * 1.80152800D+01 1.80152800D+01 * 0.D0 1.00000000D+00 
 2.51068845D+02 <3> 7.55298775D+01 <3> 1.80152800D+01 0.D0 <3> 4.52307554D+03   
 <3> * <3> 7.60647286D+01 <3> 7.60647286D+01 <3> 0.D0 0.D0 )                    
 DSET STREAM MATERIAL 16 STR_PHAS @L_52 ( 0.D0 <3> 2.03695496D+02 <3>           
 2.03695496D+02 <3> 0.D0 <3> * <3> -6.81883669D+04 <3> -6.81883669D+04 <3> * <3>
 * <3> -3.89072129D+01 <3> -3.89072129D+01 <3> * <3> * <3> 5.46891590D-02 <3>   
 5.46891590D-02 <3> * <3> * 1.81281986D+01 1.81281986D+01 * 0.D0 1.00000000D+00 
 2.03695496D+02 <3> 6.17170137D+01 <3> 1.81281986D+01 0.D0 <3> 3.69263242D+03   
 <3> * <3> 6.20767443D+01 <3> 6.20767443D+01 <3> 0.D0 0.D0 )                    
 DSET STREAM MATERIAL 17 STR_PHAS @L_52 ( 0.D0 <3> 5.20590790D+01 <3>           
 5.20590790D+01 <3> 0.D0 <3> * <3> -6.82089458D+04 <3> -6.82089458D+04 <3> * <3>
 * <3> -3.87882034D+01 <3> -3.87882034D+01 <3> * <3> * <3> 5.50121037D-02 <3>   
 5.50121037D-02 <3> * <3> * 1.80152800D+01 1.80152800D+01 * 0.D0 1.00000000D+00 
 5.20590790D+01 <3> 1.56611063D+01 <3> 1.80152800D+01 0.D0 <3> 9.37858885D+02   
 <3> * <3> 1.57720076D+01 <3> 1.57720076D+01 <3> 0.D0 0.D0 )                    
 DSET STREAM MATERIAL 18 STR_PHAS @L_52 ( 1.69752481D+02 <3> 0.D0 <3> 0.D0 <3>  
 0.D0 <3> -5.71481016D+04 <3> * <3> * <3> * <3> -8.80476170D+00 <3> * <3> * <3> 
 * <3> 3.26461044D-05 <3> * <3> * <3> * <3> 1.80232083D+01 * * * 1.00000000D+00 
 1.00000000D+00 1.69752481D+02 <3> 5.10936653D+01 <3> 1.80232083D+01            
 3.05948432D+03 <3> 0.D0 <3> 8.66629593D+04 <3> * <3> 8.66629593D+04 <3>        
 1.00000000D+00 0.D0 )                                                          
 DSET STREAM MATERIAL 19 STR_PHAS @L_52 ( 0.D0 <3> 3.39430156D+01 <3>           
 3.39430156D+01 <3> 0.D0 <3> * <3> -6.67338301D+04 <3> -6.67338301D+04 <3> * <3>
 * <3> -3.54607797D+01 <3> -3.54607797D+01 <3> * <3> * <3> 4.92214944D-02 <3>   
 4.92214944D-02 <3> * <3> * 1.86532659D+01 1.86532659D+01 * 0.D0 1.00000000D+00 
 3.39430156D+01 <3> 1.06233484D+01 <3> 1.86532659D+01 0.D0 <3> 6.33148096D+02   
 <3> * <3> 1.14932904D+01 <3> 1.14932904D+01 <3> 0.D0 0.D0 )                    
 DSET STREAM MATERIAL 14 STRM_UPP @L_53 (5.13032542D-01 <17> )                  
 DSET STREAM MATERIAL 16 STRM_UPP @L_53 (4.13918999D-01 <17> )                  
 DSET STREAM MATERIAL 17 STRM_UPP @L_53 (1.08787985D-01 <17> )                  
 DSET STREAM MATERIAL 18 STRM_UPP @L_53 (1.50472913D+03 <17> )                  
 DSET STREAM MATERIAL 19 STRM_UPP @L_53 (2.35220369D+01 <17> )                  
 IDSET ID_123 (STREAMID) ( "14" )                                               
 LSET L_64 ( %ID_123 & %IDS_0 & %ID_117 )                                       
 IDSET ID_124 (STREAMID) ( "16" )                                               
 LSET L_65 ( %ID_124 & %IDS_0 & %ID_117 )                                       
 IDSET ID_125 (STREAMID) ( "17" )                                               
 LSET L_66 ( %ID_125 & %IDS_0 & %ID_113 & %ID_115 %ID_125 & %IDS_2 &            
 %ID_113 & %ID_116 )                                                            
 DSET DIST-CURVE PSD @L_66 ( * * 0.D0 0.D0 0.D0 0.D0 0.D0 0.D0 5.00000000D-01   
 5.00000000D-01 5.00000000D-01 1.00000000D+00 0.D0 1.00000000D+00 0.D0          
 1.00000000D+00 0.D0 1.00000000D+00 * * 0.D0 0.D0 0.D0 0.D0 0.D0 0.D0           
 5.00000000D-01 5.00000000D-01 5.00000000D-01 1.00000000D+00 0.D0               
 1.00000000D+00 0.D0 1.00000000D+00 0.D0 1.00000000D+00 )                       
 LSET L_67 ( %ID_125 & %IDS_0 & %ID_117 %ID_125 & %IDS_2 & %ID_117 )            
 DSET DIST-CURVE SOLIDS @L_67 ( 2.80000000D-03 <1> 4.60000000D-03 <1>           
 5.50000000D-03 <1> 1.00000000D-02 <1> 1.26400000D-02 <1> 1.50000000D-02 <1>    
 1.60000000D-02 <1> 1.80000000D-02 <1> 1.90000000D-02 <1> 1.99800000D-02 <1>    
 3.66666667D-01 8.04878049D-03 <1> 7.45454545D+00 <3> 1.02500000D-02 <1>        
 2.80000000D-03 <1> 4.60000000D-03 <1> 5.50000000D-03 <1> 1.00000000D-02 <1>    
 1.26400000D-02 <1> 1.50000000D-02 <1> 1.60000000D-02 <1> 1.80000000D-02 <1>    
 1.90000000D-02 <1> 1.99800000D-02 <1> 3.66666667D-01 8.04878049D-03 <1>        
 7.45454545D+00 <3> 1.02500000D-02 <1> )                                        
 IDSET ID_126 (STREAMID) ( "18" )                                               
 LSET L_68 ( %ID_126 & %IDS_0 & %ID_117 )                                       
 IDSET ID_127 (STREAMID) ( "19" )                                               
 LSET L_69 ( %ID_127 & %IDS_0 & %ID_117 )                                       
 DSET STREAM MATERIAL 2 BLKSTAT @BLKSTAT (0 0)                                  
 DSET STREAM MATERIAL 2 COMPSTAT @L1 (0)                                        
 DSET STREAM MATERIAL 2 STR_MAIN @L_49 (LIMP1 * MISSING NRTL 1.31313180D+03 <3> 
 1.11157814D+00 <17> 0.D0 <3> 0.D0 <3> 0.D0 <3> 0.D0 <3> 0.D0 <3> 0.D0 <3> 0.D0 
 <3> 0.D0 <3> 0.D0 <3> 0.D0 <3> 0.D0 <3> 0.D0 <3> 0.D0 <3> 0.D0 <3> 0.D0 <3>    
 0.D0 <3> 0.D0 0.D0 0.D0 0.D0 0.D0 0.D0 0.D0 0.D0 0.D0 0.D0 0.D0 0.D0 0.D0 0.D0 
 0.D0 0.D0 0.D0 <3> 0.D0 <3> 0.D0 <3> 0.D0 <3> 0.D0 <3> 0.D0 <3> 0.D0 <3> 0.D0  
 <3> 0.D0 <3> 0.D0 <3> 0.D0 <3> 0.D0 <3> 0.D0 <3> 0.D0 <3> 0.D0 <3> 0.D0 <3> *  
 * * * * * * * * * * * * * * * 0.D0 <3> 0.D0 <3> 0.D0 <3> * <4> 1.01325000D+00  
 <5> * * * * <3> * <3> * <17> * <3> * <3> * <3> * <3> * 0.D0 <3> 0.D0 <3> 0.D0  
 <3> 0.D0 <3> 0.D0 <3> 8.09875293D+00 <3> 0.D0 <3> 0.D0 <3> 0.D0 <3> 0.D0 <3>   
 0.D0 <3> 0.D0 <3> 0.D0 <3> 0.D0 <3> 0.D0 <3> 0.D0 <3> 0.D0 <3> 0.D0 0.D0 0.D0  
 0.D0 1.00000000D+00 0.D0 0.D0 0.D0 0.D0 0.D0 0.D0 0.D0 0.D0 0.D0 0.D0 0.D0     
 0.D0 <3> 0.D0 <3> 0.D0 <3> 0.D0 <3> 1.31313180D+03 <3> 0.D0 <3> 0.D0 <3> 0.D0  
 <3> 0.D0 <3> 0.D0 <3> 0.D0 <3> 0.D0 <3> 0.D0 <3> 0.D0 <3> 0.D0 <3> 0.D0 <3>    
 0.D0 0.D0 0.D0 0.D0 1.00000000D+00 0.D0 0.D0 0.D0 0.D0 0.D0 0.D0 0.D0 0.D0     
 0.D0 0.D0 0.D0 8.09875293D+00 <3> 1.31313180D+03 <3> 3.64646351D+00 <3>        
 2.80000000D+01 <4> 1.01325000D+00 <5> 0.D0 0.D0 1.00000000D+00 3.27823158D+01  
 <3> 2.02185246D-01 <3> 1.11157814D+00 <17> 1.09402936D-01 <3> 6.74743652D-04   
 <3> 3.70164723D-02 <3> 6.00185082D+00 <3> 1.62140000D+02 * <3> )               
 DSET STREAM MATERIAL 2 SUBSATT @L_50 (0.D0 0.D0 0.D0 0.D0 1.00000000D+00 0.D0  
 0.D0 0.D0 )                                                                    
 DSET STREAM MATERIAL 2 RES_STR @L_48 (2.80000000D+01 <4> 1.01325000D+00 <5>    
 1.31313180D+03 <3> 3.64646351D+00 <3> 8.09875293D+00 <3> 0.D0 )                
 DSET STREAM MATERIAL 20 BLKSTAT @BLKSTAT (0 0)                                 
 DSET STREAM MATERIAL 20 COMPSTAT @L1 (0)                                       
 DSET STREAM MATERIAL 20 STR_MAIN @L_49 (EXC2 ALMA LIQUID NRTL 6.33148096D+02   
 <3> -9.67738867D+03 <17> 3.44247134D-03 <3> 3.60453561D-03 <3> 1.47561969D-01  
 <3> 7.04096489D-03 <3> 0.D0 <3> 3.37813656D+01 <3> 1.46584499D-08 <3>          
 3.64360809D-08 <3> 0.D0 <3> 0.D0 <3> 0.D0 <3> 0.D0 <3> 0.D0 <3> 0.D0 <3> 0.D0  
 <3> 0.D0 <3> 1.01419137D-04 1.06193735D-04 4.34734411D-03 2.07434866D-04 0.D0  
 9.95237607D-01 4.31854672D-10 1.07344855D-09 0.D0 0.D0 0.D0 0.D0 0.D0 0.D0     
 0.D0 0.D0 4.68992105D-01 <3> 5.48898683D-01 <3> 2.24633585D+01 <3>             
 1.08608517D+00 <3> 0.D0 <3> 6.08580760D+02 <3> 4.69052806D-07 <3>              
 1.02070142D-06 <3> 0.D0 <3> 0.D0 <3> 0.D0 <3> 0.D0 <3> 0.D0 <3> 0.D0 <3> 0.D0  
 <3> 0.D0 <3> 7.40730499D-04 8.66935691D-04 3.54788377D-02 1.71537303D-03 0.D0  
 9.61198121D-01 7.40826371D-10 1.61210534D-09 0.D0 0.D0 0.D0 0.D0 0.D0 0.D0     
 0.D0 0.D0 3.39430156D+01 <3> 6.33148096D+02 <3> 1.06225487D+01 <3>             
 2.80000000D+01 <4> 1.01325000D+00 <5> 0.D0 1.00000000D+00 0.D0 -6.80966182D+04 
 <3> -3.65065391D+03 <3> -9.67738867D+03 <17> -3.94780340D+01 <3>               
 -2.11641405D+00 <3> 5.32562330D-02 <3> 9.93402675D-01 <3> 1.86532659D+01       
 1.06233484D+01 <3> 0.D0 <3> 0.D0 <3> 0.D0 <3> 0.D0 <3> 0.D0 <3> 0.D0 <3> 0.D0  
 <3> 0.D0 <3> 0.D0 <3> 0.D0 <3> 0.D0 <3> 0.D0 <3> 0.D0 <3> 0.D0 <3> 0.D0 <3>    
 0.D0 <3> 0.D0 0.D0 0.D0 0.D0 0.D0 0.D0 0.D0 0.D0 0.D0 0.D0 0.D0 0.D0 0.D0 0.D0 
 0.D0 0.D0 0.D0 <3> 0.D0 <3> 0.D0 <3> 0.D0 <3> 0.D0 <3> 0.D0 <3> 0.D0 <3> 0.D0  
 <3> 0.D0 <3> 0.D0 <3> 0.D0 <3> 0.D0 <3> 0.D0 <3> 0.D0 <3> 0.D0 <3> 0.D0 <3> *  
 * * * * * * * * * * * * * * * 0.D0 <3> 0.D0 <3> 0.D0 <3> * <4> 1.01325000D+00  
 <5> * * * * <3> * <3> * <17> * <3> * <3> * <3> * <3> * * <3> )                 
 DSET STREAM MATERIAL 20 SUBSATT @L_50 (* * * * * * * * )                       
 DSET STREAM MATERIAL 20 RES_STR @L_48 (2.80000000D+01 <4> 1.01325000D+00 <5>   
 6.33148096D+02 <3> 1.06225487D+01 <3> 3.39430156D+01 <3> 0.D0 )                
 DSET STREAM MATERIAL 21 BLKSTAT @BLKSTAT (0 0)                                 
 DSET STREAM MATERIAL 21 COMPSTAT @L1 (0)                                       
 DSET STREAM MATERIAL 21 STR_MAIN @L_49 (ALMA BOMB1 LIQUID NRTL 6.33148096D+02  
 <3> -9.67738866D+03 <17> 3.44247134D-03 <3> 3.60453561D-03 <3> 1.47561969D-01  
 <3> 7.04096489D-03 <3> 0.D0 <3> 3.37813656D+01 <3> 1.46584499D-08 <3>          
 3.64360809D-08 <3> 0.D0 <3> 0.D0 <3> 0.D0 <3> 0.D0 <3> 0.D0 <3> 0.D0 <3> 0.D0  
 <3> 0.D0 <3> 1.01419137D-04 1.06193735D-04 4.34734411D-03 2.07434866D-04 0.D0  
 9.95237607D-01 4.31854672D-10 1.07344855D-09 0.D0 0.D0 0.D0 0.D0 0.D0 0.D0     
 0.D0 0.D0 4.68992105D-01 <3> 5.48898683D-01 <3> 2.24633585D+01 <3>             
 1.08608517D+00 <3> 0.D0 <3> 6.08580760D+02 <3> 4.69052806D-07 <3>              
 1.02070142D-06 <3> 0.D0 <3> 0.D0 <3> 0.D0 <3> 0.D0 <3> 0.D0 <3> 0.D0 <3> 0.D0  
 <3> 0.D0 <3> 7.40730499D-04 8.66935691D-04 3.54788377D-02 1.71537303D-03 0.D0  
 9.61198121D-01 7.40826371D-10 1.61210534D-09 0.D0 0.D0 0.D0 0.D0 0.D0 0.D0     
 0.D0 0.D0 3.39430156D+01 <3> 6.33148096D+02 <3> 1.06225487D+01 <3>             
 2.80000029D+01 <4> 1.01325000D+00 <5> 0.D0 1.00000000D+00 0.D0 -6.80966181D+04 
 <3> -3.65065391D+03 <3> -9.67738866D+03 <17> -3.94780338D+01 <3>               
 -2.11641404D+00 <3> 5.32562328D-02 <3> 9.93402672D-01 <3> 1.86532659D+01       
 1.06233484D+01 <3> 0.D0 <3> 0.D0 <3> 0.D0 <3> 0.D0 <3> 0.D0 <3> 0.D0 <3> 0.D0  
 <3> 0.D0 <3> 0.D0 <3> 0.D0 <3> 0.D0 <3> 0.D0 <3> 0.D0 <3> 0.D0 <3> 0.D0 <3>    
 0.D0 <3> 0.D0 0.D0 0.D0 0.D0 0.D0 0.D0 0.D0 0.D0 0.D0 0.D0 0.D0 0.D0 0.D0 0.D0 
 0.D0 0.D0 0.D0 <3> 0.D0 <3> 0.D0 <3> 0.D0 <3> 0.D0 <3> 0.D0 <3> 0.D0 <3> 0.D0  
 <3> 0.D0 <3> 0.D0 <3> 0.D0 <3> 0.D0 <3> 0.D0 <3> 0.D0 <3> 0.D0 <3> 0.D0 <3> *  
 * * * * * * * * * * * * * * * 0.D0 <3> 0.D0 <3> 0.D0 <3> * <4> 1.01325000D+00  
 <5> * * * * <3> * <3> * <17> * <3> * <3> * <3> * <3> * * <3> )                 
 DSET STREAM MATERIAL 21 SUBSATT @L_50 (* * * * * * * * )                       
 DSET STREAM MATERIAL 21 RES_STR @L_48 (2.80000029D+01 <4> 1.01325000D+00 <5>   
 6.33148096D+02 <3> 1.06225487D+01 <3> 3.39430156D+01 <3> 0.D0 )                
 DSET STREAM MATERIAL 22 BLKSTAT @BLKSTAT (0 0)                                 
 DSET STREAM MATERIAL 22 COMPSTAT @L1 (0)                                       
 DSET STREAM MATERIAL 22 STR_MAIN @L_49 (* MEZC1 VAPOR NRTL 5.92387703D+02 <3>  
 -3.27184122D+03 <17> 0.D0 <3> 0.D0 <3> 0.D0 <3> 0.D0 <3> 0.D0 <3> 0.D0 <3>     
 0.D0 <3> 0.D0 <3> 2.08429429D+00 <3> 0.D0 <3> 0.D0 <3> 0.D0 <3> 0.D0 <3> 0.D0  
 <3> 0.D0 <3> 0.D0 <3> 0.D0 0.D0 0.D0 0.D0 0.D0 0.D0 0.D0 0.D0 1.00000000D+00   
 0.D0 0.D0 0.D0 0.D0 0.D0 0.D0 0.D0 0.D0 <3> 0.D0 <3> 0.D0 <3> 0.D0 <3> 0.D0 <3>
 0.D0 <3> 0.D0 <3> 0.D0 <3> 5.92387703D+02 <3> 0.D0 <3> 0.D0 <3> 0.D0 <3> 0.D0  
 <3> 0.D0 <3> 0.D0 <3> 0.D0 <3> 0.D0 0.D0 0.D0 0.D0 0.D0 0.D0 0.D0 0.D0         
 1.00000000D+00 0.D0 0.D0 0.D0 0.D0 0.D0 0.D0 0.D0 2.08429429D+00 <3>           
 5.92387703D+02 <3> 8.58422915D+02 <3> 2.80000000D+01 <4> 1.01325000D+00 <5>    
 1.00000000D+00 0.D0 0.D0 -3.74930667D+05 <3> -1.31917973D+03 <3>               
 -3.27184122D+03 <17> -1.25752819D+03 <3> -4.42456660D+00 <3> 4.04675104D-05 <3>
 1.15014735D-02 <3> 2.84215000D+02 2.58695660D+00 <3> 0.D0 <3> 0.D0 <3> 0.D0 <3>
 0.D0 <3> 0.D0 <3> 0.D0 <3> 0.D0 <3> 0.D0 <3> 0.D0 <3> 0.D0 <3> 0.D0 <3> 0.D0   
 <3> 0.D0 <3> 0.D0 <3> 0.D0 <3> 0.D0 <3> 0.D0 0.D0 0.D0 0.D0 0.D0 0.D0 0.D0     
 0.D0 0.D0 0.D0 0.D0 0.D0 0.D0 0.D0 0.D0 0.D0 0.D0 <3> 0.D0 <3> 0.D0 <3> 0.D0   
 <3> 0.D0 <3> 0.D0 <3> 0.D0 <3> 0.D0 <3> 0.D0 <3> 0.D0 <3> 0.D0 <3> 0.D0 <3>    
 0.D0 <3> 0.D0 <3> 0.D0 <3> 0.D0 <3> * * * * * * * * * * * * * * * * 0.D0 <3>   
 0.D0 <3> 0.D0 <3> * <4> 1.01325000D+00 <5> * * * * <3> * <3> * <17> * <3> * <3>
 * <3> * <3> * * <3> )                                                          
 DSET STREAM MATERIAL 22 SUBSATT @L_50 (* * * * * * * * )                       
 DSET STREAM MATERIAL 22 RES_STR @L_48 (2.80000000D+01 <4> 1.01325000D+00 <5>   
 5.92387703D+02 <3> 8.58422915D+02 <3> 2.08429429D+00 <3> 1.00000000D+00 )      
 DSET STREAM MATERIAL 23 BLKSTAT @BLKSTAT (0 0)                                 
 DSET STREAM MATERIAL 23 COMPSTAT @L1 (0)                                       
 DSET STREAM MATERIAL 23 STR_MAIN @L_49 (* MEZC1 LIQUID NRTL 2.03442853D+04 <3> 
 -3.22496477D+05 <17> 0.D0 <3> 0.D0 <3> 0.D0 <3> 0.D0 <3> 0.D0 <3>              
 1.12927944D+03 <3> 0.D0 <3> 0.D0 <3> 0.D0 <3> 0.D0 <3> 0.D0 <3> 0.D0 <3> 0.D0  
 <3> 0.D0 <3> 0.D0 <3> 0.D0 <3> 0.D0 0.D0 0.D0 0.D0 0.D0 1.00000000D+00 0.D0    
 0.D0 0.D0 0.D0 0.D0 0.D0 0.D0 0.D0 0.D0 0.D0 0.D0 <3> 0.D0 <3> 0.D0 <3> 0.D0   
 <3> 0.D0 <3> 2.03442853D+04 <3> 0.D0 <3> 0.D0 <3> 0.D0 <3> 0.D0 <3> 0.D0 <3>   
 0.D0 <3> 0.D0 <3> 0.D0 <3> 0.D0 <3> 0.D0 <3> 0.D0 0.D0 0.D0 0.D0 0.D0          
 1.00000000D+00 0.D0 0.D0 0.D0 0.D0 0.D0 0.D0 0.D0 0.D0 0.D0 0.D0               
 1.12927944D+03 <3> 2.03442853D+04 <3> 3.42130598D+02 <3> 2.80000000D+01 <4>    
 1.01325000D+00 <5> 0.D0 1.00000000D+00 0.D0 -6.82089458D+04 <3>                
 -3.78617184D+03 <3> -3.22496477D+05 <17> -3.87882036D+01 <3> -2.15307248D+00   
 <3> 5.50121038D-02 <3> 9.91058454D-01 <3> 1.80152800D+01 3.39724898D+02 <3>    
 0.D0 <3> 0.D0 <3> 0.D0 <3> 0.D0 <3> 0.D0 <3> 0.D0 <3> 0.D0 <3> 0.D0 <3> 0.D0   
 <3> 0.D0 <3> 0.D0 <3> 0.D0 <3> 0.D0 <3> 0.D0 <3> 0.D0 <3> 0.D0 <3> 0.D0 0.D0   
 0.D0 0.D0 0.D0 0.D0 0.D0 0.D0 0.D0 0.D0 0.D0 0.D0 0.D0 0.D0 0.D0 0.D0 0.D0 <3> 
 0.D0 <3> 0.D0 <3> 0.D0 <3> 0.D0 <3> 0.D0 <3> 0.D0 <3> 0.D0 <3> 0.D0 <3> 0.D0   
 <3> 0.D0 <3> 0.D0 <3> 0.D0 <3> 0.D0 <3> 0.D0 <3> 0.D0 <3> * * * * * * * * * *  
 * * * * * * 0.D0 <3> 0.D0 <3> 0.D0 <3> * <4> 1.01325000D+00 <5> * * * * <3> *  
 <3> * <17> * <3> * <3> * <3> * <3> * * <3> )                                   
 DSET STREAM MATERIAL 23 SUBSATT @L_50 (* * * * * * * * )                       
 DSET STREAM MATERIAL 23 RES_STR @L_48 (2.80000000D+01 <4> 1.01325000D+00 <5>   
 2.03442853D+04 <3> 3.42130598D+02 <3> 1.12927944D+03 <3> 0.D0 )                
 DSET STREAM MATERIAL 2 STRM_XY @L_51 ( 0.D0 0.D0 0.D0 0.D0 0.D0 0.D0 0.D0 0.D0 
 0.D0 0.D0 0.D0 0.D0 0.D0 0.D0 0.D0 0.D0 0.D0 0.D0 0.D0 0.D0 0.D0 0.D0 0.D0     
 0.D0 0.D0 0.D0 0.D0 0.D0 0.D0 0.D0 0.D0 0.D0 0.D0 0.D0 0.D0 0.D0 0.D0 0.D0     
 0.D0 0.D0 0.D0 0.D0 0.D0 0.D0 0.D0 0.D0 0.D0 0.D0 0.D0 0.D0 0.D0 0.D0 0.D0     
 0.D0 0.D0 0.D0 0.D0 0.D0 0.D0 0.D0 0.D0 0.D0 0.D0 0.D0 0.D0 <3> 0.D0 <3> 0.D0  
 <3> 0.D0 <3> 0.D0 <3> 0.D0 <3> 0.D0 <3> 0.D0 <3> 0.D0 <3> 0.D0 <3> 0.D0 <3>    
 0.D0 <3> 0.D0 <3> 0.D0 <3> 0.D0 <3> 0.D0 <3> * )                               
 DSET STREAM MATERIAL 20 STRM_XY @L_51 ( 1.01419137D-04 1.06193735D-04          
 4.34734411D-03 2.07434866D-04 0.D0 9.95237607D-01 4.31854672D-10               
 1.07344855D-09 0.D0 0.D0 0.D0 0.D0 0.D0 0.D0 0.D0 0.D0 1.01419137D-04          
 1.06193735D-04 4.34734411D-03 2.07434866D-04 0.D0 9.95237607D-01               
 4.31854672D-10 1.07344855D-09 0.D0 0.D0 0.D0 0.D0 0.D0 0.D0 0.D0 0.D0 0.D0     
 0.D0 0.D0 0.D0 0.D0 0.D0 0.D0 0.D0 0.D0 0.D0 0.D0 0.D0 0.D0 0.D0 0.D0 0.D0     
 0.D0 0.D0 0.D0 0.D0 0.D0 0.D0 0.D0 0.D0 0.D0 0.D0 0.D0 0.D0 0.D0 0.D0 0.D0     
 0.D0 4.68992105D-01 <3> 5.48898683D-01 <3> 2.24633585D+01 <3> 1.08608517D+00   
 <3> 0.D0 <3> 6.08580760D+02 <3> 4.69052806D-07 <3> 1.02070142D-06 <3> 0.D0 <3> 
 0.D0 <3> 0.D0 <3> 0.D0 <3> 0.D0 <3> 0.D0 <3> 0.D0 <3> 0.D0 <3> * )             
 DSET STREAM MATERIAL 21 STRM_XY @L_51 ( 1.01419137D-04 1.06193735D-04          
 4.34734411D-03 2.07434866D-04 0.D0 9.95237607D-01 4.31854672D-10               
 1.07344855D-09 0.D0 0.D0 0.D0 0.D0 0.D0 0.D0 0.D0 0.D0 1.01419137D-04          
 1.06193735D-04 4.34734411D-03 2.07434866D-04 0.D0 9.95237607D-01               
 4.31854672D-10 1.07344855D-09 0.D0 0.D0 0.D0 0.D0 0.D0 0.D0 0.D0 0.D0 0.D0     
 0.D0 0.D0 0.D0 0.D0 0.D0 0.D0 0.D0 0.D0 0.D0 0.D0 0.D0 0.D0 0.D0 0.D0 0.D0     
 0.D0 0.D0 0.D0 0.D0 0.D0 0.D0 0.D0 0.D0 0.D0 0.D0 0.D0 0.D0 0.D0 0.D0 0.D0     
 0.D0 4.68992105D-01 <3> 5.48898683D-01 <3> 2.24633585D+01 <3> 1.08608517D+00   
 <3> 0.D0 <3> 6.08580760D+02 <3> 4.69052806D-07 <3> 1.02070142D-06 <3> 0.D0 <3> 
 0.D0 <3> 0.D0 <3> 0.D0 <3> 0.D0 <3> 0.D0 <3> 0.D0 <3> 0.D0 <3> * )             
 DSET STREAM MATERIAL 22 STRM_XY @L_51 ( 0.D0 0.D0 0.D0 0.D0 0.D0 0.D0 0.D0     
 0.D0 0.D0 0.D0 0.D0 0.D0 0.D0 0.D0 0.D0 0.D0 0.D0 0.D0 0.D0 0.D0 0.D0 0.D0     
 0.D0 0.D0 0.D0 0.D0 0.D0 0.D0 0.D0 0.D0 0.D0 0.D0 0.D0 0.D0 0.D0 0.D0 0.D0     
 0.D0 0.D0 0.D0 0.D0 0.D0 0.D0 0.D0 0.D0 0.D0 0.D0 0.D0 0.D0 0.D0 0.D0 0.D0     
 0.D0 0.D0 0.D0 0.D0 1.00000000D+00 0.D0 0.D0 0.D0 0.D0 0.D0 0.D0 0.D0 0.D0 <3> 
 0.D0 <3> 0.D0 <3> 0.D0 <3> 0.D0 <3> 0.D0 <3> 0.D0 <3> 0.D0 <3> 5.92387703D+02  
 <3> 0.D0 <3> 0.D0 <3> 0.D0 <3> 0.D0 <3> 0.D0 <3> 0.D0 <3> 0.D0 <3> 0 )         
 DSET STREAM MATERIAL 23 STRM_XY @L_51 ( 0.D0 0.D0 0.D0 0.D0 0.D0               
 1.00000000D+00 0.D0 0.D0 0.D0 0.D0 0.D0 0.D0 0.D0 0.D0 0.D0 0.D0 0.D0 0.D0     
 0.D0 0.D0 0.D0 1.00000000D+00 0.D0 0.D0 0.D0 0.D0 0.D0 0.D0 0.D0 0.D0 0.D0     
 0.D0 0.D0 0.D0 0.D0 0.D0 0.D0 0.D0 0.D0 0.D0 0.D0 0.D0 0.D0 0.D0 0.D0 0.D0     
 0.D0 0.D0 0.D0 0.D0 0.D0 0.D0 0.D0 0.D0 0.D0 0.D0 0.D0 0.D0 0.D0 0.D0 0.D0     
 0.D0 0.D0 0.D0 0.D0 <3> 0.D0 <3> 0.D0 <3> 0.D0 <3> 0.D0 <3> 2.03442853D+04 <3> 
 0.D0 <3> 0.D0 <3> 0.D0 <3> 0.D0 <3> 0.D0 <3> 0.D0 <3> 0.D0 <3> 0.D0 <3> 0.D0   
 <3> 0.D0 <3> 0 )                                                               
 DSET STREAM MATERIAL 2 STR_PHAS @L_52 ( 0.D0 <3> 0.D0 <3> 0.D0 <3> 0.D0 <3>    
 0.D0 <3> 0.D0 <3> 0.D0 <3> 0.D0 <3> 0.D0 <3> 0.D0 <3> 0.D0 <3> 0.D0 <3> 0.D0   
 <3> 0.D0 <3> 0.D0 <3> 0.D0 <3> 0.D0 0.D0 0.D0 0.D0 0.D0 0.D0 0.D0 <3> 0.D0 <3> 
 0.D0 0.D0 <3> 0.D0 <3> 0.D0 <3> 0.D0 <3> 0.D0 <3> 0.D0 0.D0 )                  
 DSET STREAM MATERIAL 20 STR_PHAS @L_52 ( 0.D0 <3> 3.39430156D+01 <3>           
 3.39430156D+01 <3> 0.D0 <3> * <3> -6.80966182D+04 <3> -6.80966182D+04 <3> * <3>
 * <3> -3.94780340D+01 <3> -3.94780340D+01 <3> * <3> * <3> 5.32562330D-02 <3>   
 5.32562330D-02 <3> * <3> * 1.86532659D+01 1.86532659D+01 * 0.D0 1.00000000D+00 
 3.39430156D+01 <3> 1.06233484D+01 <3> 1.86532659D+01 0.D0 <3> 6.33148096D+02   
 <3> * <3> 1.06225487D+01 <3> 1.06225487D+01 <3> 0.D0 0.D0 )                    
 DSET STREAM MATERIAL 21 STR_PHAS @L_52 ( 0.D0 <3> 3.39430156D+01 <3>           
 3.39430156D+01 <3> 0.D0 <3> * <3> -6.80966181D+04 <3> -6.80966181D+04 <3> * <3>
 * <3> -3.94780338D+01 <3> -3.94780338D+01 <3> * <3> * <3> 5.32562328D-02 <3>   
 5.32562328D-02 <3> * <3> * 1.86532659D+01 1.86532659D+01 * 0.D0 1.00000000D+00 
 3.39430156D+01 <3> 1.06233484D+01 <3> 1.86532659D+01 0.D0 <3> 6.33148096D+02   
 <3> * <3> 1.06225487D+01 <3> 1.06225487D+01 <3> 0.D0 0.D0 )                    
 DSET STREAM MATERIAL 22 STR_PHAS @L_52 ( 2.08429429D+00 <3> 0.D0 <3> 0.D0 <3>  
 0.D0 <3> -3.74930667D+05 <3> * <3> * <3> * <3> -1.25752819D+03 <3> * <3> * <3> 
 * <3> 4.04675104D-05 <3> * <3> * <3> * <3> 2.84215000D+02 * * * 1.00000000D+00 
 1.00000000D+00 2.08429429D+00 <3> 2.58695660D+00 <3> 2.84215000D+02            
 5.92387703D+02 <3> 0.D0 <3> 8.58422915D+02 <3> * <3> 8.58422915D+02 <3>        
 1.00000000D+00 0.D0 )                                                          
 DSET STREAM MATERIAL 23 STR_PHAS @L_52 ( 0.D0 <3> 1.12927944D+03 <3>           
 1.12927944D+03 <3> 0.D0 <3> * <3> -6.82089458D+04 <3> -6.82089458D+04 <3> * <3>
 * <3> -3.87882036D+01 <3> -3.87882036D+01 <3> * <3> * <3> 5.50121038D-02 <3>   
 5.50121038D-02 <3> * <3> * 1.80152800D+01 1.80152800D+01 * 0.D0 1.00000000D+00 
 1.12927944D+03 <3> 3.39724898D+02 <3> 1.80152800D+01 0.D0 <3> 2.03442853D+04   
 <3> * <3> 3.42130598D+02 <3> 3.42130598D+02 <3> 0.D0 0.D0 )                    
 DSET STREAM MATERIAL 2 STRM_UPP @L_53 (5.55514400D-03 <17> )                   
 DSET STREAM MATERIAL 20 STRM_UPP @L_53 (6.72400214D-02 <17> )                  
 DSET STREAM MATERIAL 21 STRM_UPP @L_53 (6.72401215D-02 <17> )                  
 DSET STREAM MATERIAL 22 STRM_UPP @L_53 (1.19019604D-02 <17> )                  
 DSET STREAM MATERIAL 23 STRM_UPP @L_53 (2.30756270D+00 <17> )                  
 IDSET ID_128 (STREAMID) ( "2" )                                                
 LSET L_70 ( %ID_128 & %IDS_0 & %ID_113 & %ID_115 %ID_128 & %IDS_2 &            
 %ID_113 & %ID_116 )                                                            
 DSET DIST-CURVE PSD @L_70 ( * * 0.D0 0.D0 0.D0 0.D0 0.D0 0.D0 0.D0 0.D0        
 1.00000000D+00 1.00000000D+00 0.D0 1.00000000D+00 0.D0 1.00000000D+00 0.D0     
 1.00000000D+00 * * 0.D0 0.D0 0.D0 0.D0 0.D0 0.D0 0.D0 0.D0 1.00000000D+00      
 1.00000000D+00 0.D0 1.00000000D+00 0.D0 1.00000000D+00 0.D0 1.00000000D+00     
 )                                                                              
 LSET L_71 ( %ID_128 & %IDS_0 & %ID_117 %ID_128 & %IDS_2 & %ID_117 )            
 DSET DIST-CURVE SOLIDS @L_71 ( 1.10000000D-02 <1> 1.20000000D-02 <1>           
 1.25000000D-02 <1> 1.50000000D-02 <1> 1.63200000D-02 <1> 1.75000000D-02 <1>    
 1.80000000D-02 <1> 1.90000000D-02 <1> 1.95000000D-02 <1> 1.99900000D-02 <1>    
 7.14285714D-01 1.50000000D-02 <1> 4.00000000D+00 <3> 1.50000000D-02 <1>        
 1.10000000D-02 <1> 1.20000000D-02 <1> 1.25000000D-02 <1> 1.50000000D-02 <1>    
 1.63200000D-02 <1> 1.75000000D-02 <1> 1.80000000D-02 <1> 1.90000000D-02 <1>    
 1.95000000D-02 <1> 1.99900000D-02 <1> 7.14285714D-01 1.50000000D-02 <1>        
 4.00000000D+00 <3> 1.50000000D-02 <1> )                                        
 IDSET ID_129 (STREAMID) ( "20" )                                               
 LSET L_72 ( %ID_129 & %IDS_0 & %ID_117 )                                       
 IDSET ID_130 (STREAMID) ( "21" )                                               
 LSET L_73 ( %ID_130 & %IDS_0 & %ID_117 )                                       
 IDSET ID_131 (STREAMID) ( "22" )                                               
 LSET L_74 ( %ID_131 & %IDS_0 & %ID_117 )                                       
 IDSET ID_132 (STREAMID) ( "23" )                                               
 LSET L_75 ( %ID_132 & %IDS_0 & %ID_117 )                                       
 DSET STREAM MATERIAL 24 BLKSTAT @BLKSTAT (0 0)                                 
 DSET STREAM MATERIAL 24 COMPSTAT @L1 (0)                                       
 DSET STREAM MATERIAL 24 STR_MAIN @L_49 (MEZC1 HIDROLI MIXED NRTL               
 2.09366730D+04 <3> -3.25768332D+05 <17> 0.D0 <3> 0.D0 <3> 0.D0 <3> 0.D0 <3>    
 0.D0 <3> 1.12927944D+03 <3> 0.D0 <3> 0.D0 <3> 2.08429429D+00 <3> 0.D0 <3> 0.D0 
 <3> 0.D0 <3> 0.D0 <3> 0.D0 <3> 0.D0 <3> 0.D0 <3> 0.D0 0.D0 0.D0 0.D0 0.D0      
 9.98157715D-01 0.D0 0.D0 1.84228487D-03 0.D0 0.D0 0.D0 0.D0 0.D0 0.D0 0.D0     
 0.D0 <3> 0.D0 <3> 0.D0 <3> 0.D0 <3> 0.D0 <3> 2.03442853D+04 <3> 0.D0 <3> 0.D0  
 <3> 5.92387703D+02 <3> 0.D0 <3> 0.D0 <3> 0.D0 <3> 0.D0 <3> 0.D0 <3> 0.D0 <3>   
 0.D0 <3> 0.D0 0.D0 0.D0 0.D0 0.D0 9.71705738D-01 0.D0 0.D0 2.82942616D-02 0.D0 
 0.D0 0.D0 0.D0 0.D0 0.D0 0.D0 1.13136373D+03 <3> 2.09366730D+04 <3>            
 1.20464846D+03 <3> 2.79594963D+01 <4> 1.01325000D+00 <5> 1.85121719D-03        
 9.98148783D-01 0.D0 -6.87740176D+04 <3> -3.71637028D+03 <3> -3.25768332D+05    
 <17> -4.10332115D+01 <3> -2.21732877D+00 <3> 1.56527509D-02 <3> 2.89665045D-01 
 <3> 1.85056957D+01 3.42311855D+02 <3> 0.D0 <3> 0.D0 <3> 0.D0 <3> 0.D0 <3> 0.D0 
 <3> 0.D0 <3> 0.D0 <3> 0.D0 <3> 0.D0 <3> 0.D0 <3> 0.D0 <3> 0.D0 <3> 0.D0 <3>    
 0.D0 <3> 0.D0 <3> 0.D0 <3> 0.D0 0.D0 0.D0 0.D0 0.D0 0.D0 0.D0 0.D0 0.D0 0.D0   
 0.D0 0.D0 0.D0 0.D0 0.D0 0.D0 0.D0 <3> 0.D0 <3> 0.D0 <3> 0.D0 <3> 0.D0 <3>     
 0.D0 <3> 0.D0 <3> 0.D0 <3> 0.D0 <3> 0.D0 <3> 0.D0 <3> 0.D0 <3> 0.D0 <3> 0.D0   
 <3> 0.D0 <3> 0.D0 <3> * * * * * * * * * * * * * * * * 0.D0 <3> 0.D0 <3> 0.D0   
 <3> * <4> 1.01325000D+00 <5> * * * * <3> * <3> * <17> * <3> * <3> * <3> * <3>  
 * * <3> )                                                                      
 DSET STREAM MATERIAL 24 SUBSATT @L_50 (* * * * * * * * )                       
 DSET STREAM MATERIAL 24 RES_STR @L_48 (2.79594963D+01 <4> 1.01325000D+00 <5>   
 2.09366730D+04 <3> 1.20464846D+03 <3> 1.13136373D+03 <3> 1.85121719D-03 )      
 DSET STREAM MATERIAL 25 BLKSTAT @BLKSTAT (0 0)                                 
 DSET STREAM MATERIAL 25 COMPSTAT @L1 (0)                                       
 DSET STREAM MATERIAL 25 STR_MAIN @L_49 (BOMB1 HIDROLI LIQUID NRTL              
 6.33148096D+02 <3> -9.67738866D+03 <17> 3.44247134D-03 <3> 3.60453561D-03 <3>  
 1.47561969D-01 <3> 7.04096489D-03 <3> 0.D0 <3> 3.37813656D+01 <3>              
 1.46584499D-08 <3> 3.64360809D-08 <3> 0.D0 <3> 0.D0 <3> 0.D0 <3> 0.D0 <3> 0.D0 
 <3> 0.D0 <3> 0.D0 <3> 0.D0 <3> 1.01419137D-04 1.06193735D-04 4.34734411D-03    
 2.07434866D-04 0.D0 9.95237607D-01 4.31854672D-10 1.07344855D-09 0.D0 0.D0     
 0.D0 0.D0 0.D0 0.D0 0.D0 0.D0 4.68992105D-01 <3> 5.48898683D-01 <3>            
 2.24633585D+01 <3> 1.08608517D+00 <3> 0.D0 <3> 6.08580760D+02 <3>              
 4.69052806D-07 <3> 1.02070142D-06 <3> 0.D0 <3> 0.D0 <3> 0.D0 <3> 0.D0 <3> 0.D0 
 <3> 0.D0 <3> 0.D0 <3> 0.D0 <3> 7.40730499D-04 8.66935691D-04 3.54788377D-02    
 1.71537303D-03 0.D0 9.61198121D-01 7.40826371D-10 1.61210534D-09 0.D0 0.D0     
 0.D0 0.D0 0.D0 0.D0 0.D0 0.D0 3.39430156D+01 <3> 6.33148096D+02 <3>            
 1.06225487D+01 <3> 2.80000029D+01 <4> 1.01325000D+00 <5> 0.D0 1.00000000D+00   
 0.D0 -6.80966181D+04 <3> -3.65065391D+03 <3> -9.67738866D+03 <17>              
 -3.94780338D+01 <3> -2.11641404D+00 <3> 5.32562328D-02 <3> 9.93402672D-01 <3>  
 1.86532659D+01 1.06233484D+01 <3> 0.D0 <3> 0.D0 <3> 0.D0 <3> 0.D0 <3> 0.D0 <3> 
 0.D0 <3> 0.D0 <3> 0.D0 <3> 0.D0 <3> 0.D0 <3> 0.D0 <3> 0.D0 <3> 0.D0 <3> 0.D0   
 <3> 0.D0 <3> 0.D0 <3> 0.D0 0.D0 0.D0 0.D0 0.D0 0.D0 0.D0 0.D0 0.D0 0.D0 0.D0   
 0.D0 0.D0 0.D0 0.D0 0.D0 0.D0 <3> 0.D0 <3> 0.D0 <3> 0.D0 <3> 0.D0 <3> 0.D0 <3> 
 0.D0 <3> 0.D0 <3> 0.D0 <3> 0.D0 <3> 0.D0 <3> 0.D0 <3> 0.D0 <3> 0.D0 <3> 0.D0   
 <3> 0.D0 <3> * * * * * * * * * * * * * * * * 0.D0 <3> 0.D0 <3> 0.D0 <3> * <4>  
 1.01325000D+00 <5> * * * * <3> * <3> * <17> * <3> * <3> * <3> * <3> * * <3> )  
 DSET STREAM MATERIAL 25 SUBSATT @L_50 (* * * * * * * * )                       
 DSET STREAM MATERIAL 25 RES_STR @L_48 (2.80000029D+01 <4> 1.01325000D+00 <5>   
 6.33148096D+02 <3> 1.06225487D+01 <3> 3.39430156D+01 <3> 0.D0 )                
 DSET STREAM MATERIAL 26 BLKSTAT @BLKSTAT (0 0)                                 
 DSET STREAM MATERIAL 26 COMPSTAT @L1 (0)                                       
 DSET STREAM MATERIAL 26 STR_MAIN @L_49 (HIDROLI CENTR1 MIXED NRTL              
 2.15698539D+04 <3> -3.35489366D+05 <17> 3.44247134D-03 <3> 3.60453561D-03 <3>  
 1.47561969D-01 <3> 7.04096489D-03 <3> 0.D0 <3> 1.15918402D+03 <3>              
 1.46584499D-08 <3> 3.64360809D-08 <3> 1.45900601D-01 <3> 0.D0 <3>              
 7.75357477D+00 <3> 0.D0 <3> 0.D0 <3> 0.D0 <3> 0.D0 <3> 0.D0 <3> 2.94922738D-06 
 3.08807077D-06 1.26419005D-04 6.03212181D-06 0.D0 9.93093888D-01               
 1.25581588D-11 3.12154487D-11 1.24995680D-04 0.D0 6.64262757D-03 0.D0 0.D0     
 0.D0 0.D0 0.D0 4.68992105D-01 <3> 5.48898683D-01 <3> 2.24633585D+01 <3>        
 1.08608517D+00 <3> 0.D0 <3> 2.08830247D+04 <3> 4.69052806D-07 <3>              
 1.02070142D-06 <3> 4.14671392D+01 <3> 0.D0 <3> 4.65958209D+02 <3> 0.D0 <3>     
 0.D0 <3> 0.D0 <3> 0.D0 <3> 0.D0 <3> 2.19001506D-05 2.56314844D-05              
 1.04895355D-03 5.07160537D-05 0.D0 9.75157962D-01 2.19029851D-11               
 4.76628811D-11 1.93635796D-03 0.D0 2.17584792D-02 0.D0 0.D0 0.D0 0.D0 0.D0     
 1.16724514D+03 <3> 2.14150173D+04 <3> 3.92567082D+02 <3> 2.80000000D+01 <4>    
 1.01325000D+00 <5> 6.55244474D-05 9.99934476D-01 0.D0 -6.82743792D+04 <3>      
 -3.72135760D+03 <3> -3.33658391D+05 <17> -3.93815282D+01 <3> -2.14652628D+00   
 <3> 4.95560800D-02 <3> 9.09187173D-01 <3> 1.83466322D+01 3.59000243D+02 <3>    
 0.D0 <3> 0.D0 <3> 0.D0 <3> 0.D0 <3> 0.D0 <3> 0.D0 <3> 0.D0 <3> 0.D0 <3> 0.D0   
 <3> 1.93839369D+00 <3> 0.D0 <3> 0.D0 <3> 0.D0 <3> 0.D0 <3> 0.D0 <3> 0.D0 <3>   
 0.D0 0.D0 0.D0 0.D0 0.D0 0.D0 0.D0 0.D0 0.D0 1.00000000D+00 0.D0 0.D0 0.D0     
 0.D0 0.D0 0.D0 0.D0 <3> 0.D0 <3> 0.D0 <3> 0.D0 <3> 0.D0 <3> 0.D0 <3> 0.D0 <3>  
 0.D0 <3> 0.D0 <3> 1.54836562D+02 <3> 0.D0 <3> 0.D0 <3> 0.D0 <3> 0.D0 <3> 0.D0  
 <3> 0.D0 <3> 0.D0 0.D0 0.D0 0.D0 0.D0 0.D0 0.D0 0.D0 0.D0 1.00000000D+00 0.D0  
 0.D0 0.D0 0.D0 0.D0 0.D0 1.93839369D+00 <3> 1.54836562D+02 <3> 6.05899504D-01  
 <3> 2.80000000D+01 <4> 1.01325000D+00 <5> 0.D0 0.D0 1.00000000D+00             
 -2.25609962D+05 <3> -2.82440350D+03 <3> -1.83097526D+03 <17> -4.41711667D+01   
 <3> -5.52977344D-01 <3> 5.33200000D-02 <3> 4.25913762D+00 <3> 7.98788000D+01 * 
 <3> )                                                                          
 DSET STREAM MATERIAL 26 SUBSATT @L_50 (1.00000000D+00 0.D0 0.D0 0.D0 0.D0 0.D0 
 0.D0 0.D0 )                                                                    
 DSET STREAM MATERIAL 26 RES_STR @L_48 (2.80000000D+01 <4> 1.01325000D+00 <5>   
 2.15698539D+04 <3> 3.93172981D+02 <3> 1.16918354D+03 <3> 6.54158141D-05 )      
 DSET STREAM MATERIAL 27 BLKSTAT @BLKSTAT (0 0)                                 
 DSET STREAM MATERIAL 27 COMPSTAT @L1 (0)                                       
 DSET STREAM MATERIAL 27 STR_MAIN @L_49 (CENTR1 * MIXED NRTL 1.82027647D+04 <3> 
 -2.83609632D+05 <17> 2.92610064D-03 <3> 3.06385527D-03 <3> 1.25427674D-01 <3>  
 5.98482016D-03 <3> 0.D0 <3> 9.85306415D+02 <3> 1.24596824D-08 <3>              
 3.09706688D-08 <3> 1.24015510D-01 <3> 0.D0 <3> 6.59053856D+00 <3> 0.D0 <3>     
 0.D0 <3> 0.D0 <3> 0.D0 <3> 0.D0 <3> 2.94922738D-06 3.08807077D-06              
 1.26419005D-04 6.03212181D-06 0.D0 9.93093888D-01 1.25581588D-11               
 3.12154487D-11 1.24995680D-04 0.D0 6.64262757D-03 0.D0 0.D0 0.D0 0.D0 0.D0     
 3.98643290D-01 <3> 4.66563880D-01 <3> 1.90938548D+01 <3> 9.23172394D-01 <3>    
 0.D0 <3> 1.77505710D+04 <3> 3.98694885D-07 <3> 8.67596210D-07 <3>              
 3.52470683D+01 <3> 0.D0 <3> 3.96064478D+02 <3> 0.D0 <3> 0.D0 <3> 0.D0 <3> 0.D0 
 <3> 0.D0 <3> 2.19001506D-05 2.56314844D-05 1.04895355D-03 5.07160537D-05 0.D0  
 9.75157962D-01 2.19029851D-11 4.76628811D-11 1.93635796D-03 0.D0               
 2.17584792D-02 0.D0 0.D0 0.D0 0.D0 0.D0 9.92158372D+02 <3> 1.82027647D+04 <3>  
 3.33682020D+02 <3> 2.80000000D+01 <4> 1.01325000D+00 <5> 6.55244474D-05        
 9.99934476D-01 0.D0 -6.82743792D+04 <3> -3.72135760D+03 <3> -2.83609632D+05    
 <17> -3.93815282D+01 <3> -2.14652628D+00 <3> 4.95560800D-02 <3> 9.09187173D-01 
 <3> 1.83466322D+01 3.05150207D+02 <3> 0.D0 <3> 0.D0 <3> 0.D0 <3> 0.D0 <3> 0.D0 
 <3> 0.D0 <3> 0.D0 <3> 0.D0 <3> 0.D0 <3> 0.D0 <3> 0.D0 <3> 0.D0 <3> 0.D0 <3>    
 0.D0 <3> 0.D0 <3> 0.D0 <3> 0.D0 0.D0 0.D0 0.D0 0.D0 0.D0 0.D0 0.D0 0.D0 0.D0   
 0.D0 0.D0 0.D0 0.D0 0.D0 0.D0 0.D0 <3> 0.D0 <3> 0.D0 <3> 0.D0 <3> 0.D0 <3>     
 0.D0 <3> 0.D0 <3> 0.D0 <3> 0.D0 <3> 0.D0 <3> 0.D0 <3> 0.D0 <3> 0.D0 <3> 0.D0   
 <3> 0.D0 <3> 0.D0 <3> * * * * * * * * * * * * * * * * 0.D0 <3> 0.D0 <3> 0.D0   
 <3> * <4> * <5> * * * * <3> * <3> * <17> * <3> * <3> * <3> * <3> * * <3> )     
 DSET STREAM MATERIAL 27 SUBSATT @L_50 (* * * * * * * * )                       
 DSET STREAM MATERIAL 27 RES_STR @L_48 (2.80000000D+01 <4> 1.01325000D+00 <5>   
 1.82027647D+04 <3> 3.33682020D+02 <3> 9.92158372D+02 <3> 6.55244474D-05 )      
 DSET STREAM MATERIAL 28 BLKSTAT @BLKSTAT (0 0)                                 
 DSET STREAM MATERIAL 28 COMPSTAT @L1 (0)                                       
 DSET STREAM MATERIAL 28 STR_MAIN @L_49 (CENTR1 MEZC2 MIXED NRTL 3.36708916D+03 
 <3> -5.18797339D+04 <17> 5.16370701D-04 <3> 5.40680341D-04 <3> 2.21342953D-02  
 <3> 1.05614473D-03 <3> 0.D0 <3> 1.73877603D+02 <3> 2.19876748D-09 <3>          
 5.46541214D-09 <3> 2.18850901D-02 <3> 0.D0 <3> 1.16303622D+00 <3> 0.D0 <3>     
 0.D0 <3> 0.D0 <3> 0.D0 <3> 0.D0 <3> 2.94922738D-06 3.08807077D-06              
 1.26419005D-04 6.03212181D-06 0.D0 9.93093888D-01 1.25581588D-11               
 3.12154487D-11 1.24995680D-04 0.D0 6.64262757D-03 0.D0 0.D0 0.D0 0.D0 0.D0     
 7.03488158D-02 <3> 8.23348024D-02 <3> 3.36950378D+00 <3> 1.62912775D-01 <3>    
 0.D0 <3> 3.13245370D+03 <3> 7.03579209D-08 <3> 1.53105214D-07 <3>              
 6.22007088D+00 <3> 0.D0 <3> 6.98937314D+01 <3> 0.D0 <3> 0.D0 <3> 0.D0 <3> 0.D0 
 <3> 0.D0 <3> 2.19001506D-05 2.56314844D-05 1.04895355D-03 5.07160537D-05 0.D0  
 9.75157962D-01 2.19029851D-11 4.76628811D-11 1.93635796D-03 0.D0               
 2.17584792D-02 0.D0 0.D0 0.D0 0.D0 0.D0 1.75086771D+02 <3> 3.21225260D+03 <3>  
 5.88850623D+01 <3> 2.80000000D+01 <4> 1.01325000D+00 <5> 6.55244474D-05        
 9.99934476D-01 0.D0 -6.82743792D+04 <3> -3.72135760D+03 <3> -5.00487587D+04    
 <17> -3.93815282D+01 <3> -2.14652628D+00 <3> 4.95560800D-02 <3> 9.09187173D-01 
 <3> 1.83466322D+01 5.38500365D+01 <3> 0.D0 <3> 0.D0 <3> 0.D0 <3> 0.D0 <3> 0.D0 
 <3> 0.D0 <3> 0.D0 <3> 0.D0 <3> 0.D0 <3> 1.93839369D+00 <3> 0.D0 <3> 0.D0 <3>   
 0.D0 <3> 0.D0 <3> 0.D0 <3> 0.D0 <3> 0.D0 0.D0 0.D0 0.D0 0.D0 0.D0 0.D0 0.D0    
 0.D0 1.00000000D+00 0.D0 0.D0 0.D0 0.D0 0.D0 0.D0 0.D0 <3> 0.D0 <3> 0.D0 <3>   
 0.D0 <3> 0.D0 <3> 0.D0 <3> 0.D0 <3> 0.D0 <3> 0.D0 <3> 1.54836562D+02 <3> 0.D0  
 <3> 0.D0 <3> 0.D0 <3> 0.D0 <3> 0.D0 <3> 0.D0 <3> 0.D0 0.D0 0.D0 0.D0 0.D0 0.D0 
 0.D0 0.D0 0.D0 1.00000000D+00 0.D0 0.D0 0.D0 0.D0 0.D0 0.D0 1.93839369D+00 <3> 
 1.54836562D+02 <3> 6.05899504D-01 <3> 2.80000000D+01 <4> 1.01325000D+00 <5>    
 0.D0 0.D0 1.00000000D+00 -2.25609962D+05 <3> -2.82440350D+03 <3>               
 -1.83097526D+03 <17> -4.41711667D+01 <3> -5.52977344D-01 <3> 5.33200000D-02 <3>
 4.25913762D+00 <3> 7.98788000D+01 * <3> )                                      
 DSET STREAM MATERIAL 28 SUBSATT @L_50 (1.00000000D+00 0.D0 0.D0 0.D0 0.D0 0.D0 
 0.D0 0.D0 )                                                                    
 DSET STREAM MATERIAL 28 RES_STR @L_48 (2.80000000D+01 <4> 1.01325000D+00 <5>   
 3.36708916D+03 <3> 5.94909618D+01 <3> 1.77025165D+02 <3> 6.48069664D-05 )      
 DSET STREAM MATERIAL 24 STRM_XY @L_51 ( 0.D0 0.D0 0.D0 0.D0 0.D0               
 9.99939858D-01 0.D0 0.D0 6.01416720D-05 0.D0 0.D0 0.D0 0.D0 0.D0 0.D0 0.D0     
 0.D0 0.D0 0.D0 0.D0 0.D0 9.99939858D-01 0.D0 0.D0 6.01416720D-05 0.D0 0.D0     
 0.D0 0.D0 0.D0 0.D0 0.D0 0.D0 0.D0 0.D0 0.D0 0.D0 9.98157715D-01 0.D0 0.D0     
 1.84228487D-03 0.D0 0.D0 0.D0 0.D0 0.D0 0.D0 0.D0 0.D0 0.D0 0.D0 0.D0 0.D0     
 3.72525986D-02 0.D0 0.D0 9.62747401D-01 0.D0 0.D0 0.D0 0.D0 0.D0 0.D0 0.D0     
 0.D0 <3> 0.D0 <3> 0.D0 <3> 0.D0 <3> 0.D0 <3> 2.03442853D+04 <3> 0.D0 <3> 0.D0  
 <3> 5.92387703D+02 <3> 0.D0 <3> 0.D0 <3> 0.D0 <3> 0.D0 <3> 0.D0 <3> 0.D0 <3>   
 0.D0 <3> * )                                                                   
 DSET STREAM MATERIAL 25 STRM_XY @L_51 ( 1.01419137D-04 1.06193735D-04          
 4.34734411D-03 2.07434866D-04 0.D0 9.95237607D-01 4.31854672D-10               
 1.07344855D-09 0.D0 0.D0 0.D0 0.D0 0.D0 0.D0 0.D0 0.D0 1.01419137D-04          
 1.06193735D-04 4.34734411D-03 2.07434866D-04 0.D0 9.95237607D-01               
 4.31854672D-10 1.07344855D-09 0.D0 0.D0 0.D0 0.D0 0.D0 0.D0 0.D0 0.D0 0.D0     
 0.D0 0.D0 0.D0 0.D0 0.D0 0.D0 0.D0 0.D0 0.D0 0.D0 0.D0 0.D0 0.D0 0.D0 0.D0     
 0.D0 0.D0 0.D0 0.D0 0.D0 0.D0 0.D0 0.D0 0.D0 0.D0 0.D0 0.D0 0.D0 0.D0 0.D0     
 0.D0 4.68992105D-01 <3> 5.48898683D-01 <3> 2.24633585D+01 <3> 1.08608517D+00   
 <3> 0.D0 <3> 6.08580760D+02 <3> 4.69052806D-07 <3> 1.02070142D-06 <3> 0.D0 <3> 
 0.D0 <3> 0.D0 <3> 0.D0 <3> 0.D0 <3> 0.D0 <3> 0.D0 <3> 0.D0 <3> * )             
 DSET STREAM MATERIAL 26 STRM_XY @L_51 ( 2.94942012D-06 3.08827294D-06          
 1.26427288D-04 6.03251708D-06 0.D0 9.93156534D-01 1.18632316D-11               
 2.87943435D-11 6.21184957D-05 0.D0 6.64285044D-03 0.D0 0.D0 0.D0 0.D0 0.D0     
 2.94942012D-06 3.08827294D-06 1.26427288D-04 6.03251708D-06 0.D0               
 9.93156534D-01 1.18632316D-11 2.87943435D-11 6.21184957D-05 0.D0               
 6.64285044D-03 0.D0 0.D0 0.D0 0.D0 0.D0 2.94922738D-06 3.08807077D-06          
 1.26419005D-04 6.03212181D-06 0.D0 9.93093888D-01 1.25581588D-11               
 3.12154487D-11 1.24995680D-04 0.D0 6.64262757D-03 0.D0 0.D0 0.D0 0.D0 0.D0     
 7.89924633D-09 2.82809011D-09 6.61962858D-09 2.25287487D-10 0.D0               
 3.70973226D-02 1.06174814D-08 3.69784424D-08 9.59660970D-01 0.D0               
 3.24164268D-03 0.D0 0.D0 0.D0 0.D0 0.D0 4.68992105D-01 <3> 5.48898683D-01 <3>  
 2.24633585D+01 <3> 1.08608517D+00 <3> 0.D0 <3> 2.08830247D+04 <3>              
 4.69052806D-07 <3> 1.02070142D-06 <3> 4.14671392D+01 <3> 0.D0 <3>              
 4.65958209D+02 <3> 0.D0 <3> 0.D0 <3> 0.D0 <3> 0.D0 <3> 0.D0 <3> * )            
 DSET STREAM MATERIAL 27 STRM_XY @L_51 ( 2.94942012D-06 3.08827294D-06          
 1.26427288D-04 6.03251708D-06 0.D0 9.93156534D-01 1.18632316D-11               
 2.87943435D-11 6.21184957D-05 0.D0 6.64285044D-03 0.D0 0.D0 0.D0 0.D0 0.D0     
 2.94942012D-06 3.08827294D-06 1.26427288D-04 6.03251708D-06 0.D0               
 9.93156534D-01 1.18632316D-11 2.87943435D-11 6.21184957D-05 0.D0               
 6.64285044D-03 0.D0 0.D0 0.D0 0.D0 0.D0 2.94922738D-06 3.08807077D-06          
 1.26419005D-04 6.03212181D-06 0.D0 9.93093888D-01 1.25581588D-11               
 3.12154487D-11 1.24995680D-04 0.D0 6.64262757D-03 0.D0 0.D0 0.D0 0.D0 0.D0     
 7.89924633D-09 2.82809011D-09 6.61962858D-09 2.25287487D-10 0.D0               
 3.70973226D-02 1.06174814D-08 3.69784424D-08 9.59660970D-01 0.D0               
 3.24164268D-03 0.D0 0.D0 0.D0 0.D0 0.D0 3.98643290D-01 <3> 4.66563880D-01 <3>  
 1.90938548D+01 <3> 9.23172394D-01 <3> 0.D0 <3> 1.77505710D+04 <3>              
 3.98694885D-07 <3> 8.67596210D-07 <3> 3.52470683D+01 <3> 0.D0 <3>              
 3.96064478D+02 <3> 0.D0 <3> 0.D0 <3> 0.D0 <3> 0.D0 <3> 0.D0 <3> * )            
 DSET STREAM MATERIAL 28 STRM_XY @L_51 ( 2.94942012D-06 3.08827294D-06          
 1.26427288D-04 6.03251708D-06 0.D0 9.93156534D-01 1.18632316D-11               
 2.87943435D-11 6.21184957D-05 0.D0 6.64285044D-03 0.D0 0.D0 0.D0 0.D0 0.D0     
 2.94942012D-06 3.08827294D-06 1.26427288D-04 6.03251708D-06 0.D0               
 9.93156534D-01 1.18632316D-11 2.87943435D-11 6.21184957D-05 0.D0               
 6.64285044D-03 0.D0 0.D0 0.D0 0.D0 0.D0 2.94922738D-06 3.08807077D-06          
 1.26419005D-04 6.03212181D-06 0.D0 9.93093888D-01 1.25581588D-11               
 3.12154487D-11 1.24995680D-04 0.D0 6.64262757D-03 0.D0 0.D0 0.D0 0.D0 0.D0     
 7.89924633D-09 2.82809011D-09 6.61962858D-09 2.25287487D-10 0.D0               
 3.70973226D-02 1.06174814D-08 3.69784424D-08 9.59660970D-01 0.D0               
 3.24164268D-03 0.D0 0.D0 0.D0 0.D0 0.D0 7.03488158D-02 <3> 8.23348024D-02 <3>  
 3.36950378D+00 <3> 1.62912775D-01 <3> 0.D0 <3> 3.13245370D+03 <3>              
 7.03579209D-08 <3> 1.53105214D-07 <3> 6.22007088D+00 <3> 0.D0 <3>              
 6.98937314D+01 <3> 0.D0 <3> 0.D0 <3> 0.D0 <3> 0.D0 <3> 0.D0 <3> * )            
 DSET STREAM MATERIAL 24 STR_PHAS @L_52 ( 2.09439999D+00 <3> 1.12926933D+03 <3> 
 1.12926933D+03 <3> 0.D0 <3> -3.63117808D+05 <3> -6.82281127D+04 <3>            
 -6.82281127D+04 <3> * <3> -1.21077020D+03 <3> -3.88637582D+01 <3>              
 -3.88637582D+01 <3> * <3> 4.04729539D-05 <3> 5.50037501D-02 <3> 5.50037501D-02 
 <3> * <3> 2.74298369D+02 1.80312897D+01 1.80312897D+01 * 1.85121719D-03        
 1.00000000D+00 1.13136373D+03 <3> 3.42311855D+02 <3> 1.85056957D+01            
 5.74490501D+02 <3> 2.03621825D+04 <3> 8.62468961D+02 <3> 3.42179497D+02 <3>    
 1.20464846D+03 <3> 2.74394361D-02 0.D0 )                                       
 DSET STREAM MATERIAL 25 STR_PHAS @L_52 ( 0.D0 <3> 3.39430156D+01 <3>           
 3.39430156D+01 <3> 0.D0 <3> * <3> -6.80966181D+04 <3> -6.80966181D+04 <3> * <3>
 * <3> -3.94780338D+01 <3> -3.94780338D+01 <3> * <3> * <3> 5.32562328D-02 <3>   
 5.32562328D-02 <3> * <3> * 1.86532659D+01 1.86532659D+01 * 0.D0 1.00000000D+00 
 3.39430156D+01 <3> 1.06233484D+01 <3> 1.86532659D+01 0.D0 <3> 6.33148096D+02   
 <3> * <3> 1.06225487D+01 <3> 1.06225487D+01 <3> 0.D0 0.D0 )                    
 DSET STREAM MATERIAL 26 STR_PHAS @L_52 ( 7.64830929D-02 <3> 1.16716866D+03 <3> 
 1.16716866D+03 <3> 0.D0 <3> -3.62145000D+05 <3> -6.82551223D+04 <3>            
 -6.82551223D+04 <3> * <3> -1.20707861D+03 <3> -3.93050105D+01 <3>              
 -3.93050105D+01 <3> * <3> 4.04675104D-05 <3> 5.38758609D-02 <3> 5.38758609D-02 
 <3> * <3> 2.73613175D+02 1.83299049D+01 1.83299049D+01 * 6.55244474D-05        
 1.00000000D+00 1.16724514D+03 <3> 3.59000243D+02 <3> 1.83466322D+01            
 2.09267819D+01 <3> 2.13940906D+04 <3> 3.14997934D+01 <3> 3.61067289D+02 <3>    
 3.92567082D+02 <3> 9.77201257D-04 0.D0 )                                       
 DSET STREAM MATERIAL 27 STR_PHAS @L_52 ( 6.50106290D-02 <3> 9.92093361D+02 <3> 
 9.92093361D+02 <3> 0.D0 <3> -3.62145000D+05 <3> -6.82551223D+04 <3>            
 -6.82551223D+04 <3> * <3> -1.20707861D+03 <3> -3.93050105D+01 <3>              
 -3.93050105D+01 <3> * <3> 4.04675104D-05 <3> 5.38758609D-02 <3> 5.38758609D-02 
 <3> * <3> 2.73613175D+02 1.83299049D+01 1.83299049D+01 * 6.55244474D-05        
 1.00000000D+00 9.92158372D+02 <3> 3.05150207D+02 <3> 1.83466322D+01            
 1.77877646D+01 <3> 1.81849770D+04 <3> 2.67748244D+01 <3> 3.06907195D+02 <3>    
 3.33682020D+02 <3> 9.77201257D-04 0.D0 )                                       
 DSET STREAM MATERIAL 28 STR_PHAS @L_52 ( 1.14724639D-02 <3> 1.75075299D+02 <3> 
 1.75075299D+02 <3> 0.D0 <3> -3.62145000D+05 <3> -6.82551223D+04 <3>            
 -6.82551223D+04 <3> * <3> -1.20707861D+03 <3> -3.93050105D+01 <3>              
 -3.93050105D+01 <3> * <3> 4.04675104D-05 <3> 5.38758609D-02 <3> 5.38758609D-02 
 <3> * <3> 2.73613175D+02 1.83299049D+01 1.83299049D+01 * 6.55244474D-05        
 1.00000000D+00 1.75086771D+02 <3> 5.38500365D+01 <3> 1.83466322D+01            
 3.13901728D+00 <3> 3.20911358D+03 <3> 4.72496900D+00 <3> 5.41600933D+01 <3>    
 5.88850623D+01 <3> 9.77201257D-04 0.D0 )                                       
 DSET STREAM MATERIAL 24 STRM_UPP @L_53 (2.30325604D+00 <17> )                  
 DSET STREAM MATERIAL 25 STRM_UPP @L_53 (6.72401215D-02 <17> )                  
 DSET STREAM MATERIAL 26 STRM_UPP @L_53 (2.41882743D+00 <17> )                  
 DSET STREAM MATERIAL 27 STRM_UPP @L_53 (2.05463348D+00 <17> )                  
 DSET STREAM MATERIAL 28 STRM_UPP @L_53 (3.64193951D-01 <17> )                  
 IDSET ID_133 (STREAMID) ( "24" )                                               
 LSET L_76 ( %ID_133 & %IDS_0 & %ID_117 )                                       
 IDSET ID_134 (STREAMID) ( "25" )                                               
 LSET L_77 ( %ID_134 & %IDS_0 & %ID_117 )                                       
 IDSET ID_135 (STREAMID) ( "26" )                                               
 LSET L_78 ( %ID_135 & %IDS_0 & %ID_113 & %ID_115 %ID_135 & %IDS_2 &            
 %ID_113 & %ID_116 )                                                            
 DSET DIST-CURVE PSD @L_78 ( * * 1.00000000D+00 1.00000000D+00 0.D0             
 1.00000000D+00 0.D0 1.00000000D+00 0.D0 1.00000000D+00 0.D0 1.00000000D+00     
 0.D0 1.00000000D+00 0.D0 1.00000000D+00 0.D0 1.00000000D+00 * * 1.00000000D+00 
 1.00000000D+00 0.D0 1.00000000D+00 0.D0 1.00000000D+00 0.D0 1.00000000D+00     
 0.D0 1.00000000D+00 0.D0 1.00000000D+00 0.D0 1.00000000D+00 0.D0               
 1.00000000D+00 )                                                               
 LSET L_79 ( %ID_135 & %IDS_0 & %ID_117 %ID_135 & %IDS_2 & %ID_117 )            
 DSET DIST-CURVE SOLIDS @L_79 ( 1.00000000D-06 <1> 2.00000000D-06 <1>           
 2.50000000D-06 <1> 5.00000000D-06 <1> 6.32000000D-06 <1> 7.50000000D-06 <1>    
 8.00000000D-06 <1> 9.00000000D-06 <1> 9.50000000D-06 <1> 9.99000000D-06 <1>    
 3.33333333D-01 5.00000000D-06 <1> 1.20000000D+04 <3> 5.00000000D-06 <1>        
 1.00000000D-06 <1> 2.00000000D-06 <1> 2.50000000D-06 <1> 5.00000000D-06 <1>    
 6.32000000D-06 <1> 7.50000000D-06 <1> 8.00000000D-06 <1> 9.00000000D-06 <1>    
 9.50000000D-06 <1> 9.99000000D-06 <1> 3.33333333D-01 5.00000000D-06 <1>        
 1.20000000D+04 <3> 5.00000000D-06 <1> )                                        
 IDSET ID_136 (STREAMID) ( "27" )                                               
 LSET L_80 ( %ID_136 & %IDS_0 & %ID_117 )                                       
 IDSET ID_137 (STREAMID) ( "28" )                                               
 LSET L_81 ( %ID_137 & %IDS_0 & %ID_113 & %ID_115 %ID_137 & %IDS_2 &            
 %ID_113 & %ID_116 )                                                            
 DSET DIST-CURVE PSD @L_81 ( * * 1.00000000D+00 1.00000000D+00 0.D0             
 1.00000000D+00 0.D0 1.00000000D+00 0.D0 1.00000000D+00 0.D0 1.00000000D+00     
 0.D0 1.00000000D+00 0.D0 1.00000000D+00 0.D0 1.00000000D+00 * * 1.00000000D+00 
 1.00000000D+00 0.D0 1.00000000D+00 0.D0 1.00000000D+00 0.D0 1.00000000D+00     
 0.D0 1.00000000D+00 0.D0 1.00000000D+00 0.D0 1.00000000D+00 0.D0               
 1.00000000D+00 )                                                               
 LSET L_82 ( %ID_137 & %IDS_0 & %ID_117 %ID_137 & %IDS_2 & %ID_117 )            
 DSET DIST-CURVE SOLIDS @L_82 ( 1.00000000D-06 <1> 2.00000000D-06 <1>           
 2.50000000D-06 <1> 5.00000000D-06 <1> 6.32000000D-06 <1> 7.50000000D-06 <1>    
 8.00000000D-06 <1> 9.00000000D-06 <1> 9.50000000D-06 <1> 9.99000000D-06 <1>    
 3.33333333D-01 5.00000000D-06 <1> 1.20000000D+04 <3> 5.00000000D-06 <1>        
 1.00000000D-06 <1> 2.00000000D-06 <1> 2.50000000D-06 <1> 5.00000000D-06 <1>    
 6.32000000D-06 <1> 7.50000000D-06 <1> 8.00000000D-06 <1> 9.00000000D-06 <1>    
 9.50000000D-06 <1> 9.99000000D-06 <1> 3.33333333D-01 5.00000000D-06 <1>        
 1.20000000D+04 <3> 5.00000000D-06 <1> )                                        
 DSET STREAM MATERIAL 29 BLKSTAT @BLKSTAT (0 0)                                 
 DSET STREAM MATERIAL 29 COMPSTAT @L1 (0)                                       
 DSET STREAM MATERIAL 29 STR_MAIN @L_49 (MEZC2 CENTRI2 MIXED NRTL               
 6.46578324D+03 <3> -7.96838110D+04 <17> 5.16370701D-04 <3> 5.40680341D-04 <3>  
 2.21342953D-02 <3> 1.05614473D-03 <3> 0.D0 <3> 2.25478700D+02 <3>              
 2.19876748D-09 <3> 5.46541214D-09 <3> 2.18850901D-02 <3> 0.D0 <3>              
 1.16303622D+00 <3> 4.70833743D+01 <3> 0.D0 <3> 0.D0 <3> 0.D0 <3> 0.D0 <3>      
 1.88613930D-06 1.97493475D-06 8.08495994D-05 3.85776358D-06 0.D0               
 8.23602572D-01 8.03140408D-12 1.99634266D-11 7.99393311D-05 0.D0               
 4.24820445D-03 1.71980715D-01 0.D0 0.D0 0.D0 0.D0 7.03488158D-02 <3>           
 8.23348024D-02 <3> 3.36950378D+00 <3> 1.62912775D-01 <3> 0.D0 <3>              
 4.06206192D+03 <3> 7.03579209D-08 <3> 1.53105214D-07 <3> 6.22007088D+00 <3>    
 0.D0 <3> 6.98937314D+01 <3> 2.16908585D+03 <3> 0.D0 <3> 0.D0 <3> 0.D0 <3> 0.D0 
 <3> 1.11471098D-05 1.30463473D-05 5.33914158D-04 2.58143166D-05 0.D0           
 6.43653342D-01 1.11485526D-11 2.42602610D-11 9.85600290D-04 0.D0               
 1.10749995D-02 3.43702136D-01 0.D0 0.D0 0.D0 0.D0 2.73771243D+02 <3>           
 6.31094668D+03 <3> 1.16991499D+02 <3> 3.07565487D+01 <4> 1.01325000D+00 <5>    
 1.45941391D-05 9.99985406D-01 0.D0 -6.79213098D+04 <3> -2.94645200D+03 <3>     
 -7.78531333D+04 <17> -4.62101190D+01 <3> -2.00461236D+00 <3> 3.90015863D-02 <3>
 8.99060574D-01 <3> 2.30518976D+01 1.15022817D+02 <3> 0.D0 <3> 0.D0 <3> 0.D0 <3>
 0.D0 <3> 0.D0 <3> 0.D0 <3> 0.D0 <3> 0.D0 <3> 0.D0 <3> 1.93839369D+00 <3> 0.D0  
 <3> 0.D0 <3> 0.D0 <3> 0.D0 <3> 0.D0 <3> 0.D0 <3> 0.D0 0.D0 0.D0 0.D0 0.D0 0.D0 
 0.D0 0.D0 0.D0 1.00000000D+00 0.D0 0.D0 0.D0 0.D0 0.D0 0.D0 0.D0 <3> 0.D0 <3>  
 0.D0 <3> 0.D0 <3> 0.D0 <3> 0.D0 <3> 0.D0 <3> 0.D0 <3> 0.D0 <3> 1.54836562D+02  
 <3> 0.D0 <3> 0.D0 <3> 0.D0 <3> 0.D0 <3> 0.D0 <3> 0.D0 <3> 0.D0 0.D0 0.D0 0.D0  
 0.D0 0.D0 0.D0 0.D0 0.D0 1.00000000D+00 0.D0 0.D0 0.D0 0.D0 0.D0 0.D0          
 1.93839369D+00 <3> 1.54836562D+02 <3> 6.05899504D-01 <3> 3.07565487D+01 <4>    
 1.01325000D+00 <5> 0.D0 0.D0 1.00000000D+00 -2.25573295D+05 <3>                
 -2.82394447D+03 <3> -1.83067768D+03 <17> -4.40499652D+01 <3> -5.51460026D-01   
 <3> 5.33200000D-02 <3> 4.25913762D+00 <3> 7.98788000D+01 * <3> )               
 DSET STREAM MATERIAL 29 SUBSATT @L_50 (1.00000000D+00 0.D0 0.D0 0.D0 0.D0 0.D0 
 0.D0 0.D0 )                                                                    
 DSET STREAM MATERIAL 29 RES_STR @L_48 (3.07565487D+01 <4> 1.01325000D+00 <5>   
 6.46578324D+03 <3> 1.17597399D+02 <3> 2.75709637D+02 <3> 1.44915341D-05 )      
 DSET STREAM MATERIAL 3 BLKSTAT @BLKSTAT (0 0)                                  
 DSET STREAM MATERIAL 3 COMPSTAT @L1 (0)                                        
 DSET STREAM MATERIAL 3 STR_MAIN @L_49 (LIMP1 LAV1 LIQUID NRTL 2.06834188D+03   
 <3> -2.32891921D+04 <17> 1.49797988D-02 <3> 7.80177264D-03 <3> 1.77976911D-01  
 <3> 8.31254237D-03 <3> 0.D0 <3> 8.14255490D+01 <3> 0.D0 <3> 0.D0 <3> 0.D0 <3>  
 0.D0 <3> 0.D0 <3> 0.D0 <3> 0.D0 <3> 0.D0 <3> 0.D0 <3> 0.D0 <3> 1.83498114D-04  
 9.55694120D-05 2.18016463D-03 1.01826190D-04 0.D0 9.97438942D-01 0.D0 0.D0     
 0.D0 0.D0 0.D0 0.D0 0.D0 0.D0 0.D0 0.D0 2.04080345D+00 <3> 1.18805394D+00 <3>  
 2.70934252D+01 <3> 1.28222895D+00 <3> 0.D0 <3> 1.46690406D+03 <3> 0.D0 <3>     
 0.D0 <3> 0.D0 <3> 0.D0 <3> 0.D0 <3> 0.D0 <3> 0.D0 <3> 0.D0 <3> 0.D0 <3> 0.D0   
 <3> 1.36188974D-03 7.92824250D-04 1.80802603D-02 8.55670075D-04 0.D0           
 9.78909356D-01 0.D0 0.D0 0.D0 0.D0 0.D0 0.D0 0.D0 0.D0 0.D0 0.D0               
 8.16346200D+01 <3> 1.49850858D+03 <3> 2.51816013D+01 <3> 2.80000000D+01 <4>    
 1.01325000D+00 <5> 0.D0 1.00000000D+00 0.D0 -6.81407372D+04 <3>                
 -3.71211969D+03 <3> -2.32896745D+04 <17> -3.91534063D+01 <3> -2.13296974D+00   
 <3> 5.40305990D-02 <3> 9.91801223D-01 <3> 1.83562878D+01 2.50922361D+01 <3>    
 0.D0 <3> 0.D0 <3> 0.D0 <3> 0.D0 <3> 3.51445236D+00 <3> 0.D0 <3> 0.D0 <3> 0.D0  
 <3> 0.D0 <3> 0.D0 <3> 0.D0 <3> 0.D0 <3> 0.D0 <3> 0.D0 <3> 0.D0 <3> 0.D0 <3>    
 0.D0 0.D0 0.D0 0.D0 1.00000000D+00 0.D0 0.D0 0.D0 0.D0 0.D0 0.D0 0.D0 0.D0     
 0.D0 0.D0 0.D0 0.D0 <3> 0.D0 <3> 0.D0 <3> 0.D0 <3> 5.69833306D+02 <3> 0.D0 <3> 
 0.D0 <3> 0.D0 <3> 0.D0 <3> 0.D0 <3> 0.D0 <3> 0.D0 <3> 0.D0 <3> 0.D0 <3> 0.D0   
 <3> 0.D0 <3> 0.D0 0.D0 0.D0 0.D0 1.00000000D+00 0.D0 0.D0 0.D0 0.D0 0.D0 0.D0  
 0.D0 0.D0 0.D0 0.D0 0.D0 3.51445236D+00 <3> 5.69833306D+02 <3> 1.58238218D+00  
 <3> 2.80000000D+01 <4> 1.01325000D+00 <5> 0.D0 0.D0 1.00000000D+00             
 3.27823158D+01 <3> 2.02185246D-01 <3> 4.82369130D-01 <17> 1.09402936D-01 <3>   
 6.74743652D-04 <3> 3.70164723D-02 <3> 6.00185082D+00 <3> 1.62140000D+02 * <3>  
 )                                                                              
 DSET STREAM MATERIAL 3 SUBSATT @L_50 (0.D0 0.D0 0.D0 0.D0 1.00000000D+00 0.D0  
 0.D0 0.D0 )                                                                    
 DSET STREAM MATERIAL 3 RES_STR @L_48 (2.80000000D+01 <4> 1.01325000D+00 <5>    
 2.06834188D+03 <3> 2.67639834D+01 <3> 8.51490724D+01 <3> 0.D0 )                
 DSET STREAM MATERIAL 30 BLKSTAT @BLKSTAT (0 0)                                 
 DSET STREAM MATERIAL 30 COMPSTAT @L1 (0)                                       
 DSET STREAM MATERIAL 30 STR_MAIN @L_49 (* MEZC2 LIQUID NRTL 3.09869408D+03 <3> 
 -2.78040771D+04 <17> 0.D0 <3> 0.D0 <3> 0.D0 <3> 0.D0 <3> 0.D0 <3>              
 5.16010977D+01 <3> 0.D0 <3> 0.D0 <3> 0.D0 <3> 0.D0 <3> 0.D0 <3> 4.70833743D+01 
 <3> 0.D0 <3> 0.D0 <3> 0.D0 <3> 0.D0 <3> 0.D0 0.D0 0.D0 0.D0 0.D0               
 5.22889738D-01 0.D0 0.D0 0.D0 0.D0 0.D0 4.77110262D-01 0.D0 0.D0 0.D0 0.D0     
 0.D0 <3> 0.D0 <3> 0.D0 <3> 0.D0 <3> 0.D0 <3> 9.29608223D+02 <3> 0.D0 <3> 0.D0  
 <3> 0.D0 <3> 0.D0 <3> 0.D0 <3> 2.16908585D+03 <3> 0.D0 <3> 0.D0 <3> 0.D0 <3>   
 0.D0 <3> 0.D0 0.D0 0.D0 0.D0 0.D0 3.00000000D-01 0.D0 0.D0 0.D0 0.D0 0.D0      
 7.00000000D-01 0.D0 0.D0 0.D0 0.D0 9.86844720D+01 <3> 3.09869408D+03 <3>       
 6.09089569D+01 <3> 2.80000000D+01 <4> 1.01325000D+00 <5> 0.D0 1.00000000D+00   
 0.D0 -6.72941709D+04 <3> -2.14312532D+03 <3> -2.78040771D+04 <17>              
 -5.90175105D+01 <3> -1.87953755D+00 <3> 2.70032732D-02 <3> 8.47903230D-01 <3>  
 3.14000168D+01 6.11727804D+01 <3> 0.D0 <3> 0.D0 <3> 0.D0 <3> 0.D0 <3> 0.D0 <3> 
 0.D0 <3> 0.D0 <3> 0.D0 <3> 0.D0 <3> 0.D0 <3> 0.D0 <3> 0.D0 <3> 0.D0 <3> 0.D0   
 <3> 0.D0 <3> 0.D0 <3> 0.D0 0.D0 0.D0 0.D0 0.D0 0.D0 0.D0 0.D0 0.D0 0.D0 0.D0   
 0.D0 0.D0 0.D0 0.D0 0.D0 0.D0 <3> 0.D0 <3> 0.D0 <3> 0.D0 <3> 0.D0 <3> 0.D0 <3> 
 0.D0 <3> 0.D0 <3> 0.D0 <3> 0.D0 <3> 0.D0 <3> 0.D0 <3> 0.D0 <3> 0.D0 <3> 0.D0   
 <3> 0.D0 <3> * * * * * * * * * * * * * * * * 0.D0 <3> 0.D0 <3> 0.D0 <3> * <4>  
 1.01325000D+00 <5> * * * * <3> * <3> * <17> * <3> * <3> * <3> * <3> * * <3> )  
 DSET STREAM MATERIAL 30 SUBSATT @L_50 (* * * * * * * * )                       
 DSET STREAM MATERIAL 30 RES_STR @L_48 (2.80000000D+01 <4> 1.01325000D+00 <5>   
 3.09869408D+03 <3> 6.09089569D+01 <3> 9.86844720D+01 <3> 0.D0 )                
 DSET STREAM MATERIAL 31 BLKSTAT @BLKSTAT (0 0)                                 
 DSET STREAM MATERIAL 31 COMPSTAT @L1 (0)                                       
 DSET STREAM MATERIAL 31 STR_MAIN @L_49 (CENTRI2 * MIXED NRTL 5.36430468D+03 <3>
 -6.61751633D+04 <17> 4.38915096D-04 <3> 4.59578290D-04 <3> 1.88141510D-02 <3>  
 8.97723023D-04 <3> 0.D0 <3> 1.91656895D+02 <3> 1.86895236D-09 <3>              
 4.64560032D-09 <3> 1.86023266D-02 <3> 0.D0 <3> 9.88580783D-01 <3>              
 4.00208682D+01 <3> 0.D0 <3> 0.D0 <3> 0.D0 <3> 0.D0 <3> 1.88613930D-06          
 1.97493475D-06 8.08495994D-05 3.85776358D-06 0.D0 8.23602572D-01               
 8.03140408D-12 1.99634266D-11 7.99393311D-05 0.D0 4.24820445D-03               
 1.71980715D-01 0.D0 0.D0 0.D0 0.D0 5.97964934D-02 <3> 6.99845820D-02 <3>       
 2.86407821D+00 <3> 1.38475859D-01 <3> 0.D0 <3> 3.45275263D+03 <3>              
 5.98042328D-08 <3> 1.30139432D-07 <3> 5.28706025D+00 <3> 0.D0 <3>              
 5.94096717D+01 <3> 1.84372298D+03 <3> 0.D0 <3> 0.D0 <3> 0.D0 <3> 0.D0 <3>      
 1.11471098D-05 1.30463473D-05 5.33914158D-04 2.58143166D-05 0.D0               
 6.43653342D-01 1.11485526D-11 2.42602610D-11 9.85600290D-04 0.D0               
 1.10749995D-02 3.43702136D-01 0.D0 0.D0 0.D0 0.D0 2.32705557D+02 <3>           
 5.36430468D+03 <3> 9.94427745D+01 <3> 3.07565487D+01 <4> 1.01325000D+00 <5>    
 1.45941391D-05 9.99985406D-01 0.D0 -6.79213098D+04 <3> -2.94645200D+03 <3>     
 -6.61751633D+04 <17> -4.62101190D+01 <3> -2.00461236D+00 <3> 3.90015863D-02 <3>
 8.99060574D-01 <3> 2.30518976D+01 9.77693943D+01 <3> 0.D0 <3> 0.D0 <3> 0.D0 <3>
 0.D0 <3> 0.D0 <3> 0.D0 <3> 0.D0 <3> 0.D0 <3> 0.D0 <3> 0.D0 <3> 0.D0 <3> 0.D0   
 <3> 0.D0 <3> 0.D0 <3> 0.D0 <3> 0.D0 <3> 0.D0 0.D0 0.D0 0.D0 0.D0 0.D0 0.D0     
 0.D0 0.D0 0.D0 0.D0 0.D0 0.D0 0.D0 0.D0 0.D0 0.D0 <3> 0.D0 <3> 0.D0 <3> 0.D0   
 <3> 0.D0 <3> 0.D0 <3> 0.D0 <3> 0.D0 <3> 0.D0 <3> 0.D0 <3> 0.D0 <3> 0.D0 <3>    
 0.D0 <3> 0.D0 <3> 0.D0 <3> 0.D0 <3> * * * * * * * * * * * * * * * * 0.D0 <3>   
 0.D0 <3> 0.D0 <3> * <4> * <5> * * * * <3> * <3> * <17> * <3> * <3> * <3> * <3> 
 * * <3> )                                                                      
 DSET STREAM MATERIAL 31 SUBSATT @L_50 (* * * * * * * * )                       
 DSET STREAM MATERIAL 31 RES_STR @L_48 (3.07565487D+01 <4> 1.01325000D+00 <5>   
 5.36430468D+03 <3> 9.94427745D+01 <3> 2.32705557D+02 <3> 1.45941391D-05 )      
 DSET STREAM MATERIAL 32 BLKSTAT @BLKSTAT (0 0)                                 
 DSET STREAM MATERIAL 32 COMPSTAT @L1 (0)                                       
 DSET STREAM MATERIAL 32 STR_MAIN @L_49 (CENTRI2 MEZC3 MIXED NRTL               
 1.10147856D+03 <3> -1.35086477D+04 <17> 7.74556051D-05 <3> 8.11020512D-05 <3>  
 3.32014430D-03 <3> 1.58421710D-04 <3> 0.D0 <3> 3.38218051D+01 <3>              
 3.29815122D-10 <3> 8.19811821D-10 <3> 3.28276351D-03 <3> 0.D0 <3>              
 1.74455432D-01 <3> 7.06250615D+00 <3> 0.D0 <3> 0.D0 <3> 0.D0 <3> 0.D0 <3>      
 1.88613930D-06 1.97493475D-06 8.08495994D-05 3.85776358D-06 0.D0               
 8.23602572D-01 8.03140408D-12 1.99634266D-11 7.99393311D-05 0.D0               
 4.24820445D-03 1.71980715D-01 0.D0 0.D0 0.D0 0.D0 1.05523224D-02 <3>           
 1.23502204D-02 <3> 5.05425567D-01 <3> 2.44369163D-02 <3> 0.D0 <3>              
 6.09309288D+02 <3> 1.05536881D-08 <3> 2.29657820D-08 <3> 9.33010632D-01 <3>    
 0.D0 <3> 1.04840597D+01 <3> 3.25362878D+02 <3> 0.D0 <3> 0.D0 <3> 0.D0 <3> 0.D0 
 <3> 1.11471098D-05 1.30463473D-05 5.33914158D-04 2.58143166D-05 0.D0           
 6.43653342D-01 1.11485526D-11 2.42602610D-11 9.85600290D-04 0.D0               
 1.10749995D-02 3.43702136D-01 0.D0 0.D0 0.D0 0.D0 4.10656865D+01 <3>           
 9.46642002D+02 <3> 1.75487249D+01 <3> 3.07565487D+01 <4> 1.01325000D+00 <5>    
 1.45941391D-05 9.99985406D-01 0.D0 -6.79213098D+04 <3> -2.94645200D+03 <3>     
 -1.16779700D+04 <17> -4.62101190D+01 <3> -2.00461236D+00 <3> 3.90015863D-02 <3>
 8.99060574D-01 <3> 2.30518976D+01 1.72534225D+01 <3> 0.D0 <3> 0.D0 <3> 0.D0 <3>
 0.D0 <3> 0.D0 <3> 0.D0 <3> 0.D0 <3> 0.D0 <3> 0.D0 <3> 1.93839369D+00 <3> 0.D0  
 <3> 0.D0 <3> 0.D0 <3> 0.D0 <3> 0.D0 <3> 0.D0 <3> 0.D0 0.D0 0.D0 0.D0 0.D0 0.D0 
 0.D0 0.D0 0.D0 1.00000000D+00 0.D0 0.D0 0.D0 0.D0 0.D0 0.D0 0.D0 <3> 0.D0 <3>  
 0.D0 <3> 0.D0 <3> 0.D0 <3> 0.D0 <3> 0.D0 <3> 0.D0 <3> 0.D0 <3> 1.54836562D+02  
 <3> 0.D0 <3> 0.D0 <3> 0.D0 <3> 0.D0 <3> 0.D0 <3> 0.D0 <3> 0.D0 0.D0 0.D0 0.D0  
 0.D0 0.D0 0.D0 0.D0 0.D0 1.00000000D+00 0.D0 0.D0 0.D0 0.D0 0.D0 0.D0          
 1.93839369D+00 <3> 1.54836562D+02 <3> 6.05899504D-01 <3> 3.07565487D+01 <4>    
 1.01325000D+00 <5> 0.D0 0.D0 1.00000000D+00 -2.25573295D+05 <3>                
 -2.82394447D+03 <3> -1.83067768D+03 <17> -4.40499652D+01 <3> -5.51460026D-01   
 <3> 5.33200000D-02 <3> 4.25913762D+00 <3> 7.98788000D+01 * <3> )               
 DSET STREAM MATERIAL 32 SUBSATT @L_50 (1.00000000D+00 0.D0 0.D0 0.D0 0.D0 0.D0 
 0.D0 0.D0 )                                                                    
 DSET STREAM MATERIAL 32 RES_STR @L_48 (3.07565487D+01 <4> 1.01325000D+00 <5>   
 1.10147856D+03 <3> 1.81546244D+01 <3> 4.30040802D+01 <3> 1.39363134D-05 )      
 DSET STREAM MATERIAL 29 STRM_XY @L_51 ( 1.88616676D-06 1.97496355D-06          
 8.08507792D-05 3.85781988D-06 0.D0 8.23614031D-01 7.95144658D-12               
 1.96865228D-11 6.65528354D-05 0.D0 4.24825714D-03 1.71982589D-01 0.D0 0.D0     
 0.D0 0.D0 1.88616676D-06 1.97496355D-06 8.08507792D-05 3.85781988D-06 0.D0     
 8.23614031D-01 7.95144658D-12 1.96865228D-11 6.65528354D-05 0.D0               
 4.24825714D-03 1.71982589D-01 0.D0 0.D0 0.D0 0.D0 1.88613930D-06               
 1.97493475D-06 8.08495994D-05 3.85776358D-06 0.D0 8.23602572D-01               
 8.03140408D-12 1.99634266D-11 7.99393311D-05 0.D0 4.24820445D-03               
 1.71980715D-01 0.D0 0.D0 0.D0 0.D0 4.68377301D-09 1.67989094D-09               
 4.23964824D-09 1.45683319D-10 0.D0 3.84455948D-02 5.48669239D-09               
 1.89933209D-08 9.17318035D-01 0.D0 6.37843850D-04 4.35984914D-02 0.D0 0.D0     
 0.D0 0.D0 7.03488158D-02 <3> 8.23348024D-02 <3> 3.36950378D+00 <3>             
 1.62912775D-01 <3> 0.D0 <3> 4.06206192D+03 <3> 7.03579209D-08 <3>              
 1.53105214D-07 <3> 6.22007088D+00 <3> 0.D0 <3> 6.98937314D+01 <3>              
 2.16908585D+03 <3> 0.D0 <3> 0.D0 <3> 0.D0 <3> 0.D0 <3> * )                     
 DSET STREAM MATERIAL 3 STRM_XY @L_51 ( 1.83498114D-04 9.55694120D-05           
 2.18016463D-03 1.01826190D-04 0.D0 9.97438942D-01 0.D0 0.D0 0.D0 0.D0 0.D0     
 0.D0 0.D0 0.D0 0.D0 0.D0 1.83498114D-04 9.55694120D-05 2.18016463D-03          
 1.01826190D-04 0.D0 9.97438942D-01 0.D0 0.D0 0.D0 0.D0 0.D0 0.D0 0.D0 0.D0     
 0.D0 0.D0 0.D0 0.D0 0.D0 0.D0 0.D0 0.D0 0.D0 0.D0 0.D0 0.D0 0.D0 0.D0 0.D0     
 0.D0 0.D0 0.D0 0.D0 0.D0 0.D0 0.D0 0.D0 0.D0 0.D0 0.D0 0.D0 0.D0 0.D0 0.D0     
 0.D0 0.D0 0.D0 0.D0 2.04080345D+00 <3> 1.18805394D+00 <3> 2.70934252D+01 <3>   
 1.28222895D+00 <3> 0.D0 <3> 1.46690406D+03 <3> 0.D0 <3> 0.D0 <3> 0.D0 <3> 0.D0 
 <3> 0.D0 <3> 0.D0 <3> 0.D0 <3> 0.D0 <3> 0.D0 <3> 0.D0 <3> * )                  
 DSET STREAM MATERIAL 30 STRM_XY @L_51 ( 0.D0 0.D0 0.D0 0.D0 0.D0               
 5.22889738D-01 0.D0 0.D0 0.D0 0.D0 0.D0 4.77110262D-01 0.D0 0.D0 0.D0 0.D0     
 0.D0 0.D0 0.D0 0.D0 0.D0 5.22889738D-01 0.D0 0.D0 0.D0 0.D0 0.D0               
 4.77110262D-01 0.D0 0.D0 0.D0 0.D0 0.D0 0.D0 0.D0 0.D0 0.D0 0.D0 0.D0 0.D0     
 0.D0 0.D0 0.D0 0.D0 0.D0 0.D0 0.D0 0.D0 0.D0 0.D0 0.D0 0.D0 0.D0 0.D0 0.D0     
 0.D0 0.D0 0.D0 0.D0 0.D0 0.D0 0.D0 0.D0 0.D0 0.D0 <3> 0.D0 <3> 0.D0 <3> 0.D0   
 <3> 0.D0 <3> 9.29608223D+02 <3> 0.D0 <3> 0.D0 <3> 0.D0 <3> 0.D0 <3> 0.D0 <3>   
 2.16908585D+03 <3> 0.D0 <3> 0.D0 <3> 0.D0 <3> 0.D0 <3> 0 )                     
 DSET STREAM MATERIAL 31 STRM_XY @L_51 ( 1.88616676D-06 1.97496355D-06          
 8.08507792D-05 3.85781988D-06 0.D0 8.23614031D-01 7.95144658D-12               
 1.96865228D-11 6.65528354D-05 0.D0 4.24825714D-03 1.71982589D-01 0.D0 0.D0     
 0.D0 0.D0 1.88616676D-06 1.97496355D-06 8.08507792D-05 3.85781988D-06 0.D0     
 8.23614031D-01 7.95144658D-12 1.96865228D-11 6.65528354D-05 0.D0               
 4.24825714D-03 1.71982589D-01 0.D0 0.D0 0.D0 0.D0 1.88613930D-06               
 1.97493475D-06 8.08495994D-05 3.85776358D-06 0.D0 8.23602572D-01               
 8.03140408D-12 1.99634266D-11 7.99393311D-05 0.D0 4.24820445D-03               
 1.71980715D-01 0.D0 0.D0 0.D0 0.D0 4.68377301D-09 1.67989094D-09               
 4.23964824D-09 1.45683319D-10 0.D0 3.84455948D-02 5.48669239D-09               
 1.89933209D-08 9.17318035D-01 0.D0 6.37843850D-04 4.35984914D-02 0.D0 0.D0     
 0.D0 0.D0 5.97964934D-02 <3> 6.99845820D-02 <3> 2.86407821D+00 <3>             
 1.38475859D-01 <3> 0.D0 <3> 3.45275263D+03 <3> 5.98042328D-08 <3>              
 1.30139432D-07 <3> 5.28706025D+00 <3> 0.D0 <3> 5.94096717D+01 <3>              
 1.84372298D+03 <3> 0.D0 <3> 0.D0 <3> 0.D0 <3> 0.D0 <3> * )                     
 DSET STREAM MATERIAL 32 STRM_XY @L_51 ( 1.88616676D-06 1.97496355D-06          
 8.08507792D-05 3.85781988D-06 0.D0 8.23614031D-01 7.95144658D-12               
 1.96865228D-11 6.65528354D-05 0.D0 4.24825714D-03 1.71982589D-01 0.D0 0.D0     
 0.D0 0.D0 1.88616676D-06 1.97496355D-06 8.08507792D-05 3.85781988D-06 0.D0     
 8.23614031D-01 7.95144658D-12 1.96865228D-11 6.65528354D-05 0.D0               
 4.24825714D-03 1.71982589D-01 0.D0 0.D0 0.D0 0.D0 1.88613930D-06               
 1.97493475D-06 8.08495994D-05 3.85776358D-06 0.D0 8.23602572D-01               
 8.03140408D-12 1.99634266D-11 7.99393311D-05 0.D0 4.24820445D-03               
 1.71980715D-01 0.D0 0.D0 0.D0 0.D0 4.68377301D-09 1.67989094D-09               
 4.23964824D-09 1.45683319D-10 0.D0 3.84455948D-02 5.48669239D-09               
 1.89933209D-08 9.17318035D-01 0.D0 6.37843850D-04 4.35984914D-02 0.D0 0.D0     
 0.D0 0.D0 1.05523224D-02 <3> 1.23502204D-02 <3> 5.05425567D-01 <3>             
 2.44369163D-02 <3> 0.D0 <3> 6.09309288D+02 <3> 1.05536881D-08 <3>              
 2.29657820D-08 <3> 9.33010632D-01 <3> 0.D0 <3> 1.04840597D+01 <3>              
 3.25362878D+02 <3> 0.D0 <3> 0.D0 <3> 0.D0 <3> 0.D0 <3> * )                     
 DSET STREAM MATERIAL 29 STR_PHAS @L_52 ( 3.99545560D-03 <3> 2.73767248D+02 <3> 
 2.73767248D+02 <3> 0.D0 <3> -3.48398895D+05 <3> -6.79172164D+04 <3>            
 -6.79172164D+04 <3> * <3> -1.15488093D+03 <3> -4.61939387D+01 <3>              
 -4.61939387D+01 <3> * <3> 4.01004546D-05 <3> 3.95625769D-02 <3> 3.95625769D-02 
 <3> * <3> 2.63455028D+02 2.30483891D+01 2.30483891D+01 * 1.45941391D-05        
 1.00000000D+00 2.73771243D+02 <3> 1.15022817D+02 <3> 2.30518976D+01            
 1.05262287D+00 <3> 6.30989405D+03 <3> 1.66060279D+00 <3> 1.15330897D+02 <3>    
 1.16991499D+02 <3> 1.66793180D-04 0.D0 )                                       
 DSET STREAM MATERIAL 3 STR_PHAS @L_52 ( 0.D0 <3> 8.16346200D+01 <3>            
 8.16346200D+01 <3> 0.D0 <3> * <3> -6.81407372D+04 <3> -6.81407372D+04 <3> * <3>
 * <3> -3.91534063D+01 <3> -3.91534063D+01 <3> * <3> * <3> 5.40305990D-02 <3>   
 5.40305990D-02 <3> * <3> * 1.83562878D+01 1.83562878D+01 * 0.D0 1.00000000D+00 
 8.16346200D+01 <3> 2.50922361D+01 <3> 1.83562878D+01 0.D0 <3> 1.49850858D+03   
 <3> * <3> 2.51816013D+01 <3> 2.51816013D+01 <3> 0.D0 0.D0 )                    
 DSET STREAM MATERIAL 30 STR_PHAS @L_52 ( 0.D0 <3> 9.86844720D+01 <3>           
 9.86844720D+01 <3> 0.D0 <3> * <3> -6.72941709D+04 <3> -6.72941709D+04 <3> * <3>
 * <3> -5.90175105D+01 <3> -5.90175105D+01 <3> * <3> * <3> 2.70032732D-02 <3>   
 2.70032732D-02 <3> * <3> * 3.14000168D+01 3.14000168D+01 * 0.D0 1.00000000D+00 
 9.86844720D+01 <3> 6.11727804D+01 <3> 3.14000168D+01 0.D0 <3> 3.09869408D+03   
 <3> * <3> 6.09089569D+01 <3> 6.09089569D+01 <3> 0.D0 0.D0 )                    
 DSET STREAM MATERIAL 31 STR_PHAS @L_52 ( 3.39613726D-03 <3> 2.32702161D+02 <3> 
 2.32702161D+02 <3> 0.D0 <3> -3.48398895D+05 <3> -6.79172164D+04 <3>            
 -6.79172164D+04 <3> * <3> -1.15488093D+03 <3> -4.61939387D+01 <3>              
 -4.61939387D+01 <3> * <3> 4.01004546D-05 <3> 3.95625769D-02 <3> 3.95625769D-02 
 <3> * <3> 2.63455028D+02 2.30483891D+01 2.30483891D+01 * 1.45941391D-05        
 1.00000000D+00 2.32705557D+02 <3> 9.77693943D+01 <3> 2.30518976D+01            
 8.94729438D-01 <3> 5.36340995D+03 <3> 1.41151237D+00 <3> 9.80312621D+01 <3>    
 9.94427745D+01 <3> 1.66793180D-04 0.D0 )                                       
 DSET STREAM MATERIAL 32 STR_PHAS @L_52 ( 5.99318340D-04 <3> 4.10650872D+01 <3> 
 4.10650872D+01 <3> 0.D0 <3> -3.48398895D+05 <3> -6.79172164D+04 <3>            
 -6.79172164D+04 <3> * <3> -1.15488093D+03 <3> -4.61939387D+01 <3>              
 -4.61939387D+01 <3> * <3> 4.01004546D-05 <3> 3.95625769D-02 <3> 3.95625769D-02 
 <3> * <3> 2.63455028D+02 2.30483891D+01 2.30483891D+01 * 1.45941391D-05        
 1.00000000D+00 4.10656865D+01 <3> 1.72534225D+01 <3> 2.30518976D+01            
 1.57893430D-01 <3> 9.46484108D+02 <3> 2.49090418D-01 <3> 1.72996345D+01 <3>    
 1.75487249D+01 <3> 1.66793180D-04 0.D0 )                                       
 DSET STREAM MATERIAL 29 STRM_UPP @L_53 (1.90961126D+00 <17> )                  
 DSET STREAM MATERIAL 3 STRM_UPP @L_53 (1.65930090D-01 <17> )                   
 DSET STREAM MATERIAL 30 STRM_UPP @L_53 (3.04965047D-01 <17> )                  
 DSET STREAM MATERIAL 31 STRM_UPP @L_53 (1.61813993D+00 <17> )                  
 DSET STREAM MATERIAL 32 STRM_UPP @L_53 (2.91471336D-01 <17> )                  
 IDSET ID_138 (STREAMID) ( "29" )                                               
 LSET L_83 ( %ID_138 & %IDS_0 & %ID_113 & %ID_115 %ID_138 & %IDS_2 &            
 %ID_113 & %ID_116 )                                                            
 DSET DIST-CURVE PSD @L_83 ( * * 1.00000000D+00 1.00000000D+00 0.D0             
 1.00000000D+00 0.D0 1.00000000D+00 0.D0 1.00000000D+00 0.D0 1.00000000D+00     
 0.D0 1.00000000D+00 0.D0 1.00000000D+00 0.D0 1.00000000D+00 * * 1.00000000D+00 
 1.00000000D+00 0.D0 1.00000000D+00 0.D0 1.00000000D+00 0.D0 1.00000000D+00     
 0.D0 1.00000000D+00 0.D0 1.00000000D+00 0.D0 1.00000000D+00 0.D0               
 1.00000000D+00 )                                                               
 LSET L_84 ( %ID_138 & %IDS_0 & %ID_117 %ID_138 & %IDS_2 & %ID_117 )            
 DSET DIST-CURVE SOLIDS @L_84 ( 1.00000000D-06 <1> 2.00000000D-06 <1>           
 2.50000000D-06 <1> 5.00000000D-06 <1> 6.32000000D-06 <1> 7.50000000D-06 <1>    
 8.00000000D-06 <1> 9.00000000D-06 <1> 9.50000000D-06 <1> 9.99000000D-06 <1>    
 3.33333333D-01 5.00000000D-06 <1> 1.20000000D+04 <3> 5.00000000D-06 <1>        
 1.00000000D-06 <1> 2.00000000D-06 <1> 2.50000000D-06 <1> 5.00000000D-06 <1>    
 6.32000000D-06 <1> 7.50000000D-06 <1> 8.00000000D-06 <1> 9.00000000D-06 <1>    
 9.50000000D-06 <1> 9.99000000D-06 <1> 3.33333333D-01 5.00000000D-06 <1>        
 1.20000000D+04 <3> 5.00000000D-06 <1> )                                        
 IDSET ID_139 (STREAMID) ( "3" )                                                
 LSET L_85 ( %ID_139 & %IDS_0 & %ID_113 & %ID_115 %ID_139 & %IDS_2 &            
 %ID_113 & %ID_116 )                                                            
 DSET DIST-CURVE PSD @L_85 ( * * 0.D0 0.D0 0.D0 0.D0 0.D0 0.D0 0.D0 0.D0        
 1.00000000D+00 1.00000000D+00 0.D0 1.00000000D+00 0.D0 1.00000000D+00 0.D0     
 1.00000000D+00 * * 0.D0 0.D0 0.D0 0.D0 0.D0 0.D0 0.D0 0.D0 1.00000000D+00      
 1.00000000D+00 0.D0 1.00000000D+00 0.D0 1.00000000D+00 0.D0 1.00000000D+00     
 )                                                                              
 LSET L_86 ( %ID_139 & %IDS_0 & %ID_117 %ID_139 & %IDS_2 & %ID_117 )            
 DSET DIST-CURVE SOLIDS @L_86 ( 1.10000000D-02 <1> 1.20000000D-02 <1>           
 1.25000000D-02 <1> 1.50000000D-02 <1> 1.63200000D-02 <1> 1.75000000D-02 <1>    
 1.80000000D-02 <1> 1.90000000D-02 <1> 1.95000000D-02 <1> 1.99900000D-02 <1>    
 7.14285714D-01 1.50000000D-02 <1> 4.00000000D+00 <3> 1.50000000D-02 <1>        
 1.10000000D-02 <1> 1.20000000D-02 <1> 1.25000000D-02 <1> 1.50000000D-02 <1>    
 1.63200000D-02 <1> 1.75000000D-02 <1> 1.80000000D-02 <1> 1.90000000D-02 <1>    
 1.95000000D-02 <1> 1.99900000D-02 <1> 7.14285714D-01 1.50000000D-02 <1>        
 4.00000000D+00 <3> 1.50000000D-02 <1> )                                        
 IDSET ID_140 (STREAMID) ( "30" )                                               
 LSET L_87 ( %ID_140 & %IDS_0 & %ID_117 )                                       
 IDSET ID_141 (STREAMID) ( "31" )                                               
 LSET L_88 ( %ID_141 & %IDS_0 & %ID_117 )                                       
 IDSET ID_142 (STREAMID) ( "32" )                                               
 LSET L_89 ( %ID_142 & %IDS_0 & %ID_113 & %ID_115 %ID_142 & %IDS_2 &            
 %ID_113 & %ID_116 )                                                            
 DSET DIST-CURVE PSD @L_89 ( * * 1.00000000D+00 1.00000000D+00 0.D0             
 1.00000000D+00 0.D0 1.00000000D+00 0.D0 1.00000000D+00 0.D0 1.00000000D+00     
 0.D0 1.00000000D+00 0.D0 1.00000000D+00 0.D0 1.00000000D+00 * * 1.00000000D+00 
 1.00000000D+00 0.D0 1.00000000D+00 0.D0 1.00000000D+00 0.D0 1.00000000D+00     
 0.D0 1.00000000D+00 0.D0 1.00000000D+00 0.D0 1.00000000D+00 0.D0               
 1.00000000D+00 )                                                               
 LSET L_90 ( %ID_142 & %IDS_0 & %ID_117 %ID_142 & %IDS_2 & %ID_117 )            
 DSET DIST-CURVE SOLIDS @L_90 ( 1.00000000D-06 <1> 2.00000000D-06 <1>           
 2.50000000D-06 <1> 5.00000000D-06 <1> 6.32000000D-06 <1> 7.50000000D-06 <1>    
 8.00000000D-06 <1> 9.00000000D-06 <1> 9.50000000D-06 <1> 9.99000000D-06 <1>    
 3.33333333D-01 5.00000000D-06 <1> 1.20000000D+04 <3> 5.00000000D-06 <1>        
 1.00000000D-06 <1> 2.00000000D-06 <1> 2.50000000D-06 <1> 5.00000000D-06 <1>    
 6.32000000D-06 <1> 7.50000000D-06 <1> 8.00000000D-06 <1> 9.00000000D-06 <1>    
 9.50000000D-06 <1> 9.99000000D-06 <1> 3.33333333D-01 5.00000000D-06 <1>        
 1.20000000D+04 <3> 5.00000000D-06 <1> )                                        
 DSET STREAM MATERIAL 33 BLKSTAT @BLKSTAT (0 0)                                 
 DSET STREAM MATERIAL 33 COMPSTAT @L1 (0)                                       
 DSET STREAM MATERIAL 33 STR_MAIN @L_49 (* MEZC3 LIQUID NRTL 6.19738919D+03 <3> 
 -9.82406680D+04 <17> 0.D0 <3> 0.D0 <3> 0.D0 <3> 0.D0 <3> 0.D0 <3>              
 3.44007375D+02 <3> 0.D0 <3> 0.D0 <3> 0.D0 <3> 0.D0 <3> 0.D0 <3> 0.D0 <3> 0.D0  
 <3> 0.D0 <3> 0.D0 <3> 0.D0 <3> 0.D0 0.D0 0.D0 0.D0 0.D0 1.00000000D+00 0.D0    
 0.D0 0.D0 0.D0 0.D0 0.D0 0.D0 0.D0 0.D0 0.D0 0.D0 <3> 0.D0 <3> 0.D0 <3> 0.D0   
 <3> 0.D0 <3> 6.19738919D+03 <3> 0.D0 <3> 0.D0 <3> 0.D0 <3> 0.D0 <3> 0.D0 <3>   
 0.D0 <3> 0.D0 <3> 0.D0 <3> 0.D0 <3> 0.D0 <3> 0.D0 0.D0 0.D0 0.D0 0.D0          
 1.00000000D+00 0.D0 0.D0 0.D0 0.D0 0.D0 0.D0 0.D0 0.D0 0.D0 0.D0               
 3.44007375D+02 <3> 6.19738919D+03 <3> 1.04221723D+02 <3> 2.80000000D+01 <4>    
 1.01325000D+00 <5> 0.D0 1.00000000D+00 0.D0 -6.82089458D+04 <3>                
 -3.78617184D+03 <3> -9.82406680D+04 <17> -3.87882036D+01 <3> -2.15307248D+00   
 <3> 5.50121038D-02 <3> 9.91058454D-01 <3> 1.80152800D+01 1.03488885D+02 <3>    
 0.D0 <3> 0.D0 <3> 0.D0 <3> 0.D0 <3> 0.D0 <3> 0.D0 <3> 0.D0 <3> 0.D0 <3> 0.D0   
 <3> 0.D0 <3> 0.D0 <3> 0.D0 <3> 0.D0 <3> 0.D0 <3> 0.D0 <3> 0.D0 <3> 0.D0 0.D0   
 0.D0 0.D0 0.D0 0.D0 0.D0 0.D0 0.D0 0.D0 0.D0 0.D0 0.D0 0.D0 0.D0 0.D0 0.D0 <3> 
 0.D0 <3> 0.D0 <3> 0.D0 <3> 0.D0 <3> 0.D0 <3> 0.D0 <3> 0.D0 <3> 0.D0 <3> 0.D0   
 <3> 0.D0 <3> 0.D0 <3> 0.D0 <3> 0.D0 <3> 0.D0 <3> 0.D0 <3> * * * * * * * * * *  
 * * * * * * 0.D0 <3> 0.D0 <3> 0.D0 <3> * <4> 1.01325000D+00 <5> * * * * <3> *  
 <3> * <17> * <3> * <3> * <3> * <3> * * <3> )                                   
 DSET STREAM MATERIAL 33 SUBSATT @L_50 (* * * * * * * * )                       
 DSET STREAM MATERIAL 33 RES_STR @L_48 (2.80000000D+01 <4> 1.01325000D+00 <5>   
 6.19738919D+03 <3> 1.04221723D+02 <3> 3.44007375D+02 <3> 0.D0 )                
 DSET STREAM MATERIAL 34 BLKSTAT @BLKSTAT (0 0)                                 
 DSET STREAM MATERIAL 34 COMPSTAT @L1 (0)                                       
 DSET STREAM MATERIAL 34 STR_MAIN @L_49 (MEZC3 CENTRI3 LIQUID NRTL              
 7.29886775D+03 <3> -1.11749319D+05 <17> 7.74556051D-05 <3> 8.11020512D-05 <3>  
 3.32014430D-03 <3> 1.58421710D-04 <3> 0.D0 <3> 3.77829180D+02 <3>              
 3.29815122D-10 <3> 8.19811821D-10 <3> 3.28276351D-03 <3> 0.D0 <3>              
 1.74455432D-01 <3> 7.06250615D+00 <3> 0.D0 <3> 0.D0 <3> 0.D0 <3> 0.D0 <3>      
 2.01145218D-07 2.10614710D-07 8.62211521D-06 4.11406888D-07 0.D0               
 9.81188293D-01 8.56500117D-13 2.12897733D-12 8.52504067D-06 0.D0               
 4.53045018D-04 1.83406913D-02 0.D0 0.D0 0.D0 0.D0 1.05523224D-02 <3>           
 1.23502204D-02 <3> 5.05425567D-01 <3> 2.44369163D-02 <3> 0.D0 <3>              
 6.80669848D+03 <3> 1.05536881D-08 <3> 2.29657820D-08 <3> 9.33010632D-01 <3>    
 0.D0 <3> 1.04840597D+01 <3> 3.25362878D+02 <3> 0.D0 <3> 0.D0 <3> 0.D0 <3> 0.D0 
 <3> 1.47708235D-06 1.72874670D-06 7.07479508D-05 3.42060605D-06 0.D0           
 9.52781181D-01 1.47727352D-12 3.21468110D-12 1.30600022D-04 0.D0               
 1.46752715D-03 4.55433171D-02 0.D0 0.D0 0.D0 0.D0 3.85073062D+02 <3>           
 7.14403119D+03 <3> 1.21512373D+02 <3> 2.85706929D+01 <4> 1.01325000D+00 <5>    
 0.D0 1.00000000D+00 0.D0 -6.81781265D+04 <3> -3.67489436D+03 <3>               
 -1.09918405D+05 <17> -3.95057122D+01 <3> -2.12941197D+00 <3> 5.28167150D-02 <3>
 9.79877059D-01 <3> 1.85524045D+01 1.20742308D+02 <3> 0.D0 <3> 0.D0 <3> 0.D0 <3>
 0.D0 <3> 0.D0 <3> 0.D0 <3> 0.D0 <3> 0.D0 <3> 0.D0 <3> 1.93839369D+00 <3> 0.D0  
 <3> 0.D0 <3> 0.D0 <3> 0.D0 <3> 0.D0 <3> 0.D0 <3> 0.D0 0.D0 0.D0 0.D0 0.D0 0.D0 
 0.D0 0.D0 0.D0 1.00000000D+00 0.D0 0.D0 0.D0 0.D0 0.D0 0.D0 0.D0 <3> 0.D0 <3>  
 0.D0 <3> 0.D0 <3> 0.D0 <3> 0.D0 <3> 0.D0 <3> 0.D0 <3> 0.D0 <3> 1.54836562D+02  
 <3> 0.D0 <3> 0.D0 <3> 0.D0 <3> 0.D0 <3> 0.D0 <3> 0.D0 <3> 0.D0 0.D0 0.D0 0.D0  
 0.D0 0.D0 0.D0 0.D0 0.D0 1.00000000D+00 0.D0 0.D0 0.D0 0.D0 0.D0 0.D0          
 1.93839369D+00 <3> 1.54836562D+02 <3> 6.05899504D-01 <3> 2.85706929D+01 <4>    
 1.01325000D+00 <5> 0.D0 0.D0 1.00000000D+00 -2.25602386D+05 <3>                
 -2.82430865D+03 <3> -1.83091377D+03 <17> -4.41460324D+01 <3> -5.52662688D-01   
 <3> 5.33200000D-02 <3> 4.25913762D+00 <3> 7.98788000D+01 * <3> )               
 DSET STREAM MATERIAL 34 SUBSATT @L_50 (1.00000000D+00 0.D0 0.D0 0.D0 0.D0 0.D0 
 0.D0 0.D0 )                                                                    
 DSET STREAM MATERIAL 34 RES_STR @L_48 (2.85706929D+01 <4> 1.01325000D+00 <5>   
 7.29886775D+03 <3> 1.22118272D+02 <3> 3.87011456D+02 <3> 0.D0 )                
 DSET STREAM MATERIAL 35 BLKSTAT @BLKSTAT (0 0)                                 
 DSET STREAM MATERIAL 35 COMPSTAT @L1 (0)                                       
 DSET STREAM MATERIAL 35 STR_MAIN @L_49 (CENTRI3 * LIQUID NRTL 6.07242651D+03   
 <3> -9.34306440D+04 <17> 6.58372643D-05 <3> 6.89367435D-05 <3> 2.82212266D-03  
 <3> 1.34658454D-04 <3> 0.D0 <3> 3.21154803D+02 <3> 2.80342854D-10 <3>          
 6.96840047D-10 <3> 2.79034899D-03 <3> 0.D0 <3> 1.48287118D-01 <3>              
 6.00313022D+00 <3> 0.D0 <3> 0.D0 <3> 0.D0 <3> 0.D0 <3> 2.01145218D-07          
 2.10614710D-07 8.62211521D-06 4.11406888D-07 0.D0 9.81188293D-01               
 8.56500117D-13 2.12897733D-12 8.52504067D-06 0.D0 4.53045018D-04               
 1.83406913D-02 0.D0 0.D0 0.D0 0.D0 8.96947402D-03 <3> 1.04976873D-02 <3>       
 4.29611732D-01 <3> 2.07713789D-02 <3> 0.D0 <3> 5.78569371D+03 <3>              
 8.97063492D-09 <3> 1.95209147D-08 <3> 7.93059037D-01 <3> 0.D0 <3>              
 8.91145075D+00 <3> 2.76558446D+02 <3> 0.D0 <3> 0.D0 <3> 0.D0 <3> 0.D0 <3>      
 1.47708235D-06 1.72874670D-06 7.07479508D-05 3.42060605D-06 0.D0               
 9.52781181D-01 1.47727352D-12 3.21468110D-12 1.30600022D-04 0.D0               
 1.46752715D-03 4.55433171D-02 0.D0 0.D0 0.D0 0.D0 3.27312103D+02 <3>           
 6.07242651D+03 <3> 1.03285517D+02 <3> 2.85706929D+01 <4> 1.01325000D+00 <5>    
 0.D0 1.00000000D+00 0.D0 -6.81781265D+04 <3> -3.67489436D+03 <3>               
 -9.34306440D+04 <17> -3.95057122D+01 <3> -2.12941197D+00 <3> 5.28167150D-02 <3>
 9.79877059D-01 <3> 1.85524045D+01 1.02630962D+02 <3> 0.D0 <3> 0.D0 <3> 0.D0 <3>
 0.D0 <3> 0.D0 <3> 0.D0 <3> 0.D0 <3> 0.D0 <3> 0.D0 <3> 0.D0 <3> 0.D0 <3> 0.D0   
 <3> 0.D0 <3> 0.D0 <3> 0.D0 <3> 0.D0 <3> 0.D0 0.D0 0.D0 0.D0 0.D0 0.D0 0.D0     
 0.D0 0.D0 0.D0 0.D0 0.D0 0.D0 0.D0 0.D0 0.D0 0.D0 <3> 0.D0 <3> 0.D0 <3> 0.D0   
 <3> 0.D0 <3> 0.D0 <3> 0.D0 <3> 0.D0 <3> 0.D0 <3> 0.D0 <3> 0.D0 <3> 0.D0 <3>    
 0.D0 <3> 0.D0 <3> 0.D0 <3> 0.D0 <3> * * * * * * * * * * * * * * * * 0.D0 <3>   
 0.D0 <3> 0.D0 <3> * <4> * <5> * * * * <3> * <3> * <17> * <3> * <3> * <3> * <3> 
 * * <3> )                                                                      
 DSET STREAM MATERIAL 35 SUBSATT @L_50 (* * * * * * * * )                       
 DSET STREAM MATERIAL 35 RES_STR @L_48 (2.85706929D+01 <4> 1.01325000D+00 <5>   
 6.07242651D+03 <3> 1.03285517D+02 <3> 3.27312103D+02 <3> 0.D0 )                
 DSET STREAM MATERIAL 36 BLKSTAT @BLKSTAT (0 0)                                 
 DSET STREAM MATERIAL 36 COMPSTAT @L1 (0)                                       
 DSET STREAM MATERIAL 36 STR_MAIN @L_49 (CENTRI3 CALC LIQUID NRTL               
 1.22644124D+03 <3> -1.83186745D+04 <17> 1.16183408D-05 <3> 1.21653077D-05 <3>  
 4.98021645D-04 <3> 2.37632565D-05 <3> 0.D0 <3> 5.66743771D+01 <3>              
 4.94722684D-11 <3> 1.22971773D-10 <3> 4.92414527D-04 <3> 0.D0 <3>              
 2.61683149D-02 <3> 1.05937592D+00 <3> 0.D0 <3> 0.D0 <3> 0.D0 <3> 0.D0 <3>      
 2.01145218D-07 2.10614710D-07 8.62211521D-06 4.11406888D-07 0.D0               
 9.81188293D-01 8.56500117D-13 2.12897733D-12 8.52504067D-06 0.D0               
 4.53045018D-04 1.83406913D-02 0.D0 0.D0 0.D0 0.D0 1.58284836D-03 <3>           
 1.85253305D-03 <3> 7.58138351D-02 <3> 3.66553745D-03 <3> 0.D0 <3>              
 1.02100477D+03 <3> 1.58305322D-09 <3> 3.44486731D-09 <3> 1.39951595D-01 <3>    
 0.D0 <3> 1.57260896D+00 <3> 4.88044317D+01 <3> 0.D0 <3> 0.D0 <3> 0.D0 <3> 0.D0 
 <3> 1.47708235D-06 1.72874670D-06 7.07479508D-05 3.42060605D-06 0.D0           
 9.52781181D-01 1.47727352D-12 3.21468110D-12 1.30600022D-04 0.D0               
 1.46752715D-03 4.55433171D-02 0.D0 0.D0 0.D0 0.D0 5.77609593D+01 <3>           
 1.07160468D+03 <3> 1.82268559D+01 <3> 2.85706929D+01 <4> 1.01325000D+00 <5>    
 0.D0 1.00000000D+00 0.D0 -6.81781265D+04 <3> -3.67489436D+03 <3>               
 -1.64877607D+04 <17> -3.95057122D+01 <3> -2.12941197D+00 <3> 5.28167150D-02 <3>
 9.79877059D-01 <3> 1.85524045D+01 1.81113462D+01 <3> 0.D0 <3> 0.D0 <3> 0.D0 <3>
 0.D0 <3> 0.D0 <3> 0.D0 <3> 0.D0 <3> 0.D0 <3> 0.D0 <3> 1.93839369D+00 <3> 0.D0  
 <3> 0.D0 <3> 0.D0 <3> 0.D0 <3> 0.D0 <3> 0.D0 <3> 0.D0 0.D0 0.D0 0.D0 0.D0 0.D0 
 0.D0 0.D0 0.D0 1.00000000D+00 0.D0 0.D0 0.D0 0.D0 0.D0 0.D0 0.D0 <3> 0.D0 <3>  
 0.D0 <3> 0.D0 <3> 0.D0 <3> 0.D0 <3> 0.D0 <3> 0.D0 <3> 0.D0 <3> 1.54836562D+02  
 <3> 0.D0 <3> 0.D0 <3> 0.D0 <3> 0.D0 <3> 0.D0 <3> 0.D0 <3> 0.D0 0.D0 0.D0 0.D0  
 0.D0 0.D0 0.D0 0.D0 0.D0 1.00000000D+00 0.D0 0.D0 0.D0 0.D0 0.D0 0.D0          
 1.93839369D+00 <3> 1.54836562D+02 <3> 6.05899504D-01 <3> 2.85706929D+01 <4>    
 1.01325000D+00 <5> 0.D0 0.D0 1.00000000D+00 -2.25602386D+05 <3>                
 -2.82430865D+03 <3> -1.83091377D+03 <17> -4.41460324D+01 <3> -5.52662688D-01   
 <3> 5.33200000D-02 <3> 4.25913762D+00 <3> 7.98788000D+01 * <3> )               
 DSET STREAM MATERIAL 36 SUBSATT @L_50 (1.00000000D+00 0.D0 0.D0 0.D0 0.D0 0.D0 
 0.D0 0.D0 )                                                                    
 DSET STREAM MATERIAL 36 RES_STR @L_48 (2.85706929D+01 <4> 1.01325000D+00 <5>   
 1.22644124D+03 <3> 1.88327554D+01 <3> 5.96993530D+01 <3> 0.D0 )                
 DSET STREAM MATERIAL 37 BLKSTAT @BLKSTAT (0 0)                                 
 DSET STREAM MATERIAL 37 COMPSTAT @L1 (0)                                       
 DSET STREAM MATERIAL 37 STR_MAIN @L_49 (CALC EXC3 MISSING NRTL 1.54836562D+02  
 <3> -1.76178443D+03 <17> 0.D0 <3> 0.D0 <3> 0.D0 <3> 0.D0 <3> 0.D0 <3> 0.D0 <3> 
 0.D0 <3> 0.D0 <3> 0.D0 <3> 0.D0 <3> 0.D0 <3> 0.D0 <3> 0.D0 <3> 0.D0 <3> 0.D0   
 <3> 0.D0 <3> 0.D0 0.D0 0.D0 0.D0 0.D0 0.D0 0.D0 0.D0 0.D0 0.D0 0.D0 0.D0 0.D0  
 0.D0 0.D0 0.D0 0.D0 <3> 0.D0 <3> 0.D0 <3> 0.D0 <3> 0.D0 <3> 0.D0 <3> 0.D0 <3>  
 0.D0 <3> 0.D0 <3> 0.D0 <3> 0.D0 <3> 0.D0 <3> 0.D0 <3> 0.D0 <3> 0.D0 <3> 0.D0   
 <3> * * * * * * * * * * * * * * * * 0.D0 <3> 0.D0 <3> 0.D0 <3> * <4> * <5> * * 
 * * <3> * <3> * <17> * <3> * <3> * <3> * <3> * 0.D0 <3> 0.D0 <3> 0.D0 <3> 0.D0 
 <3> 0.D0 <3> 0.D0 <3> 0.D0 <3> 0.D0 <3> 0.D0 <3> 0.D0 <3> 1.93839369D+00 <3>   
 0.D0 <3> 0.D0 <3> 0.D0 <3> 0.D0 <3> 0.D0 <3> 0.D0 <3> 0.D0 0.D0 0.D0 0.D0 0.D0 
 0.D0 0.D0 0.D0 0.D0 1.00000000D+00 0.D0 0.D0 0.D0 0.D0 0.D0 0.D0 0.D0 <3> 0.D0 
 <3> 0.D0 <3> 0.D0 <3> 0.D0 <3> 0.D0 <3> 0.D0 <3> 0.D0 <3> 0.D0 <3>             
 1.54836562D+02 <3> 0.D0 <3> 0.D0 <3> 0.D0 <3> 0.D0 <3> 0.D0 <3> 0.D0 <3> 0.D0  
 0.D0 0.D0 0.D0 0.D0 0.D0 0.D0 0.D0 0.D0 1.00000000D+00 0.D0 0.D0 0.D0 0.D0     
 0.D0 0.D0 1.93839369D+00 <3> 1.54836562D+02 <3> 6.05899504D-01 <3>             
 5.50000000D+02 <4> 1.01325000D+00 <5> 0.D0 0.D0 1.00000000D+00 -2.17084375D+05 
 <3> -2.71767195D+03 <3> -1.76178443D+03 <17> -2.81328748D+01 <3>               
 -3.52194510D-01 <3> 5.33200000D-02 <3> 4.25913762D+00 <3> 7.98788000D+01 * <3> 
 )                                                                              
 DSET STREAM MATERIAL 37 SUBSATT @L_50 (1.00000000D+00 0.D0 0.D0 0.D0 0.D0 0.D0 
 0.D0 0.D0 )                                                                    
 DSET STREAM MATERIAL 37 RES_STR @L_48 (5.50000000D+02 <4> 1.01325000D+00 <5>   
 1.54836562D+02 <3> 6.05899504D-01 <3> 1.93839369D+00 <3> 0.D0 )                
 DSET STREAM MATERIAL 33 STRM_XY @L_51 ( 0.D0 0.D0 0.D0 0.D0 0.D0               
 1.00000000D+00 0.D0 0.D0 0.D0 0.D0 0.D0 0.D0 0.D0 0.D0 0.D0 0.D0 0.D0 0.D0     
 0.D0 0.D0 0.D0 1.00000000D+00 0.D0 0.D0 0.D0 0.D0 0.D0 0.D0 0.D0 0.D0 0.D0     
 0.D0 0.D0 0.D0 0.D0 0.D0 0.D0 0.D0 0.D0 0.D0 0.D0 0.D0 0.D0 0.D0 0.D0 0.D0     
 0.D0 0.D0 0.D0 0.D0 0.D0 0.D0 0.D0 0.D0 0.D0 0.D0 0.D0 0.D0 0.D0 0.D0 0.D0     
 0.D0 0.D0 0.D0 0.D0 <3> 0.D0 <3> 0.D0 <3> 0.D0 <3> 0.D0 <3> 6.19738919D+03 <3> 
 0.D0 <3> 0.D0 <3> 0.D0 <3> 0.D0 <3> 0.D0 <3> 0.D0 <3> 0.D0 <3> 0.D0 <3> 0.D0   
 <3> 0.D0 <3> 0 )                                                               
 DSET STREAM MATERIAL 34 STRM_XY @L_51 ( 2.01145218D-07 2.10614710D-07          
 8.62211521D-06 4.11406888D-07 0.D0 9.81188293D-01 8.56500117D-13               
 2.12897733D-12 8.52504067D-06 0.D0 4.53045018D-04 1.83406913D-02 0.D0 0.D0     
 0.D0 0.D0 2.01145218D-07 2.10614710D-07 8.62211521D-06 4.11406888D-07 0.D0     
 9.81188293D-01 8.56500117D-13 2.12897733D-12 8.52504067D-06 0.D0               
 4.53045018D-04 1.83406913D-02 0.D0 0.D0 0.D0 0.D0 0.D0 0.D0 0.D0 0.D0 0.D0     
 0.D0 0.D0 0.D0 0.D0 0.D0 0.D0 0.D0 0.D0 0.D0 0.D0 0.D0 0.D0 0.D0 0.D0 0.D0     
 0.D0 0.D0 0.D0 0.D0 0.D0 0.D0 0.D0 0.D0 0.D0 0.D0 0.D0 0.D0 1.05523224D-02 <3> 
 1.23502204D-02 <3> 5.05425567D-01 <3> 2.44369163D-02 <3> 0.D0 <3>              
 6.80669848D+03 <3> 1.05536881D-08 <3> 2.29657820D-08 <3> 9.33010632D-01 <3>    
 0.D0 <3> 1.04840597D+01 <3> 3.25362878D+02 <3> 0.D0 <3> 0.D0 <3> 0.D0 <3> 0.D0 
 <3> * )                                                                        
 DSET STREAM MATERIAL 35 STRM_XY @L_51 ( 2.01145218D-07 2.10614710D-07          
 8.62211521D-06 4.11406888D-07 0.D0 9.81188293D-01 8.56500117D-13               
 2.12897733D-12 8.52504067D-06 0.D0 4.53045018D-04 1.83406913D-02 0.D0 0.D0     
 0.D0 0.D0 2.01145218D-07 2.10614710D-07 8.62211521D-06 4.11406888D-07 0.D0     
 9.81188293D-01 8.56500117D-13 2.12897733D-12 8.52504067D-06 0.D0               
 4.53045018D-04 1.83406913D-02 0.D0 0.D0 0.D0 0.D0 0.D0 0.D0 0.D0 0.D0 0.D0     
 0.D0 0.D0 0.D0 0.D0 0.D0 0.D0 0.D0 0.D0 0.D0 0.D0 0.D0 0.D0 0.D0 0.D0 0.D0     
 0.D0 0.D0 0.D0 0.D0 0.D0 0.D0 0.D0 0.D0 0.D0 0.D0 0.D0 0.D0 8.96947402D-03 <3> 
 1.04976873D-02 <3> 4.29611732D-01 <3> 2.07713789D-02 <3> 0.D0 <3>              
 5.78569371D+03 <3> 8.97063492D-09 <3> 1.95209147D-08 <3> 7.93059037D-01 <3>    
 0.D0 <3> 8.91145075D+00 <3> 2.76558446D+02 <3> 0.D0 <3> 0.D0 <3> 0.D0 <3> 0.D0 
 <3> * )                                                                        
 DSET STREAM MATERIAL 36 STRM_XY @L_51 ( 2.01145218D-07 2.10614710D-07          
 8.62211521D-06 4.11406888D-07 0.D0 9.81188293D-01 8.56500117D-13               
 2.12897733D-12 8.52504067D-06 0.D0 4.53045018D-04 1.83406913D-02 0.D0 0.D0     
 0.D0 0.D0 2.01145218D-07 2.10614710D-07 8.62211521D-06 4.11406888D-07 0.D0     
 9.81188293D-01 8.56500117D-13 2.12897733D-12 8.52504067D-06 0.D0               
 4.53045018D-04 1.83406913D-02 0.D0 0.D0 0.D0 0.D0 0.D0 0.D0 0.D0 0.D0 0.D0     
 0.D0 0.D0 0.D0 0.D0 0.D0 0.D0 0.D0 0.D0 0.D0 0.D0 0.D0 0.D0 0.D0 0.D0 0.D0     
 0.D0 0.D0 0.D0 0.D0 0.D0 0.D0 0.D0 0.D0 0.D0 0.D0 0.D0 0.D0 1.58284836D-03 <3> 
 1.85253305D-03 <3> 7.58138351D-02 <3> 3.66553745D-03 <3> 0.D0 <3>              
 1.02100477D+03 <3> 1.58305322D-09 <3> 3.44486731D-09 <3> 1.39951595D-01 <3>    
 0.D0 <3> 1.57260896D+00 <3> 4.88044317D+01 <3> 0.D0 <3> 0.D0 <3> 0.D0 <3> 0.D0 
 <3> * )                                                                        
 DSET STREAM MATERIAL 37 STRM_XY @L_51 ( 0.D0 0.D0 0.D0 0.D0 0.D0 0.D0 0.D0     
 0.D0 0.D0 0.D0 0.D0 0.D0 0.D0 0.D0 0.D0 0.D0 0.D0 0.D0 0.D0 0.D0 0.D0 0.D0     
 0.D0 0.D0 0.D0 0.D0 0.D0 0.D0 0.D0 0.D0 0.D0 0.D0 0.D0 0.D0 0.D0 0.D0 0.D0     
 0.D0 0.D0 0.D0 0.D0 0.D0 0.D0 0.D0 0.D0 0.D0 0.D0 0.D0 0.D0 0.D0 0.D0 0.D0     
 0.D0 0.D0 0.D0 0.D0 0.D0 0.D0 0.D0 0.D0 0.D0 0.D0 0.D0 0.D0 0.D0 <3> 0.D0 <3>  
 0.D0 <3> 0.D0 <3> 0.D0 <3> 0.D0 <3> 0.D0 <3> 0.D0 <3> 0.D0 <3> 0.D0 <3> 0.D0   
 <3> 0.D0 <3> 0.D0 <3> 0.D0 <3> 0.D0 <3> 0.D0 <3> * )                           
 DSET STREAM MATERIAL 33 STR_PHAS @L_52 ( 0.D0 <3> 3.44007375D+02 <3>           
 3.44007375D+02 <3> 0.D0 <3> * <3> -6.82089458D+04 <3> -6.82089458D+04 <3> * <3>
 * <3> -3.87882036D+01 <3> -3.87882036D+01 <3> * <3> * <3> 5.50121038D-02 <3>   
 5.50121038D-02 <3> * <3> * 1.80152800D+01 1.80152800D+01 * 0.D0 1.00000000D+00 
 3.44007375D+02 <3> 1.03488885D+02 <3> 1.80152800D+01 0.D0 <3> 6.19738919D+03   
 <3> * <3> 1.04221723D+02 <3> 1.04221723D+02 <3> 0.D0 0.D0 )                    
 DSET STREAM MATERIAL 34 STR_PHAS @L_52 ( 0.D0 <3> 3.85073062D+02 <3>           
 3.85073062D+02 <3> 0.D0 <3> * <3> -6.81781265D+04 <3> -6.81781265D+04 <3> * <3>
 * <3> -3.95057122D+01 <3> -3.95057122D+01 <3> * <3> * <3> 5.28167150D-02 <3>   
 5.28167150D-02 <3> * <3> * 1.85524045D+01 1.85524045D+01 * 0.D0 1.00000000D+00 
 3.85073062D+02 <3> 1.20742308D+02 <3> 1.85524045D+01 0.D0 <3> 7.14403119D+03   
 <3> * <3> 1.21512373D+02 <3> 1.21512373D+02 <3> 0.D0 0.D0 )                    
 DSET STREAM MATERIAL 35 STR_PHAS @L_52 ( 0.D0 <3> 3.27312103D+02 <3>           
 3.27312103D+02 <3> 0.D0 <3> * <3> -6.81781265D+04 <3> -6.81781265D+04 <3> * <3>
 * <3> -3.95057122D+01 <3> -3.95057122D+01 <3> * <3> * <3> 5.28167150D-02 <3>   
 5.28167150D-02 <3> * <3> * 1.85524045D+01 1.85524045D+01 * 0.D0 1.00000000D+00 
 3.27312103D+02 <3> 1.02630962D+02 <3> 1.85524045D+01 0.D0 <3> 6.07242651D+03   
 <3> * <3> 1.03285517D+02 <3> 1.03285517D+02 <3> 0.D0 0.D0 )                    
 DSET STREAM MATERIAL 36 STR_PHAS @L_52 ( 0.D0 <3> 5.77609593D+01 <3>           
 5.77609593D+01 <3> 0.D0 <3> * <3> -6.81781265D+04 <3> -6.81781265D+04 <3> * <3>
 * <3> -3.95057122D+01 <3> -3.95057122D+01 <3> * <3> * <3> 5.28167150D-02 <3>   
 5.28167150D-02 <3> * <3> * 1.85524045D+01 1.85524045D+01 * 0.D0 1.00000000D+00 
 5.77609593D+01 <3> 1.81113462D+01 <3> 1.85524045D+01 0.D0 <3> 1.07160468D+03   
 <3> * <3> 1.82268559D+01 <3> 1.82268559D+01 <3> 0.D0 0.D0 )                    
 DSET STREAM MATERIAL 37 STR_PHAS @L_52 ( 0.D0 <3> 0.D0 <3> 0.D0 <3> 0.D0 <3>   
 0.D0 <3> 0.D0 <3> 0.D0 <3> 0.D0 <3> 0.D0 <3> 0.D0 <3> 0.D0 <3> 0.D0 <3> 0.D0   
 <3> 0.D0 <3> 0.D0 <3> 0.D0 <3> 0.D0 0.D0 0.D0 0.D0 0.D0 0.D0 0.D0 <3> 0.D0 <3> 
 0.D0 0.D0 <3> 0.D0 <3> 0.D0 <3> 0.D0 <3> 0.D0 <3> 0.D0 0.D0 )                  
 DSET STREAM MATERIAL 33 STRM_UPP @L_53 (7.02942567D-01 <17> )                  
 DSET STREAM MATERIAL 34 STRM_UPP @L_53 (1.05455783D+00 <17> )                  
 DSET STREAM MATERIAL 35 STRM_UPP @L_53 (8.94434695D-01 <17> )                  
 DSET STREAM MATERIAL 36 STRM_UPP @L_53 (1.60123131D-01 <17> )                  
 DSET STREAM MATERIAL 37 STRM_UPP @L_53 (3.03848085D+01 <17> )                  
 IDSET ID_143 (STREAMID) ( "33" )                                               
 LSET L_91 ( %ID_143 & %IDS_0 & %ID_117 )                                       
 IDSET ID_144 (STREAMID) ( "34" )                                               
 LSET L_92 ( %ID_144 & %IDS_0 & %ID_113 & %ID_115 %ID_144 & %IDS_2 &            
 %ID_113 & %ID_116 )                                                            
 DSET DIST-CURVE PSD @L_92 ( * * 1.00000000D+00 1.00000000D+00 0.D0             
 1.00000000D+00 0.D0 1.00000000D+00 0.D0 1.00000000D+00 0.D0 1.00000000D+00     
 0.D0 1.00000000D+00 0.D0 1.00000000D+00 0.D0 1.00000000D+00 * * 1.00000000D+00 
 1.00000000D+00 0.D0 1.00000000D+00 0.D0 1.00000000D+00 0.D0 1.00000000D+00     
 0.D0 1.00000000D+00 0.D0 1.00000000D+00 0.D0 1.00000000D+00 0.D0               
 1.00000000D+00 )                                                               
 LSET L_93 ( %ID_144 & %IDS_0 & %ID_117 %ID_144 & %IDS_2 & %ID_117 )            
 DSET DIST-CURVE SOLIDS @L_93 ( 1.00000000D-06 <1> 2.00000000D-06 <1>           
 2.50000000D-06 <1> 5.00000000D-06 <1> 6.32000000D-06 <1> 7.50000000D-06 <1>    
 8.00000000D-06 <1> 9.00000000D-06 <1> 9.50000000D-06 <1> 9.99000000D-06 <1>    
 3.33333333D-01 5.00000000D-06 <1> 1.20000000D+04 <3> 5.00000000D-06 <1>        
 1.00000000D-06 <1> 2.00000000D-06 <1> 2.50000000D-06 <1> 5.00000000D-06 <1>    
 6.32000000D-06 <1> 7.50000000D-06 <1> 8.00000000D-06 <1> 9.00000000D-06 <1>    
 9.50000000D-06 <1> 9.99000000D-06 <1> 3.33333333D-01 5.00000000D-06 <1>        
 1.20000000D+04 <3> 5.00000000D-06 <1> )                                        
 IDSET ID_145 (STREAMID) ( "35" )                                               
 LSET L_94 ( %ID_145 & %IDS_0 & %ID_117 )                                       
 IDSET ID_146 (STREAMID) ( "36" )                                               
 LSET L_95 ( %ID_146 & %IDS_0 & %ID_113 & %ID_115 %ID_146 & %IDS_2 &            
 %ID_113 & %ID_116 )                                                            
 DSET DIST-CURVE PSD @L_95 ( * * 1.00000000D+00 1.00000000D+00 0.D0             
 1.00000000D+00 0.D0 1.00000000D+00 0.D0 1.00000000D+00 0.D0 1.00000000D+00     
 0.D0 1.00000000D+00 0.D0 1.00000000D+00 0.D0 1.00000000D+00 * * 1.00000000D+00 
 1.00000000D+00 0.D0 1.00000000D+00 0.D0 1.00000000D+00 0.D0 1.00000000D+00     
 0.D0 1.00000000D+00 0.D0 1.00000000D+00 0.D0 1.00000000D+00 0.D0               
 1.00000000D+00 )                                                               
 LSET L_96 ( %ID_146 & %IDS_0 & %ID_117 %ID_146 & %IDS_2 & %ID_117 )            
 DSET DIST-CURVE SOLIDS @L_96 ( 1.00000000D-06 <1> 2.00000000D-06 <1>           
 2.50000000D-06 <1> 5.00000000D-06 <1> 6.32000000D-06 <1> 7.50000000D-06 <1>    
 8.00000000D-06 <1> 9.00000000D-06 <1> 9.50000000D-06 <1> 9.99000000D-06 <1>    
 3.33333333D-01 5.00000000D-06 <1> 1.20000000D+04 <3> 5.00000000D-06 <1>        
 1.00000000D-06 <1> 2.00000000D-06 <1> 2.50000000D-06 <1> 5.00000000D-06 <1>    
 6.32000000D-06 <1> 7.50000000D-06 <1> 8.00000000D-06 <1> 9.00000000D-06 <1>    
 9.50000000D-06 <1> 9.99000000D-06 <1> 3.33333333D-01 5.00000000D-06 <1>        
 1.20000000D+04 <3> 5.00000000D-06 <1> )                                        
 IDSET ID_147 (STREAMID) ( "37" )                                               
 LSET L_97 ( %ID_147 & %IDS_0 & %ID_113 & %ID_115 %ID_147 & %IDS_2 &            
 %ID_113 & %ID_116 )                                                            
 DSET DIST-CURVE PSD @L_97 ( * * 1.00000000D+00 1.00000000D+00 0.D0             
 1.00000000D+00 0.D0 1.00000000D+00 0.D0 1.00000000D+00 0.D0 1.00000000D+00     
 0.D0 1.00000000D+00 0.D0 1.00000000D+00 0.D0 1.00000000D+00 * * 1.00000000D+00 
 1.00000000D+00 0.D0 1.00000000D+00 0.D0 1.00000000D+00 0.D0 1.00000000D+00     
 0.D0 1.00000000D+00 0.D0 1.00000000D+00 0.D0 1.00000000D+00 0.D0               
 1.00000000D+00 )                                                               
 LSET L_98 ( %ID_147 & %IDS_0 & %ID_117 %ID_147 & %IDS_2 & %ID_117 )            
 DSET DIST-CURVE SOLIDS @L_98 ( 1.00000000D-06 <1> 2.00000000D-06 <1>           
 2.50000000D-06 <1> 5.00000000D-06 <1> 6.32000000D-06 <1> 7.50000000D-06 <1>    
 8.00000000D-06 <1> 9.00000000D-06 <1> 9.50000000D-06 <1> 9.99000000D-06 <1>    
 3.33333333D-01 5.00000000D-06 <1> 1.20000000D+04 <3> 5.00000000D-06 <1>        
 1.00000000D-06 <1> 2.00000000D-06 <1> 2.50000000D-06 <1> 5.00000000D-06 <1>    
 6.32000000D-06 <1> 7.50000000D-06 <1> 8.00000000D-06 <1> 9.00000000D-06 <1>    
 9.50000000D-06 <1> 9.99000000D-06 <1> 3.33333333D-01 5.00000000D-06 <1>        
 1.20000000D+04 <3> 5.00000000D-06 <1> )                                        
 DSET STREAM MATERIAL 38 BLKSTAT @BLKSTAT (0 0)                                 
 DSET STREAM MATERIAL 38 COMPSTAT @L1 (0)                                       
 DSET STREAM MATERIAL 38 STR_MAIN @L_49 (CALC * VAPOR NRTL 1.07160468D+03 <3>   
 -1.28315103D+04 <17> 1.16183408D-05 <3> 1.21653077D-05 <3> 4.98021645D-04 <3>  
 2.37632565D-05 <3> 0.D0 <3> 5.66743771D+01 <3> 4.94722684D-11 <3>              
 1.22971773D-10 <3> 4.92414527D-04 <3> 0.D0 <3> 2.61683149D-02 <3>              
 1.05937592D+00 <3> 0.D0 <3> 0.D0 <3> 0.D0 <3> 0.D0 <3> 2.01145218D-07          
 2.10614710D-07 8.62211521D-06 4.11406888D-07 0.D0 9.81188293D-01               
 8.56500117D-13 2.12897733D-12 8.52504067D-06 0.D0 4.53045018D-04               
 1.83406913D-02 0.D0 0.D0 0.D0 0.D0 1.58284836D-03 <3> 1.85253305D-03 <3>       
 7.58138351D-02 <3> 3.66553745D-03 <3> 0.D0 <3> 1.02100477D+03 <3>              
 1.58305322D-09 <3> 3.44486731D-09 <3> 1.39951595D-01 <3> 0.D0 <3>              
 1.57260896D+00 <3> 4.88044317D+01 <3> 0.D0 <3> 0.D0 <3> 0.D0 <3> 0.D0 <3>      
 1.47708235D-06 1.72874670D-06 7.07479508D-05 3.42060605D-06 0.D0               
 9.52781181D-01 1.47727352D-12 3.21468110D-12 1.30600022D-04 0.D0               
 1.46752715D-03 4.55433171D-02 0.D0 0.D0 0.D0 0.D0 5.77609593D+01 <3>           
 1.07160468D+03 <3> 6.50238642D+04 <3> 5.50000000D+02 <4> 1.01325000D+00 <5>    
 1.00000000D+00 0.D0 0.D0 -5.30592570D+04 <3> -2.85996659D+03 <3>               
 -1.28315103D+04 <17> -2.35192595D+00 <3> -1.26772028D-01 <3> 1.48050668D-05 <3>
 2.74669588D-04 <3> 1.85524045D+01 1.81113462D+01 <3> 0.D0 <3> 0.D0 <3> 0.D0 <3>
 0.D0 <3> 0.D0 <3> 0.D0 <3> 0.D0 <3> 0.D0 <3> 0.D0 <3> 0.D0 <3> 0.D0 <3> 0.D0   
 <3> 0.D0 <3> 0.D0 <3> 0.D0 <3> 0.D0 <3> 0.D0 0.D0 0.D0 0.D0 0.D0 0.D0 0.D0     
 0.D0 0.D0 0.D0 0.D0 0.D0 0.D0 0.D0 0.D0 0.D0 0.D0 <3> 0.D0 <3> 0.D0 <3> 0.D0   
 <3> 0.D0 <3> 0.D0 <3> 0.D0 <3> 0.D0 <3> 0.D0 <3> 0.D0 <3> 0.D0 <3> 0.D0 <3>    
 0.D0 <3> 0.D0 <3> 0.D0 <3> 0.D0 <3> * * * * * * * * * * * * * * * * 0.D0 <3>   
 0.D0 <3> 0.D0 <3> * <4> * <5> * * * * <3> * <3> * <17> * <3> * <3> * <3> * <3> 
 * * <3> )                                                                      
 DSET STREAM MATERIAL 38 SUBSATT @L_50 (* * * * * * * * )                       
 DSET STREAM MATERIAL 38 RES_STR @L_48 (5.50000000D+02 <4> 1.01325000D+00 <5>   
 1.07160468D+03 <3> 6.50238642D+04 <3> 5.77609593D+01 <3> 1.00000000D+00 )      
 DSET STREAM MATERIAL 39 BLKSTAT @BLKSTAT (0 0)                                 
 DSET STREAM MATERIAL 39 COMPSTAT @L1 (0)                                       
 DSET STREAM MATERIAL 39 STR_MAIN @L_49 (EXC3 * MISSING NRTL 1.54836562D+02 <3> 
 -1.83097526D+03 <17> 0.D0 <3> 0.D0 <3> 0.D0 <3> 0.D0 <3> 0.D0 <3> 0.D0 <3>     
 0.D0 <3> 0.D0 <3> 0.D0 <3> 0.D0 <3> 0.D0 <3> 0.D0 <3> 0.D0 <3> 0.D0 <3> 0.D0   
 <3> 0.D0 <3> 0.D0 0.D0 0.D0 0.D0 0.D0 0.D0 0.D0 0.D0 0.D0 0.D0 0.D0 0.D0 0.D0  
 0.D0 0.D0 0.D0 0.D0 <3> 0.D0 <3> 0.D0 <3> 0.D0 <3> 0.D0 <3> 0.D0 <3> 0.D0 <3>  
 0.D0 <3> 0.D0 <3> 0.D0 <3> 0.D0 <3> 0.D0 <3> 0.D0 <3> 0.D0 <3> 0.D0 <3> 0.D0   
 <3> * * * * * * * * * * * * * * * * 0.D0 <3> 0.D0 <3> 0.D0 <3> * <4>           
 1.01325000D+00 <5> * * * * <3> * <3> * <17> * <3> * <3> * <3> * <3> * 0.D0 <3> 
 0.D0 <3> 0.D0 <3> 0.D0 <3> 0.D0 <3> 0.D0 <3> 0.D0 <3> 0.D0 <3> 0.D0 <3> 0.D0   
 <3> 1.93839369D+00 <3> 0.D0 <3> 0.D0 <3> 0.D0 <3> 0.D0 <3> 0.D0 <3> 0.D0 <3>   
 0.D0 0.D0 0.D0 0.D0 0.D0 0.D0 0.D0 0.D0 0.D0 1.00000000D+00 0.D0 0.D0 0.D0     
 0.D0 0.D0 0.D0 0.D0 <3> 0.D0 <3> 0.D0 <3> 0.D0 <3> 0.D0 <3> 0.D0 <3> 0.D0 <3>  
 0.D0 <3> 0.D0 <3> 1.54836562D+02 <3> 0.D0 <3> 0.D0 <3> 0.D0 <3> 0.D0 <3> 0.D0  
 <3> 0.D0 <3> 0.D0 0.D0 0.D0 0.D0 0.D0 0.D0 0.D0 0.D0 0.D0 1.00000000D+00 0.D0  
 0.D0 0.D0 0.D0 0.D0 0.D0 1.93839369D+00 <3> 1.54836562D+02 <3> 6.05899504D-01  
 <3> 2.80000000D+01 <4> 1.01325000D+00 <5> 0.D0 0.D0 1.00000000D+00             
 -2.25609962D+05 <3> -2.82440350D+03 <3> -1.83097526D+03 <17> -4.41711667D+01   
 <3> -5.52977344D-01 <3> 5.33200000D-02 <3> 4.25913762D+00 <3> 7.98788000D+01 * 
 <3> )                                                                          
 DSET STREAM MATERIAL 39 SUBSATT @L_50 (1.00000000D+00 0.D0 0.D0 0.D0 0.D0 0.D0 
 0.D0 0.D0 )                                                                    
 DSET STREAM MATERIAL 39 RES_STR @L_48 (2.80000000D+01 <4> 1.01325000D+00 <5>   
 1.54836562D+02 <3> 6.05899504D-01 <3> 1.93839369D+00 <3> 0.D0 )                
 DSET STREAM MATERIAL 4 BLKSTAT @BLKSTAT (0 0)                                  
 DSET STREAM MATERIAL 4 COMPSTAT @L1 (0)                                        
 DSET STREAM MATERIAL 4 STR_MAIN @L_49 (* LAV1 LIQUID NRTL 3.20575252D+03 <3>   
 -5.08174103D+04 <17> 0.D0 <3> 0.D0 <3> 0.D0 <3> 0.D0 <3> 0.D0 <3>              
 1.77946306D+02 <3> 0.D0 <3> 0.D0 <3> 0.D0 <3> 0.D0 <3> 0.D0 <3> 0.D0 <3> 0.D0  
 <3> 0.D0 <3> 0.D0 <3> 0.D0 <3> 0.D0 0.D0 0.D0 0.D0 0.D0 1.00000000D+00 0.D0    
 0.D0 0.D0 0.D0 0.D0 0.D0 0.D0 0.D0 0.D0 0.D0 0.D0 <3> 0.D0 <3> 0.D0 <3> 0.D0   
 <3> 0.D0 <3> 3.20575252D+03 <3> 0.D0 <3> 0.D0 <3> 0.D0 <3> 0.D0 <3> 0.D0 <3>   
 0.D0 <3> 0.D0 <3> 0.D0 <3> 0.D0 <3> 0.D0 <3> 0.D0 0.D0 0.D0 0.D0 0.D0          
 1.00000000D+00 0.D0 0.D0 0.D0 0.D0 0.D0 0.D0 0.D0 0.D0 0.D0 0.D0               
 1.77946306D+02 <3> 3.20575252D+03 <3> 5.39112587D+01 <3> 2.80000000D+01 <4>    
 1.01325000D+00 <5> 0.D0 1.00000000D+00 0.D0 -6.82089458D+04 <3>                
 -3.78617184D+03 <3> -5.08174103D+04 <17> -3.87882036D+01 <3> -2.15307248D+00   
 <3> 5.50121038D-02 <3> 9.91058454D-01 <3> 1.80152800D+01 5.35321803D+01 <3>    
 0.D0 <3> 0.D0 <3> 0.D0 <3> 0.D0 <3> 0.D0 <3> 0.D0 <3> 0.D0 <3> 0.D0 <3> 0.D0   
 <3> 0.D0 <3> 0.D0 <3> 0.D0 <3> 0.D0 <3> 0.D0 <3> 0.D0 <3> 0.D0 <3> 0.D0 0.D0   
 0.D0 0.D0 0.D0 0.D0 0.D0 0.D0 0.D0 0.D0 0.D0 0.D0 0.D0 0.D0 0.D0 0.D0 0.D0 <3> 
 0.D0 <3> 0.D0 <3> 0.D0 <3> 0.D0 <3> 0.D0 <3> 0.D0 <3> 0.D0 <3> 0.D0 <3> 0.D0   
 <3> 0.D0 <3> 0.D0 <3> 0.D0 <3> 0.D0 <3> 0.D0 <3> 0.D0 <3> * * * * * * * * * *  
 * * * * * * 0.D0 <3> 0.D0 <3> 0.D0 <3> * <4> 1.01325000D+00 <5> * * * * <3> *  
 <3> * <17> * <3> * <3> * <3> * <3> * * <3> )                                   
 DSET STREAM MATERIAL 4 SUBSATT @L_50 (* * * * * * * * )                        
 DSET STREAM MATERIAL 4 RES_STR @L_48 (2.80000000D+01 <4> 1.01325000D+00 <5>    
 3.20575252D+03 <3> 5.39112587D+01 <3> 1.77946306D+02 <3> 0.D0 )                
 DSET STREAM MATERIAL 5 BLKSTAT @BLKSTAT (0 0)                                  
 DSET STREAM MATERIAL 5 COMPSTAT @L1 (0)                                        
 DSET STREAM MATERIAL 5 STR_MAIN @L_49 (LAV1 DRYER1 LIQUID NRTL 2.06834292D+03  
 <3> -2.32892085D+04 <17> 1.49797988D-02 <3> 7.80177264D-03 <3> 1.77976911D-01  
 <3> 8.31254237D-03 <3> 0.D0 <3> 8.14256064D+01 <3> 0.D0 <3> 0.D0 <3> 0.D0 <3>  
 0.D0 <3> 0.D0 <3> 0.D0 <3> 0.D0 <3> 0.D0 <3> 0.D0 <3> 0.D0 <3> 1.83497985D-04  
 9.55693448D-05 2.18016309D-03 1.01826119D-04 0.D0 9.97438943D-01 0.D0 0.D0     
 0.D0 0.D0 0.D0 0.D0 0.D0 0.D0 0.D0 0.D0 2.04080345D+00 <3> 1.18805394D+00 <3>  
 2.70934252D+01 <3> 1.28222895D+00 <3> 0.D0 <3> 1.46690510D+03 <3> 0.D0 <3>     
 0.D0 <3> 0.D0 <3> 0.D0 <3> 0.D0 <3> 0.D0 <3> 0.D0 <3> 0.D0 <3> 0.D0 <3> 0.D0   
 <3> 1.36188880D-03 7.92823702D-04 1.80802478D-02 8.55669484D-04 0.D0           
 9.78909370D-01 0.D0 0.D0 0.D0 0.D0 0.D0 0.D0 0.D0 0.D0 0.D0 0.D0               
 8.16346775D+01 <3> 1.49850961D+03 <3> 2.51816187D+01 <3> 2.80000028D+01 <4>    
 1.01325000D+00 <5> 0.D0 1.00000000D+00 0.D0 -6.81407372D+04 <3>                
 -3.71211974D+03 <3> -2.32896909D+04 <17> -3.91534058D+01 <3> -2.13296974D+00
[truncated: 35,641 more chars]
